# Supplementary material for: Characterization of tRNA expression profiles in large offspring syndrome
Source: BMC Genomics. 2022 Apr 7;23:273. doi: 10.1186/s12864-022-08496-7 (PMC8988405; doi:10.1186/s12864-022-08496-7)
Supplement: Supplementary file 1 — Additional file 1. [file 12864_2022_8496_MOESM1_ESM.xlsx]

## Sheet: Table S1
Processing statistics for each sample
*The number of reads before and after quality trimming for each sample is shown. The number of times a read was aligned via Hisat2 is shown as well as the number of mapped reads for nuclear and mitochondrial tRNAs.
Table S1A							Table S1B					Table S1C
Muscle tRNA	Before trimming	After trimming	Liver tRNA	Before trimming	After trimming		Muscle tRNA	Hisat2 mapped reads	Featurecounts Nuclear tRNAs	Featurecounts Mitochondrial tRNAs		Liver tRNA	Hisat2 mapped reads	Featurecounts Nuclear tRNAs	Featurecounts Mitochondrial tRNAs
B783/CON1	6989279	6216083	B783/CON1	4117205	3545557		B783/CON1	44694950	43828241	561612		B783/CON1	17407686	15885382	1024490
B892/CON2	8608700	1327690	B892/CON2	4141412	3610200		B892/CON2	10827682	10567506	178755		B892/CON2	17382748	15830164	1177004
B799/CON3	3798401	3416440	B799/CON3	3692867	3415710		B799/CON3	29042731	28373627	471927		B799/CON3	18449463	17083191	913449
C009/CON4	5697416	5132822	C009/CON4	3800504	3459097		C009/CON4	38764455	37637425	837712		C009/CON4	17559934	16174531	1015301
C008/CON5	8302048	7461712	C008/CON5	4531459	4025811		C008/CON5	24960356	23770341	799009		C008/CON5	18331268	16244972	1497245
J489A/LOS1	4798014	3474471	J489A/LOS1	5311631	4920218		J489A/LOS1	27536777	26867369	456696		J489A/LOS1	28427822	26869855	927894
J355/LOS2	3693171	3320704	J355/LOS2	6250736	5791176		J355/LOS2	27722182	26928480	589476		J355/LOS2	33745343	31401778	1499199
R868B/LOS3	4040161	3566185	R868B/LOS3	3590670	3246124		R868B/LOS3	28066062	27545175	301812		R868B/LOS3	18091829	17107829	670959
J835/LOS4	5833413	4586872	J835/LOS4	4418527	4135754		J835/LOS4	32826025	31927444	667836		J835/LOS4	23948463	22342439	971202
J649/ART1	6744058	6180549	J649/ART1	4634604	4143400		J649/ART1	45546777	44410028	791590		J649/ART1	16099703	13825698	1699606
J619/ART2	3818406	3457325	J619/ART2	4712881	4467460		J619/ART2	29784735	29036454	538547		J619/ART2	31367501	29925394	889524
J817B/ART3	4065818	3680681	J817B/ART3	4028841	3752178		J817B/ART3	27988657	27227095	553192		J817B/ART3	23971227	22926532	640017
R893/ART4	5416975	4945124	R893/ART4	4442390	4129812		R893/ART4	38702063	37739746	707237		R893/ART4	25116725	24098625	615862

## Sheet: Table S2
Summary of tRNA gene conservation across ruminant species
*Gene copy numbers for each anticodon in the genomes of three ruminant species: Goat (ARS1), Cow (ARS UCD1.2), and Sheep (Oar_rambouillet_v1.0)
Anticodon	Goat	Cow	Sheep
AlaAGC	28	29	30
AlaCGC	10	9	8
AlaGGC	1	1	1
AlaUGC	20	18	22
ArgACG	11	15	13
ArgCCG	5	6	6
ArgCCU	28	25	24
ArgGCG	2	4	4
ArgUCG	10	11	12
ArgUCU	11	13	13
AsnAUU	1	0	0
AsnGUU	34	30	36
AspAUC	0	3	0
AspGUC	28	26	24
CysACA	117	109	94
CysGCA	294	285	305
GlnCUG	25	21	28
GlnUUG	12	13	16
GluCUC	47	38	48
GluUUC	127	126	112
GlyACC	5	2	5
GlyCCC	146	194	153
GlyGCC	30	29	34
GlyUCC	73	76	63
HisAUG	3	5	6
HisGUG	18	19	19
IleAAU	18	18	19
IleGAU	0	1	1
IleUAU	5	8	5
LeuAAG	10	10	10
LeuCAA	8	10	9
LeuCAG	11	8	13
LeuUAA	7	8	9
LeuUAG	4	5	5
LysCUU	29	27	31
LysUUU	37	48	36
MetCAU	34	37	43
PheAAA	1	6	1
PheGAA	30	30	35
ProAGG	13	14	13
ProCGG	5	4	4
ProGGG	0	0	1
ProUGG	10	11	10
SeCeUCA	5	7	6
SerACU	0	2	1
SerAGA	17	14	18
SerCGA	5	5	5
SerGCU	19	19	20
SerGGA	132	48	120
SerUGA	5	5	6
ThrAGU	12	16	15
ThrCGU	5	6	7
ThrGGU	0	1	0
ThrUGU	10	13	12
TrpCCA	139	70	160
TrpUCA	0	1	1
TyrAUA	7	10	7
TyrGUA	32	36	31
ValAAC	27	16	13
ValCAC	40	25	23
ValUAC	7	13	8
	1770	1659	1774

## Sheet: Table S3A
Muscle tRNA raw read counts *tRNA genes associated with DMRs are highlighted in yellow
RNAid	Geneid	Name	Sequence	Amino_Anticodon	Chr	Start	End	Strand	Length	B783-Muscle	B892-Muscle	B799-Muscle	C009-Muscle	C008-Muscle	J489A-Muscle	J355-Muscle	R868B-Muscle	J835-Muscle	J649-Muscle	J619-Muscle	J817B-Muscle	R893-Muscle
rna14	GeneID:112448383	Name=TRNAG-CCC	tccttggtggtccagtggctaagactccgtgctcccaatgcaggggtcccaggttcaatccctggtcagggaa	GlyCCC	NC_037328.1	1026686	1026758	+	73	0	0	0	0	0	0	0	0	0	0	0	0	0
rna45	GeneID:112448438	Name=TRNAC-GCA	tccctgatggctcagatggtaaagcatctgcctgcagtgcaggagacctgggttcgatccccaggtggggaa	CysGCA	NC_037328.1	1684563	1684634	+	72	0	0	0	0	0	0	0	0	0	0	0	0	0
rna244	GeneID:112448458	Name=TRNAR-CCU	tctttggtggtccagtggttaagactatgcgcTCCTAATGCAGAGGTCCCAGGTTCGaatcctagtcagggaa	ArgCCU	NC_037328.1	10326084	10326156	+	73	0	0	0	0	0	0	0	0	0	0	0	0	0
rna263	GeneID:112448472	Name=TRNAQ-UUG	ttcctggtggtctagtggttaggattcggcaCTTtgactgctgtggcctgggttcaatccccagttggggga	GlnUUG	NC_037328.1	10747437	10747508	-	72	0	0	0	0	0	0	0	0	0	0	0	0	0
rna271	GeneID:112448473	Name=TRNAC-GCA	tccctggtggctcagatggtaaagcatctgcctgcaatgcaggagacccaggttcaatccctgggtcgggaa	CysGCA	NC_037328.1	16843916	16843987	-	72	0	0	0	0	0	0	0	0	0	0	0	0	0
rna332	GeneID:112448477	Name=TRNAG-UCC	tccctggtggtccagtggttaagactctgagtttccacttcaggggctcaggttcaattcctggttagggaa	GlyUCC	NC_037328.1	25943248	25943319	+	72	0	0	0	0	0	0	0	0	0	0	0	0	0
rna342	GeneID:112448475	Name=TRNAC-GCA	tccctggtggctcagatggtacagcatctgcctgcaatgcaggagacccaggttcaatccctgggttgggaa	CysGCA	NC_037328.1	27454135	27454206	-	72	0	0	0	0	0	0	0	0	0	0	0	0	0
rna343	GeneID:112448478	Name=TRNAC-ACA	tccctggtggctcagatggtaaagcgtctgcctacaatgcagaagacccgggttcgatccctggctcaggaa	CysACA	NC_037328.1	28003710	28003781	-	72	0	0	0	0	0	0	0	0	0	0	0	0	0
rna344	GeneID:112448479	Name=TRNAS-GGA	tccctggtggctcagaggttaaagcgtctgcctggaatgcaggagacccgggttcgatccctggatcgggaa	SerGGA	NC_037328.1	28865322	28865393	-	72	0	0	0	0	0	0	0	0	0	0	0	0	0
rna347	GeneID:112448498	Name=TRNAC-GCA	ttcctgatagctcagttggtaaagaatctgcctgcaatgcagaagaccctagttcgattcctgggtcaggaag	CysGCA	NC_037328.1	29632505	29632577	+	73	0	0	0	0	0	0	0	0	0	0	0	0	0
rna533	GeneID:112448394	Name=TRNAF-AAA	tccctggtggctcagacggtaaagcgtctgtctaaaatgcaggagacccaggttcaatccctgggtagggaa	PheAAA	NC_037328.1	47578923	47578994	+	72	0	0	0	0	0	0	0	0	0	0	0	0	0
rna616	GeneID:112448480	Name=TRNAE-UUC	tccctggtggtccagtggttaggactcagtgctttcactgctgtggtctgggttcaatccctggtcagggag	GluUUC	NC_037328.1	55362509	55362580	-	72	0	0	0	0	0	0	0	0	0	0	0	0	0
rna795	GeneID:112448417	Name=TRNAS-GGA	tccctggtggctcagaggttaaagcgtctgcctggaatgcaggagacccaggtttgattcctgggttgggaa	SerGGA	NC_037328.1	60023243	60023314	+	72	0	0	0	0	0	0	0	0	0	0	0	0	0
rna800	GeneID:112448483	Name=TRNAK-UUU	GCCTGGATAGCTCATTTGGTAGAGCATCAGATTTTTAATCTGAGTGCCTAGGGTTCAAGTCCCTGTTCAGGTG	LysUUU	NC_037328.1	60944119	60944191	-	73	0	0	0	0	0	0	0	0	0	0	0	0	0
rna801	GeneID:112448485	Name=TRNAC-GCA	tccctggtggctcagatggtaaagcgtctgcctgcaatgcaggagacccaggttcgattcctgggttgggaa	CysGCA	NC_037328.1	61251927	61251998	-	72	0	0	0	0	0	0	0	0	0	0	0	0	0
rna802	GeneID:112448424	Name=TRNAR-GCG	tccttggtggctcagatggtaaagtgtctgcctgcgatgcaggagacccaggttcaatccctgggttgggaa	ArgGCG	NC_037328.1	62419503	62419574	+	72	0	0	0	0	0	0	0	0	0	0	0	0	0
rna1139	GeneID:112448425	Name=TRNAE-CUC	tccctggtggtccagtggttaggacgttGTGCTCTCATTGatagggcccaggttcaatccctggtcggggaa	GluCUC	NC_037328.1	71067073	71067144	+	72	0	0	0	0	0	0	0	0	0	0	0	0	0
rna1308	GeneID:112448426	Name=TRNAC-GCA	tccctggtggctcagtcggtaaagcgtctgcctgcaatgcaggagacccaggtttgattcctgggccgggaa	CysGCA	NC_037328.1	77150734	77150805	+	72	0	0	0	0	0	0	0	0	0	0	0	0	0
rna1410	GeneID:112448427	Name=TRNAE-UUC	tttctggtggtccagtggttaggacttggcactttcactgccatggccctaGGTTCAAACCctagtaggggaa	GluUUC	NC_037328.1	81348648	81348720	+	73	0	0	0	0	0	0	0	0	0	0	0	0	0
rna1435	GeneID:112448486	Name=TRNAK-UUU	gcccaggtagctcagctggtagagcaTCAGACTTTTACTCAGAGGGCCCAGGGTTCAAGTCCCTGTCCAGgtg	LysUUU	NC_037328.1	82129930	82130002	-	73	0	0	0	0	0	0	0	0	0	0	0	0	0
rna1581	GeneID:112448428	Name=TRNAS-GGA	tccctggtggctcagaggttaaagcgtctgcttggaatgcaggagacccaggttcgatccctgggtcgggaa	SerGGA	NC_037328.1	84309362	84309433	+	72	0	0	0	0	0	0	0	0	0	0	0	0	0
rna1584	GeneID:112448431	Name=TRNAR-UCU	tccctggtggtccagtggctaagactctgcacttctaatgcagggggcccaggttcaatcactggtcagggaa	ArgUCU	NC_037328.1	85120926	85120998	+	73	0	0	0	0	0	0	0	0	0	0	0	0	0
rna1590	GeneID:112448489	Name=TRNAG-GCC	gcattggtggttcagtggtagaattctcACCTGCCActcgggaggcctgggttcaattcccagcCAATGCA	GlyGCC	NC_037328.1	85487448	85487518	-	71	0	0	0	0	0	0	0	0	0	0	0	0	0
rna1598	GeneID:112448491	Name=TRNAC-ACA	tccctggtggctcagatggtaaagcgtctgcctacaatgcaggagacccaggttcaatccctgggttgggaa	CysACA	NC_037328.1	86134558	86134629	-	72	0	0	0	0	0	0	0	0	0	0	0	0	0
rna1617	GeneID:112448432	Name=TRNAC-ACA	tccctgttggctcagaggttaaagcatctgcctacaatgcaggagacccaggttcgatccctgggttgggaa	CysACA	NC_037328.1	87293706	87293777	+	72	0	0	0	0	0	0	0	0	0	0	0	0	0
rna1651	GeneID:112448435	Name=TRNAG-UCC	tccctggtggtccagtgggtaagattctgcacttccaatgcagggagcccaggtttgatccctggtcagggaa	GlyUCC	NC_037328.1	88086390	88086462	+	73	0	0	0	0	0	0	0	0	0	0	0	0	0
rna1673	GeneID:112448494	Name=TRNAY-GUA	CCCctgctagctcagttggtaaagaatctgcctgtaatgcaggagacccaggttcgattcctgggttgggaa	TyrGUA	NC_037328.1	89802979	89803050	-	72	0	0	0	0	0	0	0	0	0	0	0	0	0
rna1773	GeneID:112448439	Name=TRNAK-CUU	tccctagtggtccagtggttaggaatccacacTCTTATTGTGGacgacccaggttcaattcctggctggggag	LysCUU	NC_037328.1	97177158	97177230	+	73	0	0	0	0	0	0	0	0	0	0	0	0	0
rna1798	GeneID:112448497	Name=TRNAY-GUA	CCttcgatagctcagttggtagagcgGAGGACTGTAGTGTGAAGTTTCTCAGGCATCCTTAGGTCGCTGGTTCGAATCCGGCTCGAAGGA	TyrGUA	NC_037328.1	97560692	97560781	-	90	0	0	0	0	0	0	0	0	0	0	0	0	0
rna1813	GeneID:112448499	Name=TRNAV-AAC	GTTTCCGTAGTGTAGTGGTTATCACGTTCGCCTAACACGCGAAAGGTCCCCGGTTCGAAACCGGGCGGAAACA	ValAAC	NC_037328.1	97606076	97606148	-	73	8154	890	3289	7921	106	3693	2523	4292	6608	12294	2448	8793	6190
rna1872	GeneID:112448440	Name=TRNAS-GGA	tccctgatggctcagaggttaaagcgtctgcctggaatgcaggagacccaggttcaatccctgggtcagagaa	SerGGA	NC_037328.1	104392992	104393064	+	73	0	0	0	0	0	0	0	0	0	0	0	0	0
rna1873	GeneID:112448500	Name=TRNAW-CCA	GACCTTGTGGTGTAATGGTAGCATGTCTGACTCCAAGTCAGAAGGTTGTGTGTTCAAGTCACATTGGGGTCA	TrpCCA	NC_037328.1	105779329	105779400	-	72	0	0	0	0	0	0	0	0	0	0	0	0	0
rna1881	GeneID:112448501	Name=TRNAF-GAA	tccctgatagctcagttggtaaagaatctgcctgaaatgcaggagaccctggttcgattcctgggtggggaa	PheGAA	NC_037328.1	106592310	106592381	-	72	0	0	0	0	0	0	0	0	0	0	0	0	0
rna1912	GeneID:112448502	Name=TRNAE-UUC	tccctggtggtccagtggttaggactcagcactttcactgccatggcctgggttcaatccctggtcagggaa	GluUUC	NC_037328.1	107605137	107605208	-	72	0	0	0	0	0	0	0	0	0	0	0	0	0
rna1947	GeneID:112448441	Name=TRNAW-CCA	tccctggtggctcagaggttaaagcgtctgcctccaatgcagaagacccgggttcgatccctgggtcaggaag	TrpCCA	NC_037328.1	110698979	110699051	+	73	0	0	0	0	0	0	0	0	0	0	0	0	0
rna1951	GeneID:112448506	Name=TRNAQ-CUG	AGTTCCATGGTGTAATGGTTAGCACTCTGGACTCTGAATCCAGCAATCTGAGTTCAAGTCTCAGTGGAACCT	GlnCUG	NC_037328.1	111055681	111055752	-	72	0	0	0	0	0	0	0	0	0	0	0	0	0
rna1957	GeneID:112448385	Name=TRNAE-UUC	tccctggtggtccagtggttaggatcctgggctttcactgcagagggcccaggttcaatccctggttggggaa	GluUUC	NC_037328.1	111155017	111155089	-	73	0	0	0	0	0	0	0	0	0	0	0	0	0
rna1975	GeneID:112448386	Name=TRNAG-GCC	tccctggtggtccagtggctaagactctggactgccaatgcagaaggcctgggttcaatccccagtcaaggaa	GlyGCC	NC_037328.1	112088585	112088657	-	73	0	0	0	0	0	0	0	0	0	0	0	0	0
rna1985	GeneID:112448442	Name=TRNAK-UUU	gcctgggtagctcagttggtagagcatcagacttttaatctgagtgtccagggttcaaatccctgtccaggca	LysUUU	NC_037328.1	112844688	112844760	+	73	0	0	0	0	0	0	0	0	0	0	0	0	0
rna1986	GeneID:112448389	Name=TRNAC-GCA	tccctggtggctcagatggtaaagcatctgcctgcaatgcaggagacccaggttcaattcctgggttgggaa	CysGCA	NC_037328.1	113155197	113155268	-	72	0	0	0	0	0	0	0	0	0	0	0	0	0
rna1992	GeneID:112448391	Name=TRNAG-CCC	tccctggtggtccagtggctaagactctgagctcccaatccagaggacccaggttcaattcctggtcaggaaa	GlyCCC	NC_037328.1	114319625	114319697	-	73	0	0	0	0	0	0	0	0	0	0	0	0	0
rna2091	GeneID:112448443	Name=TRNAR-CCU	tccctggtggtccagtggctaagactctgcgctcctaatgcagggggcccaggtttgatccctggtcagggaa	ArgCCU	NC_037328.1	117392626	117392698	+	73	0	0	0	0	0	0	0	0	0	0	0	0	0
rna2117	GeneID:112448393	Name=TRNAG-CCC	tccctggtggtccagtggctaagactctacactcccaatgcagggtgcccaggttcaatccctggccaaggaa	GlyCCC	NC_037328.1	118453004	118453076	-	73	0	0	0	0	0	0	0	0	0	0	0	0	0
rna2133	GeneID:112448397	Name=TRNAG-CCC	tccctagtggtccagtggttaagactctgtgatcccaatgcagggtcccaggttcgatccctggttagggaa	GlyCCC	NC_037328.1	118958331	118958402	-	72	0	0	0	0	0	0	0	0	0	0	0	0	0
rna2156	GeneID:112448399	Name=TRNAC-ACA	tccctggtggctcagacggtaaaagcgtctgcctacaaagcaggagacccaggttcgatccctgggtcgggaa	CysACA	NC_037328.1	120585139	120585211	-	73	0	0	0	0	0	0	0	0	0	0	0	0	0
rna2203	GeneID:112448400	Name=TRNAK-UUU	GcctaggtagctcagctggtagagcaTCAGACTTTTAATCTGAGGGTCCAGGGTTCATGCCCCTATCCAggca	LysUUU	NC_037328.1	125329744	125329816	-	73	0	0	0	0	0	0	0	0	0	0	0	0	0
rna2204	GeneID:112448401	Name=TRNAM-CAU	tccctggtggtccagtggctaagactctgcactcataatgcagggggcccctgttcgagccctggtcagggaa	MetCAU	NC_037328.1	125669103	125669175	-	73	0	0	0	0	0	0	0	0	0	0	0	0	0
rna2231	GeneID:112448445	Name=TRNAG-UCC	tccctggtggtccagtggttaagactctacgcttccaacacaggggacccaggttcaatccctggtcggggaa	GlyUCC	NC_037328.1	126408832	126408904	+	73	0	0	0	0	0	0	0	0	0	0	0	0	0
rna2341	GeneID:112448449	Name=TRNAG-CCC	tccctgatggtccagtggctaagactctgcactcccaatgcagagggcccaggtctgatccctggtcagggaa	GlyCCC	NC_037328.1	129801900	129801972	+	73	0	0	0	0	0	0	0	0	0	0	0	0	0
rna2343	GeneID:112448403	Name=TRNAC-GCA	tccctgataactaagttggtaaagaatctgcctgcaatgcaggagaccccaggttcgattcctgggttgggaa	CysGCA	NC_037328.1	129875972	129876044	-	73	0	0	0	0	0	0	0	0	0	0	0	0	0
rna2350	GeneID:112448450	Name=TRNAW-CCA	tccctggtggctcagaggttaaagcgtctgcctccaatgcaggagacctaggttcaatccctgggtcgggaa	TrpCCA	NC_037328.1	130216502	130216573	+	72	0	0	0	0	0	0	0	0	0	0	0	0	0
rna2386	GeneID:112448451	Name=TRNAG-CCC	tccctggtggtccagtggctaagactctgcactcccaatgcagggcgcccaggttcaatccttggtcagggaa	GlyCCC	NC_037328.1	130652088	130652160	+	73	0	0	0	0	0	0	0	0	0	0	0	0	0
rna2425	GeneID:112448452	Name=TRNAC-GCA	tccttggtgactcagatggtagagaatctgcctgcaatgcaggagacccaggttcaatctctggctagggaa	CysGCA	NC_037328.1	131183443	131183514	+	72	0	0	0	0	0	0	0	0	0	0	0	0	0
rna2428	GeneID:112448406	Name=TRNAG-CCC	tccctggtggtccagtggctaagattctgtactcccaatgcagggagcccaggttcaattcctggtcagggaa	GlyCCC	NC_037328.1	131660535	131660607	-	73	0	0	0	0	0	0	0	0	0	0	0	0	0
rna2475	GeneID:112448407	Name=TRNAG-CCC	tccttggtggtccaatggctaagattcttcactcccaatgcaggggcccaggttcgatccctggtcagggta	GlyCCC	NC_037328.1	135306377	135306448	-	72	0	0	0	0	0	0	0	0	0	0	0	0	0
rna2516	GeneID:112448460	Name=TRNAC-ACA	tccttggtggctcagagggtaaagcgtctgcctacaatgcaggagacccaggttcgatccctgggttgggaa	CysACA	NC_037328.1	137595943	137596014	+	72	0	0	0	0	0	0	0	0	0	0	0	0	0
rna2518	GeneID:112448410	Name=TRNAS-GCU	tccctggtgactcagtggtaaagaacctgcctgctgatgcaggagacccaggttcgatccctgggtagggaa	SerGCU	NC_037328.1	137683822	137683893	-	72	0	0	0	0	0	0	0	0	0	0	0	0	0
rna3110	GeneID:112448414	Name=TRNAQ-UUG	GGTCCCATGGTGTAATGGTCAGCACTCTGGACTTTGAATCCAGCAATCCGAGTTCGAATCTCGGTGGGACCT	GlnUUG	NC_037328.1	157955337	157955408	-	72	47	2	12	22	55	5	8	20	18	59	11	22	28
rna3112	GeneID:112448416	Name=TRNAK-UUU	gccTGGATAGCTCAGTTAGTAGAGCATCAGACTTTTAATCTGAGGGTCCAGGGTTCAAGTCCCTGTTCAGGCG	LysUUU	NC_037328.1	157962896	157962968	-	73	0	0	0	0	0	0	1	1	0	0	0	0	0
rna3113	GeneID:112448461	Name=TRNAT-UGU	GGCTCTATGGCTTAGTTGGTTAAAGCGCCTGTCTTGTAAACAGGAGATCCTGGGTTCGAATCCCAGTAGGGCCT	ThrUGU	NC_037328.1	157982832	157982905	+	74	0	0	0	0	0	0	0	0	0	0	0	0	0
rna3114	GeneID:112448462	Name=TRNAR-UCG	GACCACGTGGCCTAATGGATAAGGCGTCTGACTTCGGATCAGAAGATTGAGGGTTCGAATCCCTTCGTGGTTG	ArgUCG	NC_037328.1	157988436	157988508	+	73	2	0	0	1	2	0	0	0	2	1	1	0	0
rna3115	GeneID:112448418	Name=TRNAI-UAU	GCTCCAGTGGCGCAATCGGTTAGCGCGCGGTACTTATAAGGCAGTACATTTGTGAGCAATGCCGAGGTTGTGAGTTCGAGCCTCACCTGGAGCA	IleUAU	NC_037328.1	157992168	157992261	-	94	0	0	0	0	0	0	0	0	0	0	0	0	0
rna3119	GeneID:112448465	Name=TRNAA-AGC	GGGggtgtagctcagtggtagagcgcGTGCTTAGCATGCACGAGGCCCCGGGTTTCAATCCCCGGCACCTCCA	AlaAGC	NC_037328.1	158044572	158044644	+	73	0	0	0	0	0	0	0	0	0	0	0	0	0
rna3120	GeneID:112448467	Name=TRNAT-CGU	GGCTCTATGGCTTAGTTGGTTAAAGCGCCTGTCTCGTAAACAGGAGATCCTGGGTTCGACTCCCAGTAGGGCCT	ThrCGU	NC_037328.1	158045146	158045219	+	74	0	0	0	0	0	0	0	0	0	0	0	0	0
rna3121	GeneID:112448422	Name=TRNAM-CAU	GCCTTCTTAGCGCAGTAGGCAGCGCGTCAGTCTCATAATCTGAAGGTCCTGAGTTCGAACCTCAAGAGAAGGCA	MetCAU	NC_037328.1	158048038	158048111	-	74	0	0	0	0	0	0	0	0	0	0	0	0	0
rna3122	GeneID:112448469	Name=TRNAT-UGU	GGCTCCATGGCTTAGTTGGTTAAAGCGCCTGTCTTGTAAACAGGAGATCCTGGGTTCGAATCCCAGTGGGGCCT	ThrUGU	NC_037328.1	158057151	158057224	+	74	0	0	0	0	0	0	0	0	0	0	0	0	0
rna3124	GeneID:112448471	Name=TRNAF-GAA	gctgaaatagctcagttgaGAGAGCATTAGACTGAAGATCTAAAGGTccctggttcaatcccaggttttGGCA	PheGAA	NC_037328.1	158065542	158065614	+	73	0	0	0	0	0	0	0	0	0	0	0	0	0
rna3155	GeneID:112443737	Name=TRNAE-CUC	tccctggcagtccagtggttaggactctgcactctcactgctgagggcccaggttcaattcctggtcagggaa	GluCUC	NC_037329.1	898055	898127	+	73	0	0	0	0	0	0	0	0	0	0	0	0	0
rna3169	GeneID:112443777	Name=TRNAE-UUC	TCCCATATGGTCTAGCGgttaggattcctggttttcacccAGGCGGCCCGGGTTCGACTCCCGGTATGGGAA	GluUUC	NC_037329.1	1313370	1313441	-	72	151270	6638	17962	48068	133480	18388	14343	47294	64877	108069	14299	40596	51994
rna3236	GeneID:112443757	Name=TRNAE-UUC	tccctggtggtccagtggttaggactcggtgctttcaccgcagtggcccaggttcagtccctggttggggaa	GluUUC	NC_037329.1	5051500	5051571	+	72	0	0	0	0	0	0	0	0	0	0	0	0	0
rna3367	GeneID:112443781	Name=TRNAG-UCC	tccctggtggtccagtggttaagactctgcacttccattggaGAGgccccaggttcaagccctggttggggaa	GlyUCC	NC_037329.1	9820826	9820898	-	73	0	0	0	0	0	0	0	0	0	0	0	0	0
rna3374	GeneID:112443782	Name=TRNAC-GCA	tccctggtggctcagaggataaagcgtctgcctgcaatgcaggagacccaggttcaatccctgggttgggaa	CysGCA	NC_037329.1	13391267	13391338	-	72	0	0	0	0	0	0	0	0	0	0	0	0	0
rna3418	GeneID:112443779	Name=TRNAC-GCA	tccctggtggctcagaggataaagcgtctgcctgcaatgcaggggacccaggttcgatccctgggttgggaa	CysGCA	NC_037329.1	15392286	15392357	+	72	0	0	0	0	0	0	0	0	0	0	0	0	0
rna3429	GeneID:112443784	Name=TRNASTOP-UCA	tccctggtagctcagcggttaaagcatctgccttcaatgcaggagacccgggttcgatccctgggttgggaa	STOPUCA	NC_037329.1	15738417	15738488	-	72	0	0	0	0	0	0	0	0	0	0	0	0	0
rna3441	GeneID:112443786	Name=TRNAC-ACA	tccctggtggctcagatggtaaagcatctgcctacaatgcaggagacccaggttcgatccctgggttgggaa	CysACA	NC_037329.1	17082352	17082423	-	72	0	0	0	0	0	0	0	0	0	0	0	0	0
rna3609	GeneID:112443794	Name=TRNAA-UGC	tccctggtggtccagtggttaggactcagcacttgcACTGCAGTGGCctaggttgaatccctggttggggaa	AlaUGC	NC_037329.1	22972120	22972191	+	72	0	0	0	0	0	0	0	0	0	0	0	0	0
rna3615	GeneID:112443822	Name=TRNAE-CUC	tccctggtggtccagtggttaggactctgcagtctcaatgcagggggcccaggttcaatccctagtcagggaa	GluCUC	NC_037329.1	23374926	23374998	+	73	0	0	0	0	0	0	0	0	0	0	0	0	0
rna3627	GeneID:112443739	Name=TRNAG-UCC	tccttggtggtccagtggctaggactctgtgcttccaatgcaggggacccaggttcaatacctggtcagggag	GlyUCC	NC_037329.1	24011434	24011506	+	73	0	0	0	0	0	0	0	0	0	0	0	0	0
rna3638	GeneID:112443787	Name=TRNAW-CCA	tccctggtggctcagaggttaaagcgtctgcctccaatgcaggagacccgggttcgatccctgggtggggaa	TrpCCA	NC_037329.1	24442713	24442784	-	72	0	0	0	0	0	0	0	0	0	0	0	0	0
rna3744	GeneID:112443789	Name=TRNAR-UCU	tccctggtggtctagtggttaggacttggcatttctactgccatggcccagattcaatccctggtcatggaa	ArgUCU	NC_037329.1	26781863	26781934	-	72	0	0	0	0	0	0	0	0	0	0	0	0	0
rna3840	GeneID:112443740	Name=TRNAC-GCA	ttcctaatagctcagttggtaaagaatctgcctgcaaagcaggagaccctggttcgattcctgggttgggaag	CysGCA	NC_037329.1	32708913	32708985	+	73	0	0	0	0	0	0	0	0	0	0	0	0	0
rna3872	GeneID:112443790	Name=TRNAL-CAA	GCTGTGATGGCTGGGTGGTCAAGGCATTGGATTCAAAATCCAATGGGGTCTGCCTGCTCAGGTTAGAATCCTGCTCACAGCA	LeuCAA	NC_037329.1	35103728	35103809	-	82	0	0	0	0	0	0	0	0	0	0	0	0	0
rna3981	GeneID:112443791	Name=TRNAC-GCA	tccctggtggctcagaggttaaagcatctgcctgcaatgcaggaggcccaggttcgatccctgggtctggaa	CysGCA	NC_037329.1	37531864	37531935	-	72	0	0	0	0	0	0	0	0	0	0	0	0	0
rna4018	GeneID:112443741	Name=TRNAC-GCA	tccctggtggctcagatggtaaagcgtctgcctgcaatgcgggagacccaggttcgattcctgggtcgggaa	CysGCA	NC_037329.1	39299224	39299295	+	72	0	0	0	0	0	0	0	0	0	0	0	0	0
rna4019	GeneID:112443744	Name=TRNAC-ACA	tccctggtggctcagatggtaaagcgtctgcctacaatgcaggagacccaggttcaatccctgggttgggaa	CysACA	NC_037329.1	39302771	39302842	+	72	0	0	0	0	0	0	0	0	0	0	0	0	0
rna4025	GeneID:112443746	Name=TRNAG-GCC	gcattggtggttcagtggtagaattctcGCCTGCCACgcgggaggcccgggttcgattcccggcCAATGCA	GlyGCC	NC_037329.1	39839393	39839463	+	71	336334	18341	68483	144226	144248	67894	61261	165937	108749	233762	59146	146308	113117
rna4026	GeneID:112443792	Name=TRNAA-CGC	GGGgatgtagctcagtggtagagcgcGCGCTTCGCATGTGTGAggtcccgggttcaatccccggcaTCTCCA	AlaCGC	NC_037329.1	39839750	39839821	-	72	42	2	1	2	9	1	3	1	10	18	1	6	7
rna4050	GeneID:112443748	Name=TRNAY-GUA	tccctagtggctcagacggtaaagcatctgtctgtaatgcaggagacccaggttcgatccctgggttgggaa	TyrGUA	NC_037329.1	43452579	43452650	+	72	0	0	0	0	0	0	0	0	0	0	0	0	0
rna4199	GeneID:112443793	Name=TRNAC-GCA	tccctggtggctcagacggtaaagcgtctgcctgcaatgcaggagacccaggttcgatccctgggttgggaa	CysGCA	NC_037329.1	55855580	55855651	-	72	0	0	0	0	0	0	0	0	0	0	0	0	0
rna4222	GeneID:112443750	Name=TRNAC-GCA	tccctggtggctcagaggttaaagtgtctgcctgcaatgcagcagacccaggttcgatccctgggttgggag	CysGCA	NC_037329.1	60714824	60714895	+	72	0	0	0	0	0	0	0	0	0	0	0	0	0
rna4348	GeneID:112443795	Name=TRNAE-UUC	tccctggtggtccagtggttaggtcctggcactttcactgccaagggcccaagttcaatccctggtcagggaa	GluUUC	NC_037329.1	71400837	71400909	-	73	0	0	0	0	0	0	0	0	0	0	0	0	0
rna4349	GeneID:112443798	Name=TRNAC-GCA	tccctggtggctcagatggtaaagcatctgcctgcaatgcaggcaacccaggttcaatccctggcttgggaa	CysGCA	NC_037329.1	71427649	71427720	-	72	0	0	0	0	0	0	0	0	0	0	0	0	0
rna4365	GeneID:112443804	Name=TRNAG-CCC	tccctggtggtccagtggctaagacgctgtgctcccaatgcaggaggcccaggttcaatacctggtcagggaa	GlyCCC	NC_037329.1	71760451	71760523	-	73	0	0	0	0	0	0	0	0	0	0	0	0	0
rna4381	GeneID:112443752	Name=TRNAL-CAA	GCCTTCTTAGCTCAGTAGGCAGTGCATCAGTCTCAAAATCTGAAGGTCCTGAGTTCAAGCCTCAGATAGGGCa	LeuCAA	NC_037329.1	72915310	72915382	+	73	0	0	0	0	0	0	0	0	0	0	0	0	0
rna4401	GeneID:112443805	Name=TRNAE-UUC	tccctggtggtccagtggctaggactcagcactttcactgccagggcccaggttcaacccctggtcagggaa	GluUUC	NC_037329.1	73451995	73452066	-	72	0	0	0	0	0	0	0	0	0	0	0	0	0
rna4440	GeneID:112443806	Name=TRNAC-GCA	tccctggtggctcagaggataaagcgtctgcctgcaatgcaggagacccaggttcgatacctgggttgggaa	CysGCA	NC_037329.1	79719947	79720018	-	72	0	0	0	0	0	0	0	0	0	0	0	0	0
rna4448	GeneID:112443809	Name=TRNAE-UUC	tccctggtggtccagtggttaggactctgcactttcacttctgAGGGtccagtttcaattcctggtcagggaa	GluUUC	NC_037329.1	80100616	80100688	-	73	0	0	0	0	0	0	0	0	0	0	0	0	0
rna4639	GeneID:112443812	Name=TRNAG-CCC	tccctggtggtccagtggttgagactctgcactcccaatgcagggggtccaggttcaatccctggttggggaa	GlyCCC	NC_037329.1	90163476	90163548	-	73	0	0	0	0	0	0	0	0	0	0	0	0	0
rna4645	GeneID:112443753	Name=TRNAC-GCA	tccctagtggctcagttggtaaagaatctgcctgcaatgcaggagacccaggttcgatccctgggtagggaa	CysGCA	NC_037329.1	90213518	90213589	+	72	0	0	0	0	0	0	0	0	0	0	0	0	0
rna4750	GeneID:112443754	Name=TRNAC-GCA	tccccggtggctcagacggtaaagcgcctgcctgcaatgcaggagacccaggttcgatccctgggttgggaa	CysGCA	NC_037329.1	94420376	94420447	+	72	0	0	0	0	0	0	0	0	0	0	0	0	0
rna4931	GeneID:112443814	Name=TRNAC-GCA	tccctggtggctcagaggttaaagcatctgcctgcaatgcaggagacctgggttcgatccccgggttgggaa	CysGCA	NC_037329.1	99210598	99210669	-	72	0	0	0	0	0	0	0	0	0	0	0	0	0
rna4938	GeneID:112443818	Name=TRNAC-GCA	tccctagtagctcagatggtaaagcatctgcctgcaatgcaggagacccaggttcaatccctgggtcgggaa	CysGCA	NC_037329.1	100307515	100307586	-	72	0	0	0	0	0	0	0	0	0	0	0	0	0
rna5006	GeneID:112443758	Name=TRNAS-GGA	tccctggtggctcagaggttaaagcgtctgcctggaatgcaggagacccaggttcgatccctggtttgggaa	SerGGA	NC_037329.1	104716418	104716489	+	72	0	0	0	0	0	0	0	0	0	0	0	0	0
rna5011	GeneID:112443759	Name=TRNAC-ACA	tccctggtggctcagatggtaaagtgtctgcctacaatgcaggagacccaggttcaatccctgggttgggaa	CysACA	NC_037329.1	105865731	105865802	+	72	0	0	0	0	0	0	0	0	0	0	0	0	0
rna5503	GeneID:112443821	Name=TRNAG-CCC	tccctggtggtccagtggctaagactctgtgctcccaatgcagggggtctgggttcaatccccagtcagggaa	GlyCCC	NC_037329.1	119119518	119119590	-	73	0	0	0	0	0	0	0	0	0	0	0	0	0
rna5528	GeneID:112443760	Name=TRNAK-UUU	tcccttgtggtccagtggtcaggactcggCACTTTTACTGCTGTGgccctaggttcaatccctggttgggaaa	LysUUU	NC_037329.1	119475270	119475342	+	73	0	0	0	0	0	0	0	0	0	0	0	0	0
rna5529	GeneID:112443762	Name=TRNAR-CCU	tccctggtggtccagtggctaagactctgtgctcctaagacagggcccaggttcgatccctggtcagggaa	ArgCCU	NC_037329.1	119490619	119490689	+	71	0	0	0	0	0	0	0	0	0	0	0	0	0
rna5765	GeneID:112443823	Name=TRNAC-ACA	tccctggtggctcagatggtaaagcatctgcctacaatgcaggagacccaggttcaatccctggctcaggaa	CysACA	NC_037329.1	122657139	122657210	-	72	0	0	0	0	0	0	0	0	0	0	0	0	0
rna5949	GeneID:112443763	Name=TRNAE-UUC	tccctgatggtctagtggttaggattcggcaCTTTCACTGTCGcagcccaggttcaagccctggtcagggaa	GluUUC	NC_037329.1	126087645	126087716	+	72	0	0	0	0	0	0	0	0	0	0	0	0	0
rna6039	GeneID:112443825	Name=TRNAE-UUC	tccctgacagtccagtggttaggactcagcactttcactgcaggggcctgggttcaacccccagtcagggac	GluUUC	NC_037329.1	127110878	127110949	-	72	0	0	0	0	0	0	0	0	0	0	0	0	0
rna6058	GeneID:112443765	Name=TRNAG-CCC	tccctggtggtccagtggctaagactctgtgctcccaatgcagggagcccaggttcaatccctggtcagggaa	GlyCCC	NC_037329.1	127400051	127400123	+	73	0	0	0	0	0	0	0	0	0	0	0	0	0
rna6068	GeneID:112443771	Name=TRNAG-UCC	tccctggtggcccagtggttaggactctgcacttccacttcagcgtcgcaggttcaatccctggtcggggag	GlyUCC	NC_037329.1	127654634	127654705	+	72	0	0	0	0	0	0	0	0	0	0	0	0	0
rna6100	GeneID:112443827	Name=TRNAE-UUC	TCCCACATGGTCTAGCGgttaggattcctggttttcacccAGGTGGCCCGGGTTCGACTCCCGGTGTGGGAA	GluUUC	NC_037329.1	128295086	128295157	-	72	212	5	40	75	274	32	29	91	150	151	17	66	129
rna6165	GeneID:112443773	Name=TRNAG-CCC	tccctggtggtccagtggctaagactctgaactcccaatgcagggggcctgggttcgatccctggccagggaa	GlyCCC	NC_037329.1	129243763	129243835	+	73	0	0	0	0	0	0	0	0	0	0	0	0	0
rna6188	GeneID:112443829	Name=TRNAV-CAC	tccctggtggtccagtggctaagactctgcactcacagtgcagggggcccaggttcgatccctggtcagggaa	ValCAC	NC_037329.1	129611805	129611877	-	73	0	0	0	0	0	0	0	0	0	0	0	0	0
rna6270	GeneID:112443774	Name=TRNAC-GCA	tccctggtagctcagctggtaaagtgtctgcctgcaatgcagaagacccaggttcaatccctgggtcgggac	CysGCA	NC_037329.1	131105379	131105450	+	72	0	0	0	0	0	0	0	0	0	0	0	0	0
rna6432	GeneID:112443831	Name=TRNAC-ACA	tccctggtggctcagacggtaaagtgtctgcctacaatgcaggagacccaggttcgatacctgggttgggaa	CysACA	NC_037329.1	134473502	134473573	-	72	0	0	0	0	0	0	0	0	0	0	0	0	0
rna6577	GeneID:112446165	Name=TRNAP-AGG	GGCTCGTTGGTCTAGGGGTATGATTCTCGCTTAGGGTGCGAGAGGTCCCGGGTTCAAATCCCGGACgagccc	ProAGG	NC_037330.1	1003350	1003421	+	72	15625	165	1155	1955	0	200	457	728	5677	8433	424	1099	4565
rna6578	GeneID:112446195	Name=TRNAP-CGG	GGCTCGTTGGTCTAGGGGTATGATTCTCGCTTCGGGTGCGAGAGGTCCCGGGTTCAAATCCCGGACGAGCCC	ProCGG	NC_037330.1	1004082	1004153	-	72	15221	176	1371	1935	11852	253	521	779	5472	8565	471	1196	4878
rna6639	GeneID:112446275	Name=TRNAC-GCA	tccctggtggctcagagggtaaagtgtctgcctgcaatgcaggagacccaggttcgatccctgggttgggaa	CysGCA	NC_037330.1	2982134	2982205	+	72	0	0	0	0	0	0	0	0	0	0	0	0	0
rna6650	GeneID:112446196	Name=TRNAD-GUC	TCCTCGTTAGTATAGTGGTGAATATCCCTGCCTGTCACGCGGGAGACCAGGATTCGATTCCCTGACGGGGAG	AspGUC	NC_037330.1	3286587	3286658	-	72	0	0	0	0	0	0	0	0	0	0	0	0	0
rna6695	GeneID:112446292	Name=TRNAD-GUC	GCATGGGTGGTTCAGCGGTAGAATTCTCACCTGTCAtgagggaggcccaggttcaTTTCCTGGCCCATGCA	AspGUC	NC_037330.1	6987110	6987180	+	71	0	0	0	0	0	0	0	0	0	0	0	0	0
rna6746	GeneID:112446197	Name=TRNAN-GUU	GTCTCTGTAGCGCAATCGGTTAGCGCGTTCGGCTGTTAACCGAAAGGTTGGTGGTTCGAATCCACCCAGGGACG	AsnGUU	NC_037330.1	8011351	8011424	-	74	5	2	0	2	10	1	1	2	5	6	0	1	3
rna6747	GeneID:112446198	Name=TRNAD-GUC	TCCTCGTTAGTATAGTGGTGAGTATCCCCGCCTGTCacgcgggagaccggggttcgattccCCGACGGGGAG	AspGUC	NC_037330.1	8023793	8023864	-	72	952483	193485	182351	392049	528689	598611	134380	138366	796592	502687	159365	261536	501574
rna6748	GeneID:112446199	Name=TRNAG-UCC	GCGTTGGTGGTATAGTGGTGAGCATAGCTGCCTTCCAAGCAGttgacccgggttcgattcccggcCAACGCA	GlyUCC	NC_037330.1	8024754	8024825	-	72	159491	12743	51198	96507	97037	39403	50368	127868	66858	169230	49424	102779	85716
rna6749	GeneID:112446303	Name=TRNAL-CAG	GTCAGGATGGCCGAGCGGTCTAAGGCGCTGCGTTCAGGTCGCAGTCTCCCCTGGAGGCGTGGGTTCGAATCCCACTTCTGACA	LeuCAG	NC_037330.1	8025475	8025557	+	83	2431	42	47	534	1825	75	10	205	1209	982	9	150	463
rna6751	GeneID:112446314	Name=TRNAG-GCC	gcattggtggttcagtggtagaattctcGCCTGCCACgcgggaggcccgggttcgattcccggcCAATGCA	GlyGCC	NC_037330.1	8034296	8034366	+	71	336334	18341	68483	144226	144522	67894	61261	165937	108749	233762	59146	146308	113117
rna6758	GeneID:112446200	Name=TRNAE-CUC	tccctggtggtctagtggttaggattcggcgCTCTCACCGCCGCGgcccgggttcgattcccggtTAGGGAA	GluCUC	NC_037330.1	8098331	8098402	-	72	1266	38	76	402	566	252	76	342	309	473	57	202	217
rna6759	GeneID:112446201	Name=TRNAG-UCC	GCGTTGGTGGTATAGTGGTGAGCATAGCTGCCTTCCAAGCAGttgacccgggttcgattcccggcCAACGCA	GlyUCC	NC_037330.1	8098701	8098772	-	72	159490	12743	51198	96507	97067	39402	50368	127868	66841	169230	49424	102780	85716
rna6760	GeneID:112446202	Name=TRNAD-GUC	TCCTCGTTAGTATAGTGGTAAGTATCCCCGCCTGTCacgcgggagaccggggttcgattccCCGACGGGGAG	AspGUC	NC_037330.1	8099537	8099608	-	72	6245	195	479	1001	976	2139	697	1279	4071	1218	1174	248	2543
rna6761	GeneID:112446203	Name=TRNAG-GCC	GcatgggtggttcagtggtagaattctcGCCTGCCACgcgggaggcccgggttcgattcTCGGGCCATGCA	GlyGCC	NC_037330.1	8100275	8100345	-	71	48	8	4	25	25	21	7	14	23	16	5	21	14
rna6762	GeneID:112446205	Name=TRNAL-CAG	GTCAGGATGGCCGAGCGGTCTAAGGCGCTGCGTTCAGGTCGCAGTCTCCCCTGGAGGCGTGGGTTCGAATCCCACTCCTGACA	LeuCAG	NC_037330.1	8101782	8101864	-	83	850	9	13	147	455	16	7	58	418	282	3	55	137
rna6763	GeneID:112446171	Name=TRNAD-GUC	TCCTCGTTAGTATAGTGGTGAGTATCCCCGCCTGTCacgcgggagaccggggttccatTCCCCGACGGGGAG	AspGUC	NC_037330.1	8102386	8102457	+	72	431	40	84	190	353	184	69	68	323	219	90	102	182
rna6764	GeneID:112446182	Name=TRNAV-CAC	GTTTCCGTAGTGTAGTGGTTATCACGTTCGCCTCACACGCGAAAGGTCCCCGGTTCGAAACCGGGCGGAAACA	ValCAC	NC_037330.1	8134934	8135006	+	73	43925	3322	19929	40567	25323	13499	15652	25176	32221	65499	15017	41351	34170
rna6964	GeneID:112446206	Name=TRNAC-ACA	tccctggtggctcagatggtaaaagcatctgcctacaatgcaggagacccaggttcgatccctgggttgggaa	CysACA	NC_037330.1	10309270	10309342	-	73	0	0	0	0	0	0	0	0	0	0	0	0	0
rna6976	GeneID:112446193	Name=TRNAR-UCU	gtCTCTGTGGCGCAATGGACGAGCGCGCTGGACTTCTAATCCAGAGGTTCCGGGTTCGAGTCCCGGCAGAGATG	ArgUCU	NC_037330.1	10590598	10590671	+	74	0	0	0	0	0	0	0	1	0	0	0	0	0
rna7038	GeneID:112446204	Name=TRNAG-CCC	tccctgatggtccagtggctaagattctgcactcccaatgcagggggcccaggttcaatccctggccagggaa	GlyCCC	NC_037330.1	12340717	12340789	+	73	0	0	0	0	0	0	0	0	0	0	0	0	0
rna7098	GeneID:112446215	Name=TRNAS-GGA	tccctggtggctcagaggttaaagcgtctgcctggaatgcaggacacccaggttcgatccctggctcaggaa	SerGGA	NC_037330.1	13660291	13660362	+	72	0	0	0	0	0	0	0	0	0	0	0	0	0
rna7541	GeneID:112446207	Name=TRNAM-CAU	AGCAGAGTGGCGCAGCGGAAGCGTGCTGGGCCCATAACCCAGAGGTCGATGGATCGAAACCATCCTCTGCTA	MetCAU	NC_037330.1	16711608	16711679	-	72	236200	8603	36210	70937	109386	26445	28571	39390	81810	180999	27758	61244	77838
rna7793	GeneID:112446208	Name=TRNAG-CCC	tccctggtggtccagtggaagactctgcactcccaatgcaggggcccaggttcaatccctggtcagggaa	GlyCCC	NC_037330.1	19744804	19744873	-	70	0	0	0	0	0	0	0	0	0	0	0	0	0
rna7822	GeneID:112446209	Name=TRNAG-CCC	tccctggtggtccaatggctaagactctgcactcccaatgcagggatcctgggttcaatccctggtcagggaa	GlyCCC	NC_037330.1	19847513	19847585	-	73	0	0	0	0	0	0	0	0	0	0	0	0	0
rna7843	GeneID:112446210	Name=TRNAS-GGA	tccctggtggctcagaggttaaagcgtctgcctggaatgcaggagacccgggttcgatccctgggttgggaa	SerGGA	NC_037330.1	20159258	20159329	-	72	0	0	0	0	0	0	0	0	0	0	0	0	0
rna7888	GeneID:112446211	Name=TRNAW-CCA	tccctggtggctcagtgggtaaagcgtccgcctccaatgcgggaggcccaggttcgatccctgggtcgggaa	TrpCCA	NC_037330.1	20610745	20610816	-	72	0	0	0	0	0	0	0	0	0	0	0	0	0
rna7924	GeneID:112446212	Name=TRNAE-UUC	tctctggtggtctagtggctaggattcggCGCTTTCACCGCTGCGgcccgggttcgattcccggtcagggaa	GluUUC	NC_037330.1	20862158	20862229	-	72	1	0	0	2	2	1	1	1	0	2	0	0	1
rna7925	GeneID:112446213	Name=TRNAN-GUU	GTCTCTGTGGCGCAATCGGTTAGCGCGTTCGGCTGTTAACCGAAAGGTTGGTGGTTCGAGCCCACCCAGGGACG	AsnGUU	NC_037330.1	20872402	20872475	-	74	518	35	39	159	235	48	9	83	452	315	16	29	181
rna7926	GeneID:112446236	Name=TRNAH-GUG	GCCGTGATCGTATAGTGGTTAGTACTCTGCGTTGTGGCCGCAGCAACCTCGGTTCGAATCCGAGTCACGGCA	HisGUG	NC_037330.1	20873154	20873225	+	72	3061	435	391	1272	940	922	269	676	18137	1469	254	669	1187
rna7927	GeneID:112446247	Name=TRNAG-CCC	gcattggtggttcagtggtagaattctcGCCTCCcacgtgggagacccgggttcgattcccggcCAATGCA	GlyCCC	NC_037330.1	20877476	20877546	+	71	0	0	0	6	1	3	1	1	0	0	2	0	4
rna7928	GeneID:112446258	Name=TRNAE-UUC	tccctggtggtctagtggctaggatttggCGCTTTCACCGCCGCGgcccgggttcgattcccggtcagagaa	GluUUC	NC_037330.1	20890034	20890105	+	72	0	1	1	0	12	1	1	0	6	1	0	6	4
rna7929	GeneID:112446214	Name=TRNAE-UUC	tccctggtggtctagtggttaggattcggcgCTTTCACCGCCGCGgcccgggttcgattcccggtCAGGGAA	GluUUC	NC_037330.1	20897689	20897760	-	72	584	27	125	185	469	156	35	419	91	202	89	92	163
rna7930	GeneID:112446216	Name=TRNAN-GUU	GTCTCTGTGGCGCAATCGGTTAGCGCGTTCGGCTGTTAACCGAAAAGTTGGTGGTTCGAGCCCACCCAGGGACG	AsnGUU	NC_037330.1	20898247	20898320	-	74	0	0	0	0	0	0	0	0	0	2	0	0	0
rna7931	GeneID:112446269	Name=TRNAH-GUG	GCCGTGATCGTATAGTGGTTAGTACTCTGCGTTGTGGCCGCAGCAACCTCGGTTCGAATCCGAGTCACGgca	HisGUG	NC_037330.1	20898974	20899045	+	72	3061	435	391	1272	928	922	269	676	18137	1469	254	669	1187
rna7932	GeneID:112446281	Name=TRNAN-GUU	GTCTCTGTGGCGCAATCGGTTAGCGCGTTCGGCTGTTAACCGAAAGGTTGGTGGTTCGAGCCCACCCAGGGACG	AsnGUU	NC_037330.1	20905102	20905175	+	74	525	35	38	157	122	48	9	84	455	315	15	29	181
rna7940	GeneID:112446283	Name=TRNAV-UAC	GTTTCCGTAGTGTAGTGGTTATCACGTTCGCCTTACACGCGAAAGGTCCCCGGTTCGAAACCGGGCGGAAACA	ValUAC	NC_037330.1	20947989	20948061	+	73	8182	886	3294	7911	23	3692	2527	4317	6610	12335	2470	8798	6223
rna7941	GeneID:112446217	Name=TRNAQ-CUG	GGTTCCATGGTGTAATGGTGAGCACTCTGGACTCTGAATCCAGTGATCCGAGTTCAAATCTCGGTGGGACCT	GlnCUG	NC_037330.1	20952469	20952540	-	72	0	0	0	0	0	1	0	0	0	0	0	0	0
rna7942	GeneID:112446284	Name=TRNAN-GUU	GTCTCTGTGGCGCAATCGGTTAGCGCGTTCGGCTGTTAACCGAAAGGTTGGTGGTTCGAGCCCACCCAGGGACG	AsnGUU	NC_037330.1	20956909	20956982	+	74	525	35	38	157	127	48	9	84	455	315	15	29	181
rna7943	GeneID:112446285	Name=TRNAV-CAC	GTTTCCGTAGTGTAGTGGTTATCACGTTCGCCTCACACGCGAAAGGTCCCCGGTTCGAAACCGGGCGGAAACA	ValCAC	NC_037330.1	20957584	20957656	+	73	43929	3320	19929	40569	25390	13502	15653	25174	32230	65500	15016	41358	34180
rna7944	GeneID:112446218	Name=TRNAA-CGC	gcattggtggttcagtggtagaattctcACCTCGCACGCGggaaaccccggttcaattcccaGCCAATGCA	AlaCGC	NC_037330.1	20959931	20960001	-	71	0	0	0	0	0	0	0	0	0	0	0	0	0
rna7945	GeneID:112446286	Name=TRNAV-AAC	GTTTCTGTAGTGTAGTGGTTATCACGTTCGCCTAACACGCGAAAGGTCCCCGGTTCGAAACCGGGCGGAAACA	ValAAC	NC_037330.1	20967927	20967999	+	73	21	2	14	20	20	10	9	12	24	18	5	24	17
rna7946	GeneID:112446287	Name=TRNAV-UAC	GTTTCCGTAGTGTAGTGGTTATCACGTTCGCCTTACACGCGAAAGGTCCCCGGTTCGAAACCGGGCGGAAACA	ValUAC	NC_037330.1	20978865	20978937	+	73	8182	886	3294	7911	23	3692	2527	4317	6606	12335	2470	8797	6223
rna7947	GeneID:112446219	Name=TRNAQ-CUG	GGTTCCATGGTGTAATGGTGAGCACTCTGGACTCTGAATCCAGCGATCCGAGTTCAAATCTCGGTGGGACCT	GlnCUG	NC_037330.1	20980650	20980721	-	72	400	61	155	274	624	200	193	145	331	549	200	236	395
rna7948	GeneID:112446288	Name=TRNAN-GUU	GTCTCTGTGGCGCAATCGGTTAGCGCGTTCGGCTGTTAACCGAAAGGTTGGTGGTTCGAGCCCACCCAGGGACG	AsnGUU	NC_037330.1	20981895	20981968	+	74	525	35	38	157	120	48	9	84	455	315	15	29	181
rna7949	GeneID:112446289	Name=TRNAV-UAC	GTTTCCGTAGTGTAGTGGTTATCACGTTCGCCTTACACGCGAAAGGTCCCCGGTTCGAAACCGGGCGGAAACA	ValUAC	NC_037330.1	20991877	20991949	+	73	8182	886	3294	7912	23	3692	2527	4317	6607	12335	2470	8797	6223
rna7950	GeneID:112446220	Name=TRNAQ-CUG	GGTTCCATGGTGTAATGGTGAGCACTCTGGACTCTGAATCCAGCGATCCGAGTTCAAATCTCGGTGGGACCT	GlnCUG	NC_037330.1	20993663	20993734	-	72	401	61	155	275	625	200	193	145	331	549	200	236	395
rna7951	GeneID:112446290	Name=TRNAN-GUU	GTCTCTGTGGCGCAATCGGTTAGCGCGTTCGGCTGTTAACCGAAAGGTTGGTGGTTCGAGCCCACCCAGGGACG	AsnGUU	NC_037330.1	20994920	20994993	+	74	525	35	38	157	117	48	9	84	455	315	15	29	181
rna7952	GeneID:112446291	Name=TRNAV-CAC	GTTTCCGTAGTGTAGTGGTTATCACGTTCGCCTCACATGCGAAAGGTCCCCGGTTCGATACCGGGCGGAAAca	ValCAC	NC_037330.1	20995595	20995667	+	73	7	0	4	10	9	3	4	6	4	14	1	7	6
rna7953	GeneID:112446221	Name=TRNAG-CCC	gcattggtggttcagtggtagaattctcTCCTCCcacgcgggagacccgggttcgattcctggccaaTGCA	GlyCCC	NC_037330.1	20997412	20997482	-	71	0	0	0	0	0	0	0	0	0	0	0	0	0
rna7954	GeneID:112446293	Name=TRNAV-CAC	GTTTCTGTAGTGTAGTGGTTATCACGTTCGCCTCACACGAGAAAGGTCCCTGGTTCGAAACCGGGCGGAAACA	ValCAC	NC_037330.1	21012294	21012366	+	73	0	0	0	0	0	0	0	0	0	0	0	0	0
rna7956	GeneID:112446222	Name=TRNAH-GUG	GCCGTGATCGTATAGTGGTTAGTACTCTGCGTTGTGGCCGCAGCAACCTCGGTTCGAATCCGAGTCACGGCA	HisGUG	NC_037330.1	21015831	21015902	-	72	3050	434	391	1274	910	923	271	678	17986	1466	254	670	1180
rna7957	GeneID:112446294	Name=TRNAV-AAC	GTTTCCGTAGTGTAGTGGTTATCACGTTCGCCTAACACGCGAAAGGTCCCCGGTTCGAAACCGGGCGGAAACA	ValAAC	NC_037330.1	21024315	21024387	+	73	8300	899	3351	8040	29	3732	2563	4367	6718	12517	2490	8946	6298
rna7958	GeneID:112446223	Name=TRNAN-GUU	GTCTCTGTGGCACAATCGGTTAGCGCTCTCGGCTGTTAACCGAAAGGCTGGTGGTTCGAGCCCACCCAGGGACT	AsnGUU	NC_037330.1	21025040	21025113	-	74	0	0	0	0	0	0	0	0	0	0	0	0	0
rna7959	GeneID:112446295	Name=TRNAV-UAC	GTTTCCGTAGTGTAGTGGTTATCACGTTCGCCTTACACGCGAAAGGTCCCCGGTTCGAAACCGGGCGAAAACA	ValUAC	NC_037330.1	21035265	21035337	+	73	31	2	16	38	1	6	15	23	30	83	10	29	29
rna7960	GeneID:112446224	Name=TRNAQ-CUG	GGTTCCATGGTGTAATGGTGAGCACTCTGGACTCTGAATCCAGCGATCCGAGTTCAAATCTCGGTGGGACCT	GlnCUG	NC_037330.1	21037039	21037110	-	72	399	61	154	273	622	199	193	145	330	547	199	234	393
rna7961	GeneID:112446296	Name=TRNAN-GUU	GTCTCTGTGGCGCAATCGGTTAGCGCGTTCGGCTGTTAACCGAAAGGTTGGTGGTTCGAGCCCACCCAGGGACG	AsnGUU	NC_037330.1	21038302	21038375	+	74	525	35	38	157	150	48	9	84	455	315	15	29	181
rna7962	GeneID:112446297	Name=TRNAV-CAC	GTTTCCGTAGTGTAGTGGTTATCACGTTCGCCTCACACGCGAAAGGTCCCCGGTTCGATACCGGGCGGAAAca	ValCAC	NC_037330.1	21038978	21039050	+	73	74	12	30	60	122	30	50	52	76	123	26	83	75
rna7963	GeneID:112446225	Name=TRNAG-CCC	gcattggtggttcagtggtagaattctcTCCTCCcacgcgggagacccgggttcgattcctggccaaTGCA	GlyCCC	NC_037330.1	21040374	21040444	-	71	0	0	0	0	0	0	0	0	0	0	0	0	0
rna7964	GeneID:112446226	Name=TRNAH-GUG	GCCGTGATCGTATAGTGGTTAGTACTCTGCGTTGTGGCCGCAGCAACCTCGGTTCGAATCCGAGTCACGGCA	HisGUG	NC_037330.1	21049256	21049327	-	72	3050	434	391	1274	940	923	271	678	17986	1466	254	670	1180
rna7965	GeneID:112446298	Name=TRNAV-AAC	GTTTCCGTAGTGTAGTGGTTATCACGTTCGCCTAACACGCGAAAGGTCCCCGGTTCGAAACCGGGCGGAAACA	ValAAC	NC_037330.1	21057895	21057967	+	73	8218	895	3322	7964	31	3706	2538	4319	6650	12367	2471	8856	6234
rna7966	GeneID:112446227	Name=TRNAN-GUU	GTCTCTGTGGCACAATCGGTTAGCGCTCTCGGCTGTTAACCGAAAGGCTGGTGGTTCGAGCCCACCCAGGGACT	AsnGUU	NC_037330.1	21058620	21058693	-	74	0	0	0	0	0	0	0	0	0	0	0	0	0
rna7967	GeneID:112446299	Name=TRNAH-GUG	GCCGTGATCGTATAGTGGTTAGTACTCTGCGTTGTGGCCGCAGCAACCTCGGTTCGAATCCGAGTCACGGCA	HisGUG	NC_037330.1	21063580	21063651	+	72	3061	435	391	1271	896	922	269	676	18130	1469	254	669	1187
rna7969	GeneID:112446228	Name=TRNAV-AAC	GTTTCCGTAGTGTAGTGGTTATCACGTTCGCCTAACACGCGAAAGGTCCCCGGTTCGAAACCGGGCGGAAACA	ValAAC	NC_037330.1	21070275	21070347	-	73	8120	886	3282	7910	65	3685	2510	4288	6598	12252	2444	8757	6183
rna7970	GeneID:112446229	Name=TRNAV-AAC	GTTTCCGGTGTAGTGGTTATCACGTTCACCTAACACGTGAAAGGTCCCCGGTTCGAAACCAGGCGGGAACG	ValAAC	NC_037330.1	21077149	21077219	-	71	0	0	0	0	0	0	0	0	0	0	0	0	0
rna7971	GeneID:112446300	Name=TRNAG-CCC	gcattggtggttcagtggtagaattctcGCCTCccacgcaggagacccgggttcgattcccggcCAATGCA	GlyCCC	NC_037330.1	21085364	21085434	+	71	0	1	0	0	0	0	1	0	0	0	0	0	1
rna7972	GeneID:112446230	Name=TRNAE-UUC	tccctggtggtctagtggctaggattcggCGCTTTCACCGCCGCGGCCCGGGTTCAATTCCCGGTCAGGGAA	GluUUC	NC_037330.1	21086134	21086205	-	72	6	1	0	3	9	2	1	1	3	8	0	1	1
rna7973	GeneID:112446231	Name=TRNAV-CAC	GTTTCCGTAGTGTAGTGGTTATCACGTTCGCCTCACACGCGAAAGGTCCCCGGTTCGAAACCGGGCGGAAaca	ValCAC	NC_037330.1	21086725	21086797	-	73	43699	3304	19817	40427	25130	13453	15545	25049	32077	65197	14938	41154	34017
rna7974	GeneID:112446232	Name=TRNAN-GUU	GTCTCTGTGGTGCAGTCGTTTAGCGCATGCGGCTGTTAACCGAAAGGTTGCTGGTTCGAGCCCACCCAGGGACG	AsnGUU	NC_037330.1	21087400	21087473	-	74	0	0	0	0	0	0	0	0	0	0	0	0	0
rna7975	GeneID:112446233	Name=TRNAV-CAC	GTTTCCGTAGTGTAGTGGTTATCACGTTCGCCTCACATGAGAAAGGTCCCCAGTTCGAACCCGGGTGGAAACA	ValCAC	NC_037330.1	21092613	21092685	-	73	0	0	0	0	0	0	0	0	0	0	0	0	0
rna7976	GeneID:112446234	Name=TRNAV-AAC	GTTTCCGTAGTGTAGTGGTTATCACATTCACCTAACACGCGGAAGGTCCCCGGTTCGAAACCGGGCGGAAACA	ValAAC	NC_037330.1	21104694	21104766	-	73	0	0	0	0	0	0	0	0	0	0	0	0	0
rna7977	GeneID:112446301	Name=TRNAG-CCC	gcattggtggttcagtggtagaattctcGCCTCCcacgcgggagacccgggttcgatttccggccaatgca	GlyCCC	NC_037330.1	21112718	21112788	+	71	0	0	1	0	0	1	0	1	1	1	0	0	1
rna7978	GeneID:112446235	Name=TRNAE-UUC	tccctggtggtctagtggctaggattcggCGCTTTCACCGCCGCGgcccgggttcgattcccggtCAGGGAA	GluUUC	NC_037330.1	21113479	21113550	-	72	7428	404	1433	3455	7518	1895	1276	3731	2613	5217	1273	3098	3009
rna7979	GeneID:112446237	Name=TRNAV-CAC	GTTTCTGTAGTGTAGTGGTTATCACGTTCGCCTCACACGCGAAAGGTCCCCGGTTCGAAACCGGACAGAAAca	ValCAC	NC_037330.1	21114069	21114141	-	73	5	3	2	3	9	6	8	4	11	22	3	15	4
rna7980	GeneID:112446238	Name=TRNAN-GUU	GTCTCTGTGGCGCAATCGGTTAGCGCGTTCGGCTGTTAACCGAAAGGTTGGTGGTTCGAGCCCACCCAGGGACG	AsnGUU	NC_037330.1	21114744	21114817	-	74	518	36	39	159	224	48	10	84	455	315	16	29	181
rna7981	GeneID:112446302	Name=TRNAQ-CUG	GCTTCCATGGTGTAATGGTGAGCACTCTGGACTCTGAATCCAGCGATCCGAGTTCAAAGCTCGGTGGGACCT	GlnCUG	NC_037330.1	21116006	21116077	+	72	0	0	0	0	0	0	0	0	0	0	0	0	0
rna7982	GeneID:112446239	Name=TRNAV-UAC	GATTCCGTAGTGTAGTGGTTATCACGTTCGCCTTACACGCGAAAGATGCCGGGTTCGAGACTGGGCGGAAACA	ValUAC	NC_037330.1	21117572	21117644	-	73	0	0	0	0	0	0	0	0	0	0	0	0	0
rna7983	GeneID:112446240	Name=TRNAV-AAC	GTTTCCGTAGTGTAGTGGTTATCACGTTCGCCTAACACGCGAAAGGTCCCCGGTTCGAAACCGGGCGGAAACA	ValAAC	NC_037330.1	21128448	21128520	-	73	8095	886	3269	7883	54	3680	2502	4271	6573	12225	2434	8734	6157
rna7984	GeneID:112446304	Name=TRNAN-GUU	GTCTCTGTGGCGCAATCGGTTAGCGCGTTCGGCTGTTAACTGAAAGGTTGGTGGTTCGAGCCCACCCAGGGATG	AsnGUU	NC_037330.1	21144119	21144192	+	74	0	0	0	0	0	0	0	0	1	0	0	0	0
rna7985	GeneID:112446305	Name=TRNAV-CAC	CTTTCCGTGGTGTAGTGGTTATCACGTTTGCCTCACATGTGAAAAGTCTCCGGTTCGAAACCAGGCGGAAATa	ValCAC	NC_037330.1	21144775	21144847	+	73	0	0	0	0	0	0	0	0	0	0	0	0	0
rna7986	GeneID:112446306	Name=TRNAH-GUG	GCCGTGATCGTATAGTGGTTAGTACTCTGCGTTGTGGCCGCAGCAACCTCGGTTCGAATCCGAGTCACGGCA	HisGUG	NC_037330.1	21148775	21148846	+	72	3061	435	391	1272	809	922	269	676	18137	1469	254	669	1187
rna7987	GeneID:112446307	Name=TRNAN-GUU	GTCTCTGTGGCGCAATCGGTTAGTGCGTTCGGCTGTTAACCGAAAGGTTGGTGGTTCAAGCCCACCCAGGGACG	AsnGUU	NC_037330.1	21152548	21152621	+	74	0	0	0	0	0	0	0	0	1	0	0	0	0
rna7988	GeneID:112446241	Name=TRNAV-AAC	GTTTCTGTAGTGTAGTGGTTATCACATTTGCCTAACACACAAAAGGTCCCTGGTTCGAAACCAGGCAGAAACA	ValAAC	NC_037330.1	21161570	21161642	-	73	0	0	0	0	0	0	0	0	0	0	0	0	0
rna7989	GeneID:112446242	Name=TRNAV-CAC	ATTTCTGTAGTGTAGTGGTTATCACGTTCGCCTCACACGCGAAAGGTCCTCGGTTTGAAACCACGTGGAAACA	ValCAC	NC_037330.1	21165070	21165142	-	73	0	0	0	0	0	0	0	0	0	0	0	0	0
rna7990	GeneID:112446243	Name=TRNAN-GUU	GTCTCTGTGGCGCAATCGGTTAGCGCGTTCGGCTGTTAACCGAAAGGTTGGTGGTTCGAGCCCACCCAGGGACG	AsnGUU	NC_037330.1	21197565	21197638	-	74	518	35	39	159	245	48	9	83	452	315	16	29	181
rna7991	GeneID:112446308	Name=TRNAH-GUG	GCCGTGATCGTATAGTGGTTAGTACTCTGCGTTGTGGCCGCAGCAACCTCGGTTCGAATCCGAGTCACGGCA	HisGUG	NC_037330.1	21198328	21198399	+	72	3064	436	391	1272	892	923	269	676	18148	1469	254	670	1187
rna7992	GeneID:112446309	Name=TRNAE-UUC	tccctggtggtctagtggctaggattcggCGCTTTCACCGCCGCGgcccgggttcgattcccggtCAGGGAA	GluUUC	NC_037330.1	21204594	21204665	+	72	1160	81	210	480	1203	389	203	616	399	725	161	444	437
rna7993	GeneID:112446244	Name=TRNAG-CCC	gcattggtggttcagtggtagaattctcGCCTCCcacgcgggagacccgggttcgattcccggcCAATGCA	GlyCCC	NC_037330.1	21206921	21206991	-	71	496	56	199	252	582	184	186	453	197	485	215	372	337
rna7994	GeneID:112446310	Name=TRNAG-CCC	gcattggtggttcagtggtagaattctcGCCTCCcacgcgggagacccgggttcgattcccggcCAATGCA	GlyCCC	NC_037330.1	21208694	21208764	+	71	516	56	206	263	540	191	191	465	199	499	221	376	345
rna7995	GeneID:112446311	Name=TRNAG-CCC	gcattggtggttcagtggtagaattctcGCCTCCcacgcgggagacccgggttcgattcccggcCAATGCA	GlyCCC	NC_037330.1	21210205	21210275	+	71	516	56	206	263	541	189	191	465	199	498	221	376	345
rna7996	GeneID:112446245	Name=TRNAE-UUC	tccctggtggtctagtggctaggattcggCGCTTTCACCGCCGCGgcccgggttcgattcccggtCAGGGAA	GluUUC	NC_037330.1	21212531	21212602	-	72	7426	404	1433	3455	7514	1895	1276	3731	2600	5214	1273	3097	3008
rna7997	GeneID:112446246	Name=TRNAH-GUG	GCCGTGATCGTATAGTGGTTAGTACTCTGCGTTGTGGCCGCAGCAACCTCGGTTCGAATCCGAGTCACGGCA	HisGUG	NC_037330.1	21218714	21218785	-	72	3054	434	393	1275	880	924	271	680	17994	1469	254	672	1181
rna7998	GeneID:112446312	Name=TRNAN-GUU	GTCTCTGTGGCGCAATCGGTTAGCGCGTTCGGCTGTTAACCGAAAGGTTGGTGGTTCGAGCCCACCCAGGGACG	AsnGUU	NC_037330.1	21219475	21219548	+	74	569	37	40	174	153	52	10	92	487	357	18	36	192
rna7999	GeneID:112446248	Name=TRNAH-GUG	GCCGTGATCGTATAGTGGTTAGTACTCTGCGTTGTGGCCGCAGCAACCTCGGTTCGAATCCGAGTCACGGCA	HisGUG	NC_037330.1	21227690	21227761	-	72	3060	435	395	1277	959	925	271	683	17999	1474	255	677	1182
rna8000	GeneID:112446313	Name=TRNAN-GUU	GTCTCTGTGGCGCAATCGGTTAGCGCGTTCGGCTGTTAACCGAAAGGTTGGTGGTTCAAGCCCACCCAGGGACG	AsnGUU	NC_037330.1	21228571	21228644	+	74	12	10	1	6	63	2	7	2	43	5	0	10	29
rna8001	GeneID:112446315	Name=TRNAV-CAC	GTTTCTGTAGTGTAGTGGTTATCACGTTCGCCTCACACGCGAAAGGTCCCCGGTTCGAAACCGGGCAGGAACA	ValCAC	NC_037330.1	21262480	21262552	+	73	24	8	21	30	53	27	14	29	39	54	17	68	35
rna8002	GeneID:112446316	Name=TRNAV-AAC	GTTTCCGTAGTGTAGTGGTTATCACGTTCGCCTAACACGCGAAAGGTCCCCGGTTCGAAACCGGGCGGAAACA	ValAAC	NC_037330.1	21265184	21265256	+	73	8266	899	3334	8016	31	3726	2558	4352	6707	12452	2482	8911	6266
rna8003	GeneID:112446249	Name=TRNAN-GUU	GTCTCTGTGGCGCAATCGGTGAGCGCGTTCGGCTGTTAACCGAAAGGTTGGTGGTTCGAGCCCACCCAGGGACG	AsnGUU	NC_037330.1	21271703	21271776	-	74	37	6	1	7	12	19	0	1	124	7	0	1	9
rna8004	GeneID:112446250	Name=TRNAH-GUG	GCCGTGATCGTATAGTGGTTAGTACTCTGCGTTGTGGCCGCAGCAACCTCGGTTCGAATCCGAGTCACGGCA	HisGUG	NC_037330.1	21276035	21276106	-	72	3048	434	391	1275	839	922	268	677	17994	1463	251	670	1179
rna8008	GeneID:112446251	Name=TRNAQ-CUG	GGTTCCATGGTGTAATGGTGAGCACTCTGGACTCTGAATCCAGCGATCCGAGTTCAAATCTCGGTGGGACCT	GlnCUG	NC_037330.1	21312527	21312598	-	72	399	61	154	272	622	199	193	145	329	547	199	234	393
rna8009	GeneID:112446317	Name=TRNAN-GUU	GTCTCTGTGGCGCAATCGGTTAGCGCGTTCGGCTGTTAACCGAAAGGTTGGTGGTTCGAGCCCACCCAGGGACG	AsnGUU	NC_037330.1	21316056	21316129	+	74	525	35	38	157	124	48	9	84	455	315	15	29	181
rna8010	GeneID:112446318	Name=TRNAV-CAC	GTTTCCGTAGTGTAGTGGTTATCACGTTCGCCTCACACGCGAAAGGTCCCCGGTTCGAAACCGGGCGGAAACA	ValCAC	NC_037330.1	21316761	21316833	+	73	43964	3334	19971	40673	25342	13540	15685	25216	32302	65582	15043	41416	34249
rna8011	GeneID:112446319	Name=TRNAE-UUC	tccctggtggtctagtggctaggattcggCGCTTTCACCGCCGCGgcccgggttcgattcccggtcagggaa	GluUUC	NC_037330.1	21317723	21317794	+	72	1155	81	209	480	1195	389	201	613	396	720	161	442	437
rna8012	GeneID:112446166	Name=TRNAN-GUU	GTCTCTGTGGCGCAATCGGTTAGCGCGTTCGGCTGTTAACCGGAAGGTTGGTGGTTCGAGCCCACCCAGGGACG	AsnGUU	NC_037330.1	21318781	21318854	+	74	6	0	0	7	9	2	0	3	5	6	0	2	7
rna8015	GeneID:112446167	Name=TRNAN-GUU	GTCTCTGTGGCGCAATCGGTTAGCGCGTTCGGCTGTTAACCGAAAGGTTGGTGGTTCGAGCCCACCCAGGGACG	AsnGUU	NC_037330.1	21340083	21340156	+	74	525	35	38	157	113	48	9	84	455	315	15	29	181
rna8017	GeneID:112446252	Name=TRNAK-CUU	GCCCGGCTAGCTCAGTCGGTAGAGCATGAGACTCTTAATCTCAGGGTCGTGGGTTCGAGCCCCACGTTGGGCG	LysCUU	NC_037330.1	21347701	21347773	-	73	1453837	496718	1546882	1824141	727937	1157154	1513719	1353307	1185198	1940564	1634201	1284781	1789749
rna8018	GeneID:112446253	Name=TRNAH-GUG	GCCGTGATCGTATAGTGGTTAGTACTCTGCGTTGTGGCCGCAGCAACCTCGGTTCGAATCCGAGTCACGGCA	HisGUG	NC_037330.1	21348793	21348864	-	72	3050	434	391	1274	904	923	271	678	17986	1466	254	670	1180
rna8019	GeneID:112446254	Name=TRNAG-UCC	GCGTTGGTGGTATAGTGGTGAGCATAGCTGCCTTCCAAGCAGttgacccgggttcgattcccggcCAACGCA	GlyUCC	NC_037330.1	21349675	21349746	-	72	159650	12783	51290	96650	96799	39510	50463	128018	66951	169411	49522	102925	85856
rna8020	GeneID:112446255	Name=TRNAE-CUC	tccctggtggtctagtggttaggattcggcgCTCTCACCGCCGCGgcccgggttcgattcccggtCAGGGAA	GluCUC	NC_037330.1	21352358	21352429	-	72	320042	17685	54358	150319	278355	66895	38979	152920	123631	229590	36805	106412	115889
rna8097	GeneID:112446168	Name=TRNAS-GGA	gccctggtggctcagacggtaaagcgtctgcctggaatgcaggagacccaggttcgattcctgggttgggaa	SerGGA	NC_037330.1	22643075	22643146	+	72	0	0	0	0	0	0	0	0	0	0	0	0	0
rna8103	GeneID:112446256	Name=TRNAC-GCA	GGGGGTACAGCTCAGTGGTAGAGCATTTGACTGCAGATCAAGAGGTCCCTGGTTCAAATCCGGGTGCCCCCT	CysGCA	NC_037330.1	22722293	22722364	-	72	2	0	0	0	0	0	1	0	0	0	0	0	0
rna8104	GeneID:112446169	Name=TRNAN-GUU	GTCTCTGTGGTGCAATTGGTTAGCACGTTCAGCTGTTAACTGAAAGGTTGGTGGTTCGAGCCCACCCAGGGACG	AsnGUU	NC_037330.1	22724173	22724246	+	74	0	0	0	0	0	0	0	0	0	0	0	0	0
rna8107	GeneID:112446170	Name=TRNAQ-CUG	GGTTCCATGGTGTAATGGTGAGCACTCTGGACTCTGAATCCAGCGATCCGAGTTCGAATCTCGGTGGGACCT	GlnCUG	NC_037330.1	22739543	22739614	+	72	1094	226	351	539	1699	464	459	390	824	1076	371	568	907
rna8108	GeneID:112446257	Name=TRNAN-GUU	GTCTCTGTGGCGCAATCGGTTAGCGCGTTCGGCTGTTAACCGAAAGGTTGGTGGTTCAAGCCCACCCAGGGACG	AsnGUU	NC_037330.1	22741720	22741793	-	74	11	10	1	6	60	2	7	2	40	4	0	10	28
rna8187	GeneID:112446259	Name=TRNAE-UUC	tccctggtggtccagtggttaagacactgcactttcaatgcagggggcccaggttcgacccttggtcaggaaa	GluUUC	NC_037330.1	25968055	25968127	-	73	0	0	0	0	0	0	0	0	0	0	0	0	0
rna8195	GeneID:112446260	Name=TRNAC-GCA	tccctggtggctcagatggtaaagcatctgcctgcaatgcaggagacccaggttcaatccctgggttgggaa	CysGCA	NC_037330.1	26054181	26054252	-	72	0	0	0	0	0	0	0	0	0	0	0	0	0
rna8397	GeneID:112446261	Name=TRNAD-AUC	tccctgatggtccaggggaTAAGCCTCTGCActatcaatgcaggggacccaggtttgattcctggtcggggaa	AspAUC	NC_037330.1	31554060	31554132	-	73	0	0	0	0	0	0	0	0	0	0	0	0	0
rna8467	GeneID:112446172	Name=TRNAK-UUU	GCCtgggtagctcagttggtagagcaTCAGACTTTTAATCTGAGGGCCCAGGGTTCAAGTCCCTGTCCAGGCA	LysUUU	NC_037330.1	32704291	32704363	+	73	1	1	0	0	1	0	0	0	1	1	0	1	0
rna8635	GeneID:112446262	Name=TRNAC-ACA	tccctggtggctcagatggtaaagtatctgcctacaatgcaggagacccaggttcaatccctggatggggaa	CysACA	NC_037330.1	36340799	36340870	-	72	0	0	0	0	0	0	0	0	0	0	0	0	0
rna8636	GeneID:112446173	Name=TRNAC-GCA	tccctagtggctcagttggtaaagcatttgcctgcaatgcgggagtcccaggttcgatccctgggttgggaa	CysGCA	NC_037330.1	37143674	37143745	+	72	0	0	0	0	0	0	0	0	0	0	0	0	0
rna8767	GeneID:112446263	Name=TRNAY-GUA	tcccttgtagctgagttggtaaagaatctgcctgtaatgcaggagacccaggttcaattcctgggttgggaa	TyrGUA	NC_037330.1	48477011	48477082	-	72	0	0	0	0	0	0	0	0	0	0	0	0	0
rna8784	GeneID:112446264	Name=TRNAR-UCU	GGCTCCGTGGCGCAATGGATAGCGCATTGGACTTCTAGAGGTTGAAGGCATTCAAAGGTTCCGGGTTCGAGTCCCGGCGGAGTCG	ArgUCU	NC_037330.1	49636867	49636951	-	85	0	0	1	0	0	0	1	1	0	1	0	0	0
rna8832	GeneID:112446174	Name=TRNAC-ACA	tccctggtggctcaaatggtaaagtgtctgcctacaatgcaggagacccaggttcgatccctggtttgggaa	CysACA	NC_037330.1	50890114	50890185	+	72	0	0	0	0	0	0	0	0	0	0	0	0	0
rna8872	GeneID:112446265	Name=TRNAE-UUC	tccctggtggtccagtggttaggactccgtgctttcaatgctgtggcccagattcaatccctggtcagggaa	GluUUC	NC_037330.1	51223043	51223114	-	72	0	0	0	0	0	0	0	0	0	0	0	0	0
rna8899	GeneID:112446175	Name=TRNAC-GCA	tccctggtggctcagaggttaaagcgtctgcctgcaatgcgggagacccaggttcgatccctgggttgggaa	CysGCA	NC_037330.1	52952648	52952719	+	72	0	0	0	0	0	0	0	0	0	0	0	0	0
rna8995	GeneID:112446176	Name=TRNAD-GUC	TCTTCGTTAGTATAGTGGTGAATATCCCCGCCTGTCACGCcagagaccggggttcgattccCCGACGGGGAG	AspGUC	NC_037330.1	55975398	55975469	+	72	5	0	0	1	3	1	1	0	3	1	0	1	2
rna9011	GeneID:112446266	Name=TRNAC-GCA	tccctggtggctcagaggttaaagcacctgcctgcaatgcaggagacccaggttcgatccctgggtcgggaa	CysGCA	NC_037330.1	57374613	57374684	-	72	0	0	0	0	0	0	0	0	0	0	0	0	0
rna9051	GeneID:112446177	Name=TRNAW-CCA	tccctgttggctcagaggttaaagcatccgcctccaatgtgggagacccaggttcgatccctggatagggaa	TrpCCA	NC_037330.1	58963241	58963312	+	72	0	0	0	0	0	0	0	0	0	0	0	0	0
rna9113	GeneID:112446178	Name=TRNAC-ACA	accctgctggctcagatggtaaagcatctgcctacaatgcaggagacccaggttcaatccctgggttgggaa	CysACA	NC_037330.1	63459810	63459881	+	72	0	0	0	0	0	0	0	0	0	0	0	0	0
rna9131	GeneID:112446267	Name=TRNAG-CCC	tccctggtggtccagtagctaagactctgtactcccaatgcagggggcccaggttcaatccctggtcagggaa	GlyCCC	NC_037330.1	66622930	66623002	-	73	0	0	0	0	0	0	0	0	0	0	0	0	0
rna9188	GeneID:112446268	Name=TRNAC-GCA	tccctgatagctcagttggtaaagaatctgcctgcaatgcaggagaccctggttcgattcctggtcgggaag	CysGCA	NC_037330.1	68895590	68895661	-	72	0	0	0	0	0	0	0	0	0	0	0	0	0
rna9220	GeneID:112446270	Name=TRNAC-ACA	tccctggtggctcagacggtaaagcatctgcctacaatgcgggagacccaggttcgatccctgggtagggaa	CysACA	NC_037330.1	71619030	71619101	-	72	0	0	0	0	0	0	0	0	0	0	0	0	0
rna9224	GeneID:112446179	Name=TRNAW-CCA	tccctggtggctcagaggttaaagcgtctgcctccaatgcgggagacccaggttcgatccctgggtcgggaa	TrpCCA	NC_037330.1	74126279	74126350	+	72	0	0	0	0	0	0	0	0	0	0	0	0	0
rna9265	GeneID:112446271	Name=TRNAD-GUC	TCCTCTTTAGTATAGTGGTGAGTATCCCCACCTGTCacgtgggagaccagggttcgattccctgATGGGGAG	AspGUC	NC_037330.1	77184752	77184823	-	72	0	0	0	0	0	0	0	0	0	0	0	0	0
rna9272	GeneID:112446180	Name=TRNAW-CCA	tctctggtggctcagaggttaaagcgtctgcctccaatgcaggagacccaggttcgatccctgggttgggaa	TrpCCA	NC_037330.1	77862323	77862394	+	72	0	0	0	0	0	0	0	0	0	0	0	0	0
rna9339	GeneID:112446181	Name=TRNAC-GCA	tccctggtggctcagatggtaaagcgtctgcctgcaatgcaggagacccaggttcaatccctgggttgggaa	CysGCA	NC_037330.1	79224820	79224891	+	72	0	0	0	0	0	0	0	0	0	0	0	0	0
rna9355	GeneID:112446183	Name=TRNAE-UUC	tccctagtggtccagtggttagaactcggcactttcactgccaagggcccaggttcaatccctggttgaggaa	GluUUC	NC_037330.1	80234673	80234745	+	73	0	0	0	0	0	0	0	0	0	0	0	0	0
rna9358	GeneID:112446184	Name=TRNAG-GCC	tccctggtggtctagtggtttaagactctgcactgccaATACAgcaggcccaggttcaatccctggtcagggag	GlyGCC	NC_037330.1	80372495	80372568	+	74	0	0	0	0	0	0	0	0	0	0	0	0	0
rna9408	GeneID:112446272	Name=TRNAC-ACA	tccttggtggctcagatggtaaagtgtctgcctacaatgcaggagacccaggttcgatccctgggtcaggaa	CysACA	NC_037330.1	83222971	83223042	-	72	0	0	0	0	0	0	0	0	0	0	0	0	0
rna9476	GeneID:112446185	Name=TRNAG-CCC	tccctggtggtccagtggctaagactctgcactcccaatgcaggggacccaggttcaatccctggtcaaggag	GlyCCC	NC_037330.1	87180141	87180213	+	73	0	0	0	0	0	0	0	0	0	0	0	0	0
rna9512	GeneID:112446186	Name=TRNAW-CCA	tccttggtggtccagtggttaagactctgcaccccAAATGCAGagagcccaggttcgatccctggttggggaa	TrpCCA	NC_037330.1	89733514	89733586	+	73	0	0	0	0	0	0	0	0	0	0	0	0	0
rna9539	GeneID:112446273	Name=TRNAP-AGG	GGCTTGTTGGTCTAGGGGTATGATTCTCGCTTAGGGTGAGAGAGGTCCTGGCTTCAAATCCCAGACGAGCCc	ProAGG	NC_037330.1	91675780	91675851	-	72	0	0	0	0	0	0	0	0	0	0	0	0	0
rna9597	GeneID:112446187	Name=TRNAE-UUC	tccctggcagtccagtggataggactcagtgctttcactgctggggcccaggttcaatccctggctggggaa	GluUUC	NC_037330.1	92377030	92377101	+	72	0	0	0	0	0	0	0	0	0	0	0	0	0
rna9757	GeneID:112446274	Name=TRNAT-AGU	GGCTCCGTGGCTTAGCTGGTTAAAGCGCCTGTCTAGTAAACAGGAGatcctgggttcaaaccccagtGGGGCCT	ThrAGU	NC_037330.1	97949989	97950062	-	74	0	0	0	0	0	0	0	0	0	0	0	0	0
rna9766	GeneID:112446188	Name=TRNAR-ACG	tccctggtggctcagatggtaaagcatctgcctacgatgcaggagacccaggttcgatccctgggttgggaa	ArgACG	NC_037330.1	98075796	98075867	+	72	0	0	0	0	0	0	0	0	0	0	0	0	0
rna9832	GeneID:112446189	Name=TRNAY-GUA	tccctgatagctcagttggtaaagtatctgcctgtagtgcaggagacctgggttcaatccctaggtagggaa	TyrGUA	NC_037330.1	99621323	99621394	+	72	0	0	0	0	0	0	0	0	0	0	0	0	0
rna9976	GeneID:112446276	Name=TRNAC-ACA	tccctggtggctcagacggtaaagcgtctgcctacaatgcaggagacccgggttcgatccctgggtagggaa	CysACA	NC_037330.1	101305361	101305432	-	72	0	0	0	0	0	0	0	0	0	0	0	0	0
rna10057	GeneID:112446277	Name=TRNAC-ACA	ccctggtggcttagaggttaaagcgtctgcctacaatgcaggagacccaggttcgatccctggatcaggaa	CysACA	NC_037330.1	102304359	102304429	-	71	0	0	0	0	0	0	0	0	0	0	0	0	0
rna10379	GeneID:112446278	Name=TRNAA-UGC	GGGgatgtagctcagtggtagagcgcATGCTTTGCATGTATGaggccccgggttcaatccccggcaTCTcca	AlaUGC	NC_037330.1	107039873	107039944	-	72	288	26	13	69	242	56	11	31	335	91	5	37	64
rna10390	GeneID:112446190	Name=TRNAG-CCC	tcgctggtggtccagtggctaggactctgtgctcccaatgcaggggacccaggttcgatccctggtcagggaa	GlyCCC	NC_037330.1	107343177	107343249	+	73	0	0	0	0	0	0	0	0	0	0	0	0	0
rna10463	GeneID:112446191	Name=TRNAG-CCC	tccctggtggtccagtggttaagattctgagctcccaatgcagagggcccaggttagatccctggtcagggaa	GlyCCC	NC_037330.1	109681208	109681280	+	73	0	0	0	0	0	0	0	0	0	0	0	0	0
rna10484	GeneID:112446192	Name=TRNAD-AUC	tccctggtggtctggtggttaggactctacactatcactgctgagggcccaggttcaatccctggtcagggaa	AspAUC	NC_037330.1	109850340	109850412	+	73	0	0	0	0	0	0	0	0	0	0	0	0	0
rna10560	GeneID:112446279	Name=TRNAC-GCA	tccctggtggctcagacggtaaagcgtctgcctgcaatgcaggagacccaggttcaattcctgggtcaggaag	CysGCA	NC_037330.1	111358578	111358650	-	73	0	0	0	0	0	0	0	0	0	0	0	0	0
rna10561	GeneID:112446194	Name=TRNAC-ACA	tccctggtggctcagatggtaaagcgtctgcctacaatgcggaagacccaggttcaatccctggattgggaa	CysACA	NC_037330.1	111494422	111494493	+	72	0	0	0	0	0	0	0	0	0	0	0	0	0
rna10678	GeneID:112446280	Name=TRNAE-UUC	tccctggtggtccagtggttaggacttagtgctttcactgctctgggcccaggttcaatccctggtcagggaa	GluUUC	NC_037330.1	115762454	115762526	-	73	0	0	0	0	0	0	0	0	0	0	0	0	0
rna10683	GeneID:112446282	Name=TRNAG-CCC	tccctggtggtccagtggttaagactttgcactcccaatgcaggggacacaggttcaagccctgattggggaa	GlyCCC	NC_037330.1	115901824	115901896	-	73	0	0	0	0	0	0	0	0	0	0	0	0	0
rna11030	GeneID:112446544	Name=TRNAY-AUA	tccctagtggctcagatggtaaagtgtctgcctataatgcaggagacccaggttcgatccctgggttgggaa	TyrAUA	NC_037331.1	563178	563249	+	72	0	0	0	0	0	0	0	0	0	0	0	0	0
rna11036	GeneID:112446568	Name=TRNAC-ACA	tccctggtggctcagacggtaaagcgcctgcctacaatgcaggagacccaggttccatccctgacttgggaa	CysACA	NC_037331.1	936189	936260	+	72	0	0	0	0	0	0	0	0	0	0	0	0	0
rna11049	GeneID:112446588	Name=TRNAT-UGU	GTCTCCATAGCTCAGTGGTTAGAGCACTGGTCTTGTAAACCAGGGGTCGTGAGTTCGATCCCCGCTGGGGCCT	ThrUGU	NC_037331.1	5298477	5298549	-	73	0	0	0	0	0	0	0	0	0	0	0	0	0
rna11153	GeneID:112446579	Name=TRNAC-ACA	tccctggtggctcagatggtaaagcgtctgcctacaatgcaggagacccaggttcgatccctggtttgggaa	CysACA	NC_037331.1	9483495	9483566	+	72	0	0	0	0	0	0	0	0	0	0	0	0	0
rna11181	GeneID:112446590	Name=TRNAG-CCC	tccctgatggtccagtggctaagactctgcattcccaatgcagggggcccaggtctgatccctggtcagggaa	GlyCCC	NC_037331.1	9837656	9837728	+	73	0	0	0	0	0	0	0	0	0	0	0	0	0
rna11354	GeneID:112446601	Name=TRNAC-GCA	tccctggtagctcagcagttagagcatctgcctgcaatgcaggagacccaggttcgatccctgggttgggaa	CysGCA	NC_037331.1	16735036	16735107	+	72	0	0	0	0	0	0	0	0	0	0	0	0	0
rna11355	GeneID:112446589	Name=TRNAC-GCA	tccctggtggctcagaggttaaagcatctgcctgcaatgcaggagacccaggttcgatccctgggtcaggaag	CysGCA	NC_037331.1	17065366	17065438	-	73	0	0	0	0	0	0	0	0	0	0	0	0	0
rna11403	GeneID:112446591	Name=TRNAC-GCA	tccctggtggctcagtcggtaaagcgtctgcctgcaatgcaggagacccaggttcaattcctgggtcgggaa	CysGCA	NC_037331.1	22814563	22814634	-	72	0	0	0	0	0	0	0	0	0	0	0	0	0
rna11408	GeneID:112446550	Name=TRNAN-GUU	GTCTCTGTGGTGCAATCGGTTATCATGTTCAGCTGTTAACTGAAAAATTGGTGGTTCGAGCCCATCCAGGGATG	AsnGUU	NC_037331.1	24056196	24056269	+	74	0	0	0	0	0	0	0	0	0	0	0	0	0
rna11447	GeneID:112446559	Name=TRNASTOP-UCA	tccctggtggctcagaggttaaagcgtctgccttcaatgcaggagacccgggttcgatccctgggtcgggaa	STOPUCA	NC_037331.1	25837436	25837507	+	72	0	0	0	0	0	0	0	0	0	0	0	0	0
rna11486	GeneID:112446592	Name=TRNAC-GCA	tccctgatggctcagttggtaaagaatctgtctgcaatgcaggagacccaggttcaattcctgggtagggaa	CysGCA	NC_037331.1	29852552	29852623	-	72	0	0	0	0	0	0	0	0	0	0	0	0	0
rna11487	GeneID:112446593	Name=TRNAC-GCA	tccctgatggctcagttggtaaagaatctgtctgcaatgcaggagacccaggttcaattcctgggtagggaa	CysGCA	NC_037331.1	29856094	29856165	-	72	0	0	0	0	0	0	0	0	0	0	0	0	0
rna11488	GeneID:112446594	Name=TRNAC-GCA	tccctgatggctcagttggtaaagaatctgtctgcaatgcaggagacccaggttcaattcctgggtagggaa	CysGCA	NC_037331.1	29859636	29859707	-	72	0	0	0	0	0	0	0	0	0	0	0	0	0
rna11500	GeneID:112446560	Name=TRNAC-GCA	tccctggtggctcagtcggtaaagtgtctgcctgcaatgcaggagacccaggttcgatccctgcgttgggaag	CysGCA	NC_037331.1	30522728	30522800	+	73	0	0	0	0	0	0	0	0	0	0	0	0	0
rna11573	GeneID:112446561	Name=TRNAC-GCA	tcccagttggctcagacggtaaagcgtctgcctgcaatgcaggagacccaggttcaatccctgggttgggat	CysGCA	NC_037331.1	32827677	32827748	+	72	0	0	0	0	0	0	0	0	0	0	0	0	0
rna11603	GeneID:112446562	Name=TRNAS-GGA	ttcctggtggctcagaggttaaagcgtctgcctggaatgcaggagacccgggttcgatccctgggtcgggaag	SerGGA	NC_037331.1	34061782	34061854	+	73	0	0	0	0	0	0	0	0	0	0	0	0	0
rna11609	GeneID:112446595	Name=TRNAC-GCA	ttcctggtggctcagatggtaaagtgtctgcctgcaatgcaggagacccaggttcaaaccctgggtagggaa	CysGCA	NC_037331.1	35034254	35034325	-	72	0	0	0	0	0	0	0	0	0	0	0	0	0
rna11881	GeneID:112446563	Name=TRNAW-CCA	tccctggtggctcagaggttaaagcgtctgcctccaatgcaggagacccgggttcgatccctgggtcgggaa	TrpCCA	NC_037331.1	48949254	48949325	+	72	0	0	0	0	0	0	0	0	0	0	0	0	0
rna11930	GeneID:112446596	Name=TRNAC-ACA	ttcctgatggctcagatggtaaagcgtctgcctacaatgcaggagacccaggttcaatccctgggttgggaag	CysACA	NC_037331.1	50729014	50729086	-	73	0	0	0	0	0	0	0	0	0	0	0	0	0
rna12018	GeneID:112446597	Name=TRNAS-GGA	tccctggtggctcagaggttaaagcgtctgtctggaatgcaggagacccaggttcgatccctgggtcgggaa	SerGGA	NC_037331.1	58619268	58619339	-	72	0	0	0	0	0	0	0	0	0	0	0	0	0
rna12083	GeneID:112446564	Name=TRNAG-GCC	tctctggtggtccagtggttaagattctgcactgcCAATGCATGGgttacaggttcgatccctggtcagggaa	GlyGCC	NC_037331.1	61321942	61322014	+	73	0	0	0	0	0	0	0	0	0	0	0	0	0
rna12351	GeneID:112446598	Name=TRNAC-GCA	tccctggtggctcagacggtaaagcgtctgcctgcaatgtgggagacccaggttcgatccctggttagggaa	CysGCA	NC_037331.1	72010929	72011000	-	72	0	0	0	0	0	0	0	0	0	0	0	0	0
rna12373	GeneID:112446565	Name=TRNAC-GCA	tccctgctggctaagatggtaaagaatctgcctgcaaagcagcagacccaggttcgatccctgggttgggaa	CysGCA	NC_037331.1	73204228	73204299	+	72	0	0	0	0	0	0	0	0	0	0	0	0	0
rna12395	GeneID:112446599	Name=TRNAI-AAU	GGCCGGTTAGCTCAGTTGATTAGAGTGTGGTGCTAATAACGCCAGGgtcacgggttcgatccctgtgcaGGCCA	IleAAU	NC_037331.1	74879263	74879336	-	74	0	0	0	0	0	0	0	0	0	0	0	0	0
rna12399	GeneID:112446600	Name=TRNAK-CUU	GCCcagctagctcagttggtagagcaTGGGACTCTTAATCCCAGGGTCGTGGGTTCGAGCCCCACATTGGGCA	LysCUU	NC_037331.1	75268361	75268433	-	73	0	0	0	0	0	0	0	0	0	0	0	0	0
rna12400	GeneID:112446566	Name=TRNAR-ACG	tccttggtggctcagacggtaaagcgtctgcctacgatgcaggagacccgggttcgattcctgggtggggaa	ArgACG	NC_037331.1	75682636	75682707	+	72	0	0	0	0	0	0	0	0	0	0	0	0	0
rna12659	GeneID:112446602	Name=TRNAR-ACG	tccctggtagctcagatggtaaagcttctgcctacgatgcaggagacccaggttcgatccctgggttgggaa	ArgACG	NC_037331.1	90168827	90168898	-	72	0	0	0	0	0	0	0	0	0	0	0	0	0
rna12668	GeneID:112446603	Name=TRNAK-UUU	tccctggtggtctagtggttaggatctgGTACTTTTACTGCtatggcccaagttcaatccctggttagggaa	LysUUU	NC_037331.1	91578918	91578989	-	72	0	0	0	0	0	0	0	0	0	0	0	0	0
rna12708	GeneID:112446567	Name=TRNAP-AGG	GGCTCGTTGGTCTAGGGGTATGATTCTCGCTTAGGGTGCGAGAGGTCCCGGGTTCAAATCCCGGACGAGCCC	ProAGG	NC_037331.1	92756488	92756559	+	72	15625	165	1155	1955	0	200	457	728	5677	8433	424	1099	4565
rna12838	GeneID:112446604	Name=TRNAE-UUC	tccctggtggtccagtggttaggacttggtgctttcactgctggggcccaggtttaattcctggccagggaa	GluUUC	NC_037331.1	95161753	95161824	-	72	0	0	0	0	0	0	0	0	0	0	0	0	0
rna12849	GeneID:112446605	Name=TRNAS-GGA	tccctggtggctcagaggttaaagcgtctgcctggaatgcaggagacccaggttcgatccctgggttgggaa	SerGGA	NC_037331.1	97012493	97012564	-	72	0	0	0	0	0	0	0	0	0	0	0	0	0
rna12860	GeneID:112446569	Name=TRNAC-ACA	tccctggtggctcagatggtaaagcatctgcctacaatgcaggagacccaggttcgatccctgggttgggaa	CysACA	NC_037331.1	98040727	98040798	+	72	0	0	0	0	0	0	0	0	0	0	0	0	0
rna12942	GeneID:112446570	Name=TRNAQ-CUG	GGTTCCATGGTGTAATGGTTAGCACTCTGGACTCTGAATCCAGCAATCTGAGTTCAAGTCTTGGTGGAACCT	GlnCUG	NC_037331.1	99861548	99861619	+	72	0	0	0	0	0	0	0	0	0	0	0	0	0
rna12943	GeneID:112446606	Name=TRNAR-GCG	tccctggtggctcagttggtaaagagtctgcctgcgatgcaggagacccaggttcaatccctgggttgggaa	ArgGCG	NC_037331.1	100037697	100037768	-	72	0	0	0	0	0	0	0	0	0	0	0	0	0
rna12948	GeneID:112446571	Name=TRNAC-GCA	tccctggtggctcaggtggtaaagcgtctgcctgcaatgcaggagacccgggttcaattcctgggttgggaa	CysGCA	NC_037331.1	100736727	100736798	+	72	0	0	0	0	0	0	0	0	0	0	0	0	0
rna12959	GeneID:112446572	Name=TRNAK-UUU	tccctggtggtccagtggttaggacttcacactTTTACAGTGAAGGctccaggttcaatctttggtcagggaa	LysUUU	NC_037331.1	101964221	101964293	+	73	0	0	0	0	0	0	0	0	0	0	0	0	0
rna12989	GeneID:112446573	Name=TRNAR-CCU	GCCCCAGTGGCCTAATGGATAAGGCATTGGCCTCCTAAGCCAGGGATTGTGGGTTCGAGTCCCATCTGGGGTG	ArgCCU	NC_037331.1	102877745	102877817	+	73	7641	481	2353	2345	8800	820	1494	1167	8293	7831	1423	2372	4356
rna13079	GeneID:112446574	Name=TRNAC-GCA	tccttggtggctcagatggtaaagtgtctgcctgcagtgcaggagacccaggttcgatccctgggttgggaa	CysGCA	NC_037331.1	104457282	104457353	+	72	0	0	0	0	0	0	0	0	0	0	0	0	0
rna13080	GeneID:112446545	Name=TRNAE-CUC	tccctggtggtccagtggttaaaactctgcactctcaatgcagggggcccaggctcgatccctggtcagggaa	GluCUC	NC_037331.1	104710401	104710473	-	73	0	0	0	0	0	0	0	0	0	0	0	0	0
rna13213	GeneID:112446546	Name=TRNAC-ACA	tccctggtggctcagatggtaaagcgtctgcctacaatgcgggagacccaggttcgatccctggttcgggaa	CysACA	NC_037331.1	107117115	107117186	-	72	0	0	0	0	0	0	0	0	0	0	0	0	0
rna13218	GeneID:112446547	Name=TRNAV-AAC	GTTTCCGTGGTGTAGTGGTTATCACGTTCGCCTAACACGCGAAAGGTCCCTGGTTCGAAACCAGGCGGAAACA	ValAAC	NC_037331.1	107197105	107197177	-	73	5	0	3	5	7	0	1	6	8	8	0	4	4
rna13248	GeneID:112446575	Name=TRNAW-CCA	tccctggtggctcagaggttaaagcgtctgcctccaatgcaggaggcctgggttcaatccctaggttgggaa	TrpCCA	NC_037331.1	110860553	110860624	+	72	0	0	0	0	0	0	0	0	0	0	0	0	0
rna13280	GeneID:112446576	Name=TRNAC-GCA	GGGGgtatagctcagtggtagagcatTTGACTGCAGATCAAGAGGTCCCTGGTTCAAGTCCGGGTGCCCCCT	CysGCA	NC_037331.1	112374449	112374520	+	72	437	43	210	237	584	110	90	186	222	1086	135	204	164
rna13281	GeneID:112446577	Name=TRNAC-GCA	GGGGgtatagctcagtggtagagcatTTGACTGCAGATCAAGAGGTCCCTGGTTCAAATCCAGGTGCCCCCT	CysGCA	NC_037331.1	112385836	112385907	+	72	4	0	0	0	7	1	1	0	1	3	0	1	1
rna13282	GeneID:112446578	Name=TRNAC-GCA	GGGGGTATAGCTCAGGGGTAGAGCATTTGACTGCAGATCAAGAGGTCCCTGGTTCAAATCCAGGTGCCCCCT	CysGCA	NC_037331.1	112387136	112387207	+	72	13	0	1	3	9	0	0	1	5	3	0	4	6
rna13283	GeneID:112446548	Name=TRNAC-GCA	GGGGGTATAGCTCAGGGGTAGAGCATTTGACTGCAGATCAAGAGGTCCCCAGTTCAAATCTGGGTGCCCCCT	CysGCA	NC_037331.1	112392128	112392199	-	72	0	1	0	0	1	1	0	1	1	1	1	2	0
rna13284	GeneID:112446549	Name=TRNAC-GCA	GGGGgtatagctcagtggtagagcatTTGACTGCAGATCAAGAGGTCCCTGGTTCAAGTCCCGGTGCCCCCT	CysGCA	NC_037331.1	112393802	112393873	-	72	5	0	2	1	5	1	0	0	1	4	2	2	1
rna13285	GeneID:112446551	Name=TRNAC-GCA	GGGGGTATAGCTCAGGGGTAGAGCATTTGACTGCAGATCAAGAGGTCCCTGGTTCAAATCCAGGTGCCCCCT	CysGCA	NC_037331.1	112407284	112407355	-	72	13	0	1	3	10	0	0	1	5	3	0	4	6
rna13286	GeneID:112446552	Name=TRNAC-GCA	GGGGGTATAGCTCAGGGGTAGAGCATTTGACTGCAGATCAAGAGGTCCCTGGTTCAAATCCGGGTGCCCCCT	CysGCA	NC_037331.1	112413369	112413440	-	72	22	1	8	2	14	0	2	6	3	19	4	5	3
rna13287	GeneID:112446553	Name=TRNAC-GCA	GGGGGTATAGCTCAGGGGTAGAGCATTTGACTGCAGATCAAGAGGTCCCCGGTTCAAATCCGGGTGCCCCCT	CysGCA	NC_037331.1	112419516	112419587	-	72	442	12	71	118	410	34	36	105	190	397	20	65	135
rna13298	GeneID:112446580	Name=TRNAC-GCA	GGGGGTATAGCTCAGGGGTAGAGCATTTGACTGCAGATCAAGAGGTCCCTGGTTCAAATCCAGGTGCCCCCT	CysGCA	NC_037331.1	112519368	112519439	+	72	13	0	1	4	11	0	1	1	7	4	0	4	6
rna13299	GeneID:112446581	Name=TRNAC-GCA	GGGGGTATAGCTCAGGGGTAGAGCATTTGACTGCAGATCAAGATGTCCCCGGTTCAAATCCGGGTGCCCCCT	CysGCA	NC_037331.1	112521632	112521703	+	72	8	0	2	1	5	0	1	0	4	6	0	0	1
rna13300	GeneID:112446582	Name=TRNAC-GCA	GGGGGTATAGCTCAGGGGTAGAGCATTTGACTGCAGATCAAGAGGTCCCTGGTTCAAATCCAGGTGCCCCCT	CysGCA	NC_037331.1	112523019	112523090	+	72	13	0	1	4	12	0	1	1	7	4	0	4	6
rna13301	GeneID:112446583	Name=TRNAC-GCA	GGGGGTATAGCTCAGGGGTAGAGCATTTGACTGCAGATCAAGAGGTCCCCAGTTCAAATCTGGGTGCCCCCT	CysGCA	NC_037331.1	112531902	112531973	+	72	0	1	0	0	1	1	0	1	1	1	1	2	0
rna13302	GeneID:112446584	Name=TRNAC-GCA	GGGGGTATAGCTCAGGGGTAGAGCATTTGACTGCAGATCAAGAGGTCCCTGGTTCAAATCCAGGTGCCCcct	CysGCA	NC_037331.1	112536022	112536093	+	72	13	0	1	4	13	0	1	1	7	4	0	4	6
rna13303	GeneID:112446554	Name=TRNAC-GCA	GGGGGTATAGCTCAGGGGTAAAGCATTTGACTGCAGATCAAGAGGTCCCCGGTTCAAATCCGGGTGCCCCCT	CysGCA	NC_037331.1	112550397	112550468	-	72	4	0	0	0	0	0	0	0	0	0	0	0	1
rna13304	GeneID:112446555	Name=TRNAC-GCA	GGGGGTATAGCTCAGGGGTAGAGCATTTGACTGCAGATCAAGAGGTCCCCGGTTCAAATCCGGGTGCCCCCT	CysGCA	NC_037331.1	112555282	112555353	-	72	448	12	71	119	418	36	36	106	193	399	21	65	135
rna13305	GeneID:112446585	Name=TRNAC-GCA	GGGGGTATAGCTCAGGGGTAGAGCATTTGACTGCAGATCAAGAGGTCCCTGGTTCAAATCCAGGTGCCCCCT	CysGCA	NC_037331.1	112559068	112559139	+	72	13	0	1	3	9	0	0	1	5	3	0	4	6
rna13326	GeneID:112446556	Name=TRNAC-GCA	GGGGGTATAGCTCAGGGGTAGAGCATTTGACTGCAGATCAAGAGGTCCCTGGTTCAAATCCAGGTGCCCCCT	CysGCA	NC_037331.1	112728957	112729028	-	72	13	0	1	3	11	0	0	1	5	3	0	4	6
rna13327	GeneID:112446586	Name=TRNAC-GCA	GGGGGTATAGCTCAGGGGTAGAGCATTTGACTGCAGATCAAGAGGTCCCCGGTTCAAATCCGGGTGCCCCCT	CysGCA	NC_037331.1	112732476	112732547	+	72	442	12	71	118	418	34	37	105	191	398	20	66	135
rna13413	GeneID:112446587	Name=TRNAC-ACA	tccctggtggctcagatggtaaagcatctgcctacaatgcaggagacccaggttcgatccctgggttgggaa	CysACA	NC_037331.1	113386260	113386331	+	72	0	0	0	0	0	0	0	0	0	0	0	0	0
rna13538	GeneID:112446557	Name=TRNAG-CCC	tccctggtggtccagtggctaagactctgtgctcccaatgcaggaggcccaggttcgatccctggtcagggaa	GlyCCC	NC_037331.1	115530341	115530413	-	73	0	0	0	0	0	0	0	0	0	0	0	0	0
rna13539	GeneID:112446558	Name=TRNAC-GCA	tccctggtggctcagacggtaaagcgtctgcctgcaatgcgggagacccaggttcaatccctggtttgggaa	CysGCA	NC_037331.1	115628152	115628223	-	72	0	0	0	0	0	0	0	0	0	0	0	0	0
rna13642	GeneID:112446922	Name=TRNAC-GCA	ttcctgatagctcagttggtaaagaatctgcctgcaatgcagaagaccccggttcaattcctgggtcaggaag	CysGCA	NC_037332.1	781005	781077	+	73	0	0	0	0	0	0	0	0	0	0	0	0	0
rna13661	GeneID:112446939	Name=TRNAY-GUA	tccctagtggttcagatggtaaagcatctgcctgtaatgcaggagacccaggttcaatccctggctcgggaa	TyrGUA	NC_037332.1	4461563	4461634	+	72	0	0	0	0	0	0	0	0	0	0	0	0	0
rna13705	GeneID:112446955	Name=TRNAC-GCA	tccctggtggctcagatggtaaagcatctgcctgcaatgcaggagacccgggttcgattcctggctcgggaa	CysGCA	NC_037332.1	5789550	5789621	-	72	0	0	0	0	0	0	0	0	0	0	0	0	0
rna13836	GeneID:112446950	Name=TRNAG-CCC	tccttggttgtccagtggctaagactctgcactcccaatgcagagggcccaggttcgatccctgttcagggaa	GlyCCC	NC_037332.1	18484031	18484103	+	73	0	0	0	0	0	0	0	0	0	0	0	0	0
rna13842	GeneID:112446962	Name=TRNAK-UUU	gcccagatagctcagtcagtagagCATCAGACTTTTAATCTGAGGGTCCAGGGTTCAAGTCCCTGTTCGGACC	LysUUU	NC_037332.1	19158763	19158835	+	73	0	0	0	0	1	0	0	0	0	0	0	0	0
rna13873	GeneID:112446974	Name=TRNAC-ACA	tccctagtggctcagatggtaaagcatctgcctacaatgcaggagacccaggttcaatccctgggttgggaa	CysACA	NC_037332.1	20268243	20268314	+	72	0	0	0	0	0	0	0	0	0	0	0	0	0
rna13883	GeneID:112446956	Name=TRNAC-ACA	tccctggtggctcagatggtaaagcgtctgcctacaatgcaggagacccaggttcaatccttgggtggggaa	CysACA	NC_037332.1	20954912	20954983	-	72	0	0	0	0	0	0	0	0	0	0	0	0	0
rna14282	GeneID:112446928	Name=TRNAE-UUC	tccctggtagttcagtggtcaggacttgacactttcactgccatgagcccaggttcaatccctggtcggggaa	GluUUC	NC_037332.1	28222145	28222217	+	73	0	0	0	0	0	0	0	0	0	0	0	0	0
rna14301	GeneID:112446957	Name=TRNAG-CCC	tccttggtggtccaatggctaagactctgcactcccaatgcagggagcccaggttcggttcctggtcagggaa	GlyCCC	NC_037332.1	28437947	28438019	-	73	0	0	0	0	0	0	0	0	0	0	0	0	0
rna14310	GeneID:112446929	Name=TRNAG-CCC	tccctggtgatccagtggctaatactctgcactcccaatgcagggggcccaggttcgattcctggtcagggaa	GlyCCC	NC_037332.1	28563226	28563298	+	73	0	0	0	0	0	0	0	0	0	0	0	0	0
rna14387	GeneID:112446930	Name=TRNAG-CCC	tccctggtggtccagtggctaagactctgcgctcccaatgcagggggcccaggttcaatccctggtcagggaa	GlyCCC	NC_037332.1	29212155	29212227	+	73	0	0	0	0	0	0	0	0	0	0	0	0	0
rna14435	GeneID:112446958	Name=TRNAC-GCA	tccctagtggctcagttggtaaagaatctgcctgcaatgcagaagacccaggttcaatccctgggtcgggaa	CysGCA	NC_037332.1	29986322	29986393	-	72	0	0	0	0	0	0	0	0	0	0	0	0	0
rna14686	GeneID:112446931	Name=TRNAC-ACA	tccctggtggctcagacggtaaagtgtctgtctacaatgcaggagacccaggttcgatccctggtttgggaa	CysACA	NC_037332.1	34337996	34338067	+	72	0	0	0	0	0	0	0	0	0	0	0	0	0
rna14719	GeneID:112446932	Name=TRNAS-GGA	tccctggtggctcagaggttaaagcatctgcctggaatgcagaagacccgggttcgatccctgggtcgggaa	SerGGA	NC_037332.1	37558658	37558729	+	72	0	0	0	0	0	0	0	0	0	0	0	0	0
rna14758	GeneID:112446959	Name=TRNAQ-CUG	GGCCGTGTGGCCTAATGGATAAGGCGTCTGATTCTGGATCAGAAGATTGAAGGTTCAAGTCCATTCATGGTCG	GlnCUG	NC_037332.1	39378287	39378359	-	73	0	0	0	0	0	0	0	0	0	0	0	0	0
rna14801	GeneID:112446960	Name=TRNAC-GCA	tccctggtggctcagaggttaaagtgtctgcctgcaatgcaggagacccaggttcgatccctgggttgggaa	CysGCA	NC_037332.1	43047243	43047314	-	72	0	0	0	0	0	0	0	0	0	0	0	0	0
rna14869	GeneID:112446933	Name=TRNAC-GCA	tccctggtggctcagtggtaaagaaactgcctgcaatgcaggagacccaggttcgatccctggttcgggag	CysGCA	NC_037332.1	44582997	44583067	+	71	0	0	0	0	0	0	0	0	0	0	0	0	0
rna14915	GeneID:112446961	Name=TRNAE-UUC	tccctggtagtccagtggttaggactcagcactttcactcctgaggcccaggttcaatccctgcttgaggaa	GluUUC	NC_037332.1	46621309	46621380	-	72	0	0	0	0	0	0	0	0	0	0	0	0	0
rna14919	GeneID:112446934	Name=TRNAC-GCA	tccctggtagctcagcggttaaagcatctgcctgcaatgcagatgacccgggttcgagccctggtttgggaa	CysGCA	NC_037332.1	47207083	47207154	+	72	0	0	0	0	0	0	0	0	0	0	0	0	0
rna14927	GeneID:112446963	Name=TRNAK-CUU	GCCTGGCTGACTCAGTTGGTAGAGCATGAGACTCTTAATCTCAGGGTTGTGGGTTCGAGCCCCACATTGGGTG	LysCUU	NC_037332.1	47580610	47580682	-	73	0	0	0	0	0	0	0	0	0	0	0	0	0
rna14971	GeneID:112446964	Name=TRNAF-AAA	tccctggtagctcagacggtaaagcgtctgcctaaaacgcgggagatccaggttcgatccctgggtagggaa	PheAAA	NC_037332.1	49509261	49509332	-	72	0	0	0	0	0	0	0	0	0	0	0	0	0
rna15018	GeneID:112446935	Name=TRNAG-GCC	tccctggtggctcagacggtaaagcgtctgcctgccatgcaggagacccaggttcaatccctgggtcgggaa	GlyGCC	NC_037332.1	54905485	54905556	+	72	0	0	0	0	0	0	0	0	0	0	0	0	0
rna15079	GeneID:112446965	Name=TRNAE-UUC	tccctggtggtccagtggttagaactctgcactttcactgctggggcccaggttcagtccctggttggggaa	GluUUC	NC_037332.1	55946271	55946342	-	72	0	0	0	0	0	0	0	0	0	0	0	0	0
rna15198	GeneID:112446937	Name=TRNAG-CCC	tccctggtggtccagtggttaagattctggcattcccaatgcagagggctcaggttcaatccctggtcagggaa	GlyCCC	NC_037332.1	56692366	56692439	+	74	0	0	0	0	0	0	0	0	0	0	0	0	0
rna15297	GeneID:112446966	Name=TRNAS-CGA	GTCACGGTGGCCGAGTGGTTAAGGCGTTGGACTCGAAATCCAATGGGGTTTCCCCGCACAGGTTCGAATCCTGTTCGTGACG	SerCGA	NC_037332.1	57140090	57140171	-	82	160	3	4	31	123	8	1	34	80	89	2	5	50
rna15489	GeneID:112446938	Name=TRNAD-GUC	TCCTCGTTAGTATAGTGGTGAGTATCCCCGCCTGTCacgcgggagaccggggttcgattccCCGACGGGGAG	AspGUC	NC_037332.1	60336567	60336638	+	72	958506	194039	183582	394893	537275	601088	135215	139237	801942	506431	160392	263420	504695
rna15514	GeneID:112446967	Name=TRNAG-UCC	tccctgatggtccagtggttaagactctgcacttccactgcagaagcacaggttcaatccctggtcggggga	GlyUCC	NC_037332.1	61327672	61327743	-	72	0	0	0	0	0	0	0	0	0	0	0	0	0
rna15519	GeneID:112446940	Name=TRNAD-GUC	TCCTCGTTAGTATAGTGGTTAGTATCCCCGCCTGTCacgcgggagaccggggttcaattccCCGACGGGGAG	AspGUC	NC_037332.1	62676636	62676707	+	72	103816	25321	19738	44729	125655	79765	11338	11261	91209	51051	13160	24269	52776
rna15520	GeneID:112446941	Name=TRNAW-CCA	gaccTCGTGGCGCAACGGTAGCGCGTCTGACTCCAGATCAGAAGGCTGCGTGTTCGAATCACGTCGGGGTCA	TrpCCA	NC_037332.1	62677335	62677406	+	72	1	0	0	1	2	2	0	1	1	0	0	1	0
rna15689	GeneID:112446942	Name=TRNAE-UUC	cccttggtggtctagtggttaggatttggcactttcactgctatggccctggttcaatccctggtcagggaa	GluUUC	NC_037332.1	67777754	67777825	+	72	0	0	0	0	0	0	0	0	0	0	0	0	0
rna15693	GeneID:112446969	Name=TRNAA-UGC	GGGgatgtagctcagtggtagagcacATGCTTTGCATGTATGaggtcctgggttcaattcccagcATCTCCA	AlaUGC	NC_037332.1	67889002	67889073	-	72	24	7	3	38	27	4	7	23	33	20	7	11	15
rna15751	GeneID:112446970	Name=TRNAY-GUA	TCCTggctggctcagcggtaaagaatctgcctgtaatgcaggaggcccaggttcaatctctgggtcaggaa	TyrGUA	NC_037332.1	69975577	69975647	-	71	0	0	0	0	0	0	0	0	0	0	0	0	0
rna15801	GeneID:112446971	Name=TRNAR-CCU	gtCCCAGTGGCCTAATGGACAAGGCACTGGCCTCCTAAGTCAGGGattgtgggttcaagtcccacctGGGGTG	ArgCCU	NC_037332.1	73290781	73290853	-	73	0	0	0	0	0	0	0	0	0	0	0	0	0
rna15936	GeneID:112446972	Name=TRNAE-UUC	tccctggtggtccagtggttaagactcagcactttcactgctggggcccaggttcgatccctggtcaaggaa	GluUUC	NC_037332.1	74942568	74942639	-	72	0	0	0	0	0	0	0	0	0	0	0	0	0
rna16008	GeneID:112446943	Name=TRNAC-GCA	tccctggtggctcagacggtagagtgtctgcctgcaatgcaggcgacctgggttcgatccctggcttgggaa	CysGCA	NC_037332.1	77092728	77092799	+	72	0	0	0	0	0	0	0	0	0	0	0	0	0
rna16237	GeneID:112446973	Name=TRNAG-CCC	tccctggtggtccagtggttaggactctgcactcccagtgcagtgggcaaggttcaatcccttgttagggaa	GlyCCC	NC_037332.1	87102887	87102958	-	72	0	0	0	0	0	0	0	0	0	0	0	0	0
rna16238	GeneID:112446975	Name=TRNAK-UUU	GcctgaatagctcaactggtagaGCATCAGACTTTTAACCTGAGGATCCAGGGTTCAAGTCCCTGTTCAGGCA	LysUUU	NC_037332.1	87259226	87259298	-	73	0	0	0	0	0	0	0	0	0	0	0	0	0
rna16244	GeneID:112446976	Name=TRNAG-CCC	tccctggtagtccagtggctaagactctgaactcccaatgcagggggcccaggttcgacccctggtcagggac	GlyCCC	NC_037332.1	87699371	87699443	-	73	0	0	0	0	0	0	0	0	0	0	0	0	0
rna16264	GeneID:112446977	Name=TRNAW-CCA	tccctggtggctcagaggttaaagcgtctgcctccaatgcaggagacccgggtttgatccccgggtggggaa	TrpCCA	NC_037332.1	88700059	88700130	-	72	0	0	0	0	0	0	0	0	0	0	0	0	0
rna16311	GeneID:112446978	Name=TRNAC-ACA	tccctggtggctcagatggtaaagcgtctgtctacaatgcagaagacccaggttcgagccctgggttgggaa	CysACA	NC_037332.1	91393128	91393199	-	72	0	0	0	0	0	0	0	0	0	0	0	0	0
rna16316	GeneID:112446944	Name=TRNAG-UCC	tccctcgtggttcaatggttaagattctgcacttccattgcaggggttgcaggttcaatccctgcttggggaa	GlyUCC	NC_037332.1	92945070	92945142	+	73	0	0	0	0	0	0	0	0	0	0	0	0	0
rna16317	GeneID:112446945	Name=TRNAC-ACA	tccctggtggctcagatggtaaagtgtctgcctacaaagcaggagacccaggttcaatccctgggttgggag	CysACA	NC_037332.1	93174171	93174242	+	72	0	0	0	0	0	0	0	0	0	0	0	0	0
rna16338	GeneID:112446946	Name=TRNAC-GCA	tccctgatggctcagaggttaaagcgtctgcctgcagtgcaggagacccaggttcgatccctgggttgggaa	CysGCA	NC_037332.1	94278600	94278671	+	72	0	0	0	0	0	0	0	0	0	0	0	0	0
rna16488	GeneID:112446979	Name=TRNAC-GCA	tccctgatagctcagttggtaaagaatccgcctgcaatgcgggagacccaggttcgattcctggcttgggaa	CysGCA	NC_037332.1	99434970	99435041	-	72	0	0	0	0	0	0	0	0	0	0	0	0	0
rna16623	GeneID:112446947	Name=TRNAE-UUC	tccctggcagtccaatggttaggacttggcactttcactgccaaggtcccaggttcaatccctgttcaaggaa	GluUUC	NC_037332.1	101217933	101218005	+	73	0	0	0	0	0	0	0	0	0	0	0	0	0
rna16979	GeneID:112446923	Name=TRNAE-CUC	tccctggtggtccagtggttaggactctgccctctcactgccgagggcccaggttcaatccctggttggggag	GluCUC	NC_037332.1	107482555	107482627	-	73	0	0	0	0	0	0	0	0	0	0	0	0	0
rna17080	GeneID:112446948	Name=TRNAY-GUA	tccctggtggctcagatggtaaagcgtctgcctgtaatgcaggagatccaggttcaatccctgggttgggaa	TyrGUA	NC_037332.1	108556490	108556561	+	72	0	0	0	0	0	0	0	0	0	0	0	0	0
rna17119	GeneID:112446924	Name=TRNAE-UUC	tccctggtggtccagtggttaggatttggcgctttcactgccctggcccaggttcaatccctggttggggaa	GluUUC	NC_037332.1	109087107	109087178	-	72	0	0	0	0	0	0	0	0	0	0	0	0	0
rna17303	GeneID:112446949	Name=TRNAG-CCC	tccctggtggtccagtggctaagactgtgcactcccaatgcagggggtctgggttcaacccccagtcagggaa	GlyCCC	NC_037332.1	110809855	110809927	+	73	0	0	0	0	0	0	0	0	0	0	0	0	0
rna17408	GeneID:112446925	Name=TRNAG-UCC	tccctggtggtccagtggttaagactctgtacttccaatgcagggggtgcaggttcgatccttggccggggaa	GlyUCC	NC_037332.1	112443615	112443687	-	73	0	0	0	0	0	0	0	0	0	0	0	0	0
rna17418	GeneID:112446951	Name=TRNAM-CAU	tccttggtggttcagtggttaagactctgaactcataatgcagggggcccaggttcgatccctggtcagggaa	MetCAU	NC_037332.1	112630739	112630811	+	73	0	0	0	0	0	0	0	0	0	0	0	0	0
rna17514	GeneID:112446953	Name=TRNAG-CCC	tcccttgtggtccagtggctaagactctgcgcccccaatgcagagggcccaggttcgatccctggtcagggaa	GlyCCC	NC_037332.1	113431037	113431109	+	73	0	0	0	0	0	0	0	0	0	0	0	0	0
rna17568	GeneID:112446926	Name=TRNAC-GCA	ccccaggtggctcagatggtagagcgtctgcctgcaatgcaggaggcccaggttcgatccctgggtcgggaa	CysGCA	NC_037332.1	114225179	114225250	-	72	0	0	0	0	0	0	0	0	0	0	0	0	0
rna17584	GeneID:112446927	Name=TRNAC-GCA	tccctggtagctcagctggtaaagaatctgcctgcaatgcagaagaccctggttcaattcctggcttgggaa	CysGCA	NC_037332.1	114762316	114762387	-	72	0	0	0	0	0	0	0	0	0	0	0	0	0
rna17604	GeneID:112446954	Name=TRNAW-CCA	tccctggtggctcagaggttaaagcgtctgcctccaatgcaggagacccgggttcgatccctggatcgggaa	TrpCCA	NC_037332.1	115447976	115448047	+	72	0	0	0	0	0	0	0	0	0	0	0	0	0
rna17921	GeneID:112447234	Name=TRNAG-CCC	tccctgatggtccaatggctaagactctgcacccccaatgcagggggcctgggttcaatcctcggtcagggaa	GlyCCC	NC_037333.1	5715756	5715828	+	73	0	0	0	0	0	0	0	0	0	0	0	0	0
rna17944	GeneID:112447261	Name=TRNAC-GCA	tccctagtggctcagaggataaagcatctgcctgcaatgcaggagacccaggttcaatccctgggttgggaa	CysGCA	NC_037333.1	6096303	6096374	-	72	0	0	0	0	0	0	0	0	0	0	0	0	0
rna17949	GeneID:112447246	Name=TRNAE-UUC	TCCCTGatggccagtggttaggacttggtgctttcactgccgtggtcccaggttcaatccctggtcagggaa	GluUUC	NC_037333.1	6427110	6427181	+	72	0	0	0	0	0	0	0	0	0	0	0	0	0
rna17962	GeneID:112447262	Name=TRNAC-GCA	tcccttgtagctcagttggtaaagagtctgcctgcaatgcaggagacccaggttcaatccctggttagggaa	CysGCA	NC_037333.1	7306717	7306788	-	72	0	0	0	0	0	0	0	0	0	0	0	0	0
rna17971	GeneID:112447257	Name=TRNAK-UUU	GCCtgggtagctcagttggtagagcaTCAGACTTTTAATCTGAGGGTTCAGGGTTCAAGTCCCTATCCATACA	LysUUU	NC_037333.1	11501752	11501824	+	73	0	0	0	0	0	0	0	0	0	0	0	0	0
rna18080	GeneID:112447263	Name=TRNAF-GAA	tccctggtggctcagacggtaaagcatctgcctgaaatgcaggagacccaggttcaattcctgggtcgggaa	PheGAA	NC_037333.1	14372118	14372189	-	72	0	0	0	0	0	0	0	0	0	0	0	0	0
rna18121	GeneID:112447268	Name=TRNAS-GGA	tccctggtggctcagaggttaaagtgtctgcctggaatgcaggagacccaggttcaatccctgggttgggaa	SerGGA	NC_037333.1	16040668	16040739	+	72	0	0	0	0	0	0	0	0	0	0	0	0	0
rna18155	GeneID:112447264	Name=TRNAC-GCA	tcccaggtggctcagatggtaaagaatctgcctgcaatgcagaagacccaggttcaatccctgggttgggaa	CysGCA	NC_037333.1	17331047	17331118	-	72	0	0	0	0	0	0	0	0	0	0	0	0	0
rna18156	GeneID:112447280	Name=TRNAG-CCC	tccctggtggtcgagtggctaagactctgcgctcccaatgcaggggatccaggttcgattcctggtcagggaa	GlyCCC	NC_037333.1	17333433	17333505	+	73	0	0	0	0	0	0	0	0	0	0	0	0	0
rna18163	GeneID:112447236	Name=TRNAC-GCA	tccctggtggctcagatggtaaagcgtctgcctgcaatgcgggagacccaggttcgattcctgggttgggaa	CysGCA	NC_037333.1	18495087	18495158	+	72	0	0	0	0	0	0	0	0	0	0	0	0	0
rna18164	GeneID:112447265	Name=TRNAC-GCA	tccctggtggctcagaggttaaagcgtctgcctgcaatgcaggagacccaggttcaatccctgggttgggaa	CysGCA	NC_037333.1	18516356	18516427	-	72	0	0	0	0	0	0	0	0	0	0	0	0	0
rna18263	GeneID:112447237	Name=TRNAS-GGA	tccctggtggctcagtggttaaagcgtctgcctggaatgcgggagacccgggttcgatccctgggttgggaa	SerGGA	NC_037333.1	24799273	24799344	+	72	0	0	0	0	0	0	0	0	0	0	0	0	0
rna18287	GeneID:112447238	Name=TRNAE-UUC	tccctggtggtccagtggttaggactcagcgctttcaccgCCGTGGgtcaggttccattcctggccagggat	GluUUC	NC_037333.1	25587489	25587560	+	72	0	0	0	0	0	0	0	0	0	0	0	0	0
rna18303	GeneID:112447239	Name=TRNAC-GCA	tccctggtggctcagccggtaaagcgtctgtctgcaatgcaggagacccgggttcgatccctggcttgggaa	CysGCA	NC_037333.1	27038610	27038681	+	72	0	0	0	0	0	0	0	0	0	0	0	0	0
rna18309	GeneID:112447266	Name=TRNAK-CUU	tccctggtggtccagtggctaagattctgcactcttaatgcagggggccctggttcaatccctggtcagggaa	LysCUU	NC_037333.1	29077083	29077155	-	73	0	0	0	0	0	0	0	0	0	0	0	0	0
rna18364	GeneID:112447240	Name=TRNAE-UUC	tccctggtggtctagtggttaggacttggcactttcactgctatggcccgggttcaatccctggtcagggga	GluUUC	NC_037333.1	30804912	30804983	+	72	0	0	0	0	0	0	0	0	0	0	0	0	0
rna18452	GeneID:112447267	Name=TRNAA-CGC	GGGgatgtagctcagtggtagagcgcATGCTTCGCATGTATGAggccccgggttcgatccccggcaTCTCCA	AlaCGC	NC_037333.1	37118306	37118377	-	72	11	1	2	2	7	6	2	0	34	7	0	2	3
rna18560	GeneID:112447241	Name=TRNAA-UGC	gccctgatggtccagtggctaagactctgcgcttgcaatgcagggggcccaagttcgatccttggtcagggag	AlaUGC	NC_037333.1	45436475	45436547	+	73	0	0	0	0	0	0	0	0	0	0	0	0	0
rna18599	GeneID:112447269	Name=TRNAS-GGA	tccctggtggcttagcggttaaagcgtctgcctggaatgccggagacccaggttcaatccctgggtcgggaa	SerGGA	NC_037333.1	48517946	48518017	-	72	0	0	0	0	0	0	0	0	0	0	0	0	0
rna18608	GeneID:112447270	Name=TRNAC-GCA	tccctggtggctcagaggttaaagcgtctgcctgcaatgcgggagacccaggttcgatccctgggtcgggaa	CysGCA	NC_037333.1	52673176	52673247	-	72	0	0	0	0	0	0	0	0	0	0	0	0	0
rna18627	GeneID:112447242	Name=TRNAC-GCA	tccctggtggctcagaggataaagcgtctgcctgcaatgcagaagaccctggttcaatccctgggttgggaa	CysGCA	NC_037333.1	56911210	56911281	+	72	0	0	0	0	0	0	0	0	0	0	0	0	0
rna18650	GeneID:112447271	Name=TRNAI-AAU	GGCtggttagctcagttggttagaGTGTGGTACTAATAATGGCAAggtcgtgggttcgatccctgtatgGGCCA	IleAAU	NC_037333.1	57902614	57902687	-	74	0	0	0	0	0	0	0	0	0	0	0	0	0
rna18711	GeneID:112447272	Name=TRNAG-CCC	tccctagtggtccagtggttaagactctacactcccaatgcagaggcccaggtttgatccctggtcagggaa	GlyCCC	NC_037333.1	58934469	58934540	-	72	0	0	0	0	0	0	0	0	0	0	0	0	0
rna18722	GeneID:112447273	Name=TRNAG-GCC	gcattggtggttcagtggtagaattcttgcctgccacgtgggaggcctgggttcgattcccagCTGATGCA	GlyGCC	NC_037333.1	59272088	59272158	-	71	0	0	0	0	0	0	0	0	0	0	0	0	0
rna18816	GeneID:112447274	Name=TRNAG-CCC	tccctggtgatccagtggctaagactctgcactcccaatgcaggggcccaggttcaacccctggtcagggaa	GlyCCC	NC_037333.1	60538981	60539052	-	72	0	0	0	0	0	0	0	0	0	0	0	0	0
rna18844	GeneID:112447243	Name=TRNAC-ACA	tccctggtggctcagatggtaaagcatctgcctacaatgcaggagacccaggttcgatccctggattgggaa	CysACA	NC_037333.1	62350182	62350253	+	72	0	0	0	0	0	0	0	0	0	0	0	0	0
rna18860	GeneID:112447244	Name=TRNAC-ACA	tccctggtggctcagatggtaaagtgtctgtctacaatgcaggagacccaggttcaattcctgggtggggaa	CysACA	NC_037333.1	63559351	63559422	+	72	0	0	0	0	0	0	0	0	0	0	0	0	0
rna18866	GeneID:112447245	Name=TRNAW-CCA	tccctggtggctcagaggttaaagcatctgcctccaatgcaggagaccctggttcgatccctgggtcgggaa	TrpCCA	NC_037333.1	64997002	64997073	+	72	0	0	0	0	0	0	0	0	0	0	0	0	0
rna18883	GeneID:112447275	Name=TRNAC-GCA	tccctggtggctcagatggtagagtgtctgcctgcaatgcaggagacccgggttcgattcctgggtcgggaa	CysGCA	NC_037333.1	66350436	66350507	-	72	0	0	0	0	0	0	0	0	0	0	0	0	0
rna18907	GeneID:112447247	Name=TRNASTOP-UCA	tccctggtggtccagtggttaggactccgtgctttcagtgcagggggcccaggtttgatccctggccagggaa	STOPUCA	NC_037333.1	66983790	66983862	+	73	0	0	0	0	0	0	0	0	0	0	0	0	0
rna19095	GeneID:112447276	Name=TRNAK-UUU	TCTCTGATAGTTCAGTGGTTAGAACCTTGTGCTTTTACTGccaaggacccaggttcaatccctggtcagggaa	LysUUU	NC_037333.1	72600871	72600943	-	73	0	0	0	0	0	0	0	0	0	0	0	0	0
rna19096	GeneID:112447277	Name=TRNAC-GCA	tccctggtggctcagaggttaaagcatctgcctgcaatgcaggagacccaggttcaatccctgggtcgggaa	CysGCA	NC_037333.1	72608255	72608326	-	72	0	0	0	0	0	0	0	0	0	0	0	0	0
rna19097	GeneID:112447248	Name=TRNAG-UCC	gcaTTGGTGGTATAGTGGTGAGCATAGCTGCCTTCCAAGCAGttgacccgggttcaattcccggCCAATGCA	GlyUCC	NC_037333.1	73540827	73540898	+	72	5	0	0	3	5	1	0	3	3	4	0	3	1
rna19099	GeneID:112447249	Name=TRNAC-GCA	tccctggtagctcagatggtaaagcgtctgcctgcaatgcaggagacctgggttcaatccccggattgggaa	CysGCA	NC_037333.1	76367537	76367608	+	72	0	0	0	0	0	0	0	0	0	0	0	0	0
rna19107	GeneID:112447250	Name=TRNAC-GCA	tccctcatagctcaattggtaaagagtctgcctgcaattcagaagacccaggttcgattcctggtttgggaa	CysGCA	NC_037333.1	78738496	78738567	+	72	0	0	0	0	0	0	0	0	0	0	0	0	0
rna19293	GeneID:112447278	Name=TRNAC-GCA	tccctactagctcagatggtaaagcatctgcctgcaatgcaggagacccaggttcaatccctgggttgggaa	CysGCA	NC_037333.1	87724376	87724447	-	72	0	0	0	0	0	0	0	0	0	0	0	0	0
rna19395	GeneID:112447281	Name=TRNAG-CCC	tccctggtggtccagtggttaagactttgcgctcccattgcagagggcacaggttcaatccctggtcagggaa	GlyCCC	NC_037333.1	90756513	90756585	-	73	0	0	0	0	0	0	0	0	0	0	0	0	0
rna19448	GeneID:112447251	Name=TRNAG-CCC	tccctggtggtccagtggctaagactttgcactcccaatgcagggggcccaggttcaatccctggtcagggaa	GlyCCC	NC_037333.1	91574515	91574587	+	73	0	0	0	0	0	0	0	0	0	0	0	0	0
rna19449	GeneID:112447252	Name=TRNAA-UGC	GGGgatgtagctcagtggtagagcacATGCTTTGCATGTATGAggtcccgggttcaatccccggcaTCTCca	AlaUGC	NC_037333.1	91709768	91709839	+	72	40	1	3	10	39	6	1	6	43	13	1	5	7
rna19477	GeneID:112447253	Name=TRNAC-GCA	tctctggtggctcagtggtaaagaatctgcctgcaaagcaggagacccaggttcgatccctgggtggggaa	CysGCA	NC_037333.1	93389788	93389858	+	71	0	0	0	0	0	0	0	0	0	0	0	0	0
rna19503	GeneID:112447254	Name=TRNAG-CCC	tccctggtggtccagtggctaagactccgcattCCCAATGCcggtggcccaggttcaatccctggtcagggag	GlyCCC	NC_037333.1	95149118	95149190	+	73	0	0	0	0	0	0	0	0	0	0	0	0	0
rna19519	GeneID:112447282	Name=TRNAG-CCC	tccctggtggtccagtggctaagactctgtgctcccaatgcaggggtcctgggttcgatccctggtcagggaa	GlyCCC	NC_037333.1	96309920	96309992	-	73	0	0	0	0	0	0	0	0	0	0	0	0	0
rna19661	GeneID:112447255	Name=TRNAC-GCA	tccctggtggctcagtggtaaagaatctgcctgcaattcaggagacccaggttcgagccctggcttgggaa	CysGCA	NC_037333.1	100921186	100921256	+	71	0	0	0	0	0	0	0	0	0	0	0	0	0
rna19662	GeneID:112447256	Name=TRNAC-GCA	tccctggtggctcagatggtaaagcgtctgcccgcaatgcaggagacccaggttcgatccctagcttgggaa	CysGCA	NC_037333.1	101261103	101261174	+	72	0	0	0	0	0	0	0	0	0	0	0	0	0
rna19663	GeneID:112447258	Name=TRNAG-UCC	tccctggtggtccagtggctaagactctgcacttccaatgcagggggcccaggttcgatccctggtcagggaa	GlyUCC	NC_037333.1	101444779	101444851	+	73	0	0	0	0	0	0	0	0	0	0	0	0	0
rna19722	GeneID:112447283	Name=TRNAA-UGC	tccctggcagtccagtggttaggattctgcacttgcactgcagggggcctgggttcgatccctggtcagggaa	AlaUGC	NC_037333.1	103266897	103266969	-	73	0	0	0	0	0	0	0	0	0	0	0	0	0
rna19737	GeneID:112447284	Name=TRNAG-CCC	tccctggtggtccagtggctaagactctgcattcccaatgcagggaaccctggttcaatccctggtcagggaa	GlyCCC	NC_037333.1	103664484	103664556	-	73	0	0	0	0	0	0	0	0	0	0	0	0	0
rna19768	GeneID:112447259	Name=TRNAG-CCC	tccctggtgggccagtggttaagactctgcactcccaacgcagggggcccaggttcaatccctggtcagggac	GlyCCC	NC_037333.1	105154249	105154321	+	73	0	0	0	0	0	0	0	0	0	0	0	0	0
rna19778	GeneID:112447285	Name=TRNAA-UGC	GGGgatgtagctcagtggtagagcacATGCTTTGCATGTAtgaggtcctgggttcaatccccagcaTCTCCA	AlaUGC	NC_037333.1	106074031	106074102	-	72	3	0	0	1	3	0	0	1	3	2	0	0	1
rna19823	GeneID:112447235	Name=TRNAG-CCC	GCATTGGTGGTTCAGAGGTAGAATTCTCGCCtcccatgtgggagacccgggttcgattcccggcCAGTGCA	GlyCCC	NC_037333.1	110635525	110635595	-	71	0	0	0	0	0	0	0	0	0	0	0	0	0
rna19973	GeneID:112447260	Name=TRNAC-GCA	tccctggtggctcagtggtagagaatctgcctgcaatgcagaagacccgggttcgatccctgggtggggaa	CysGCA	NC_037333.1	114843369	114843439	+	71	0	0	0	0	0	0	0	0	0	0	0	0	0
rna20240	GeneID:112447698	Name=TRNAH-AUG	tccctgatggctcagttggtaaagaatctgcctatgatgcaggagacccaggttcaatccctggtttgggaa	HisAUG	NC_037334.1	877371	877442	-	72	0	0	0	0	0	0	0	0	0	0	0	0	0
rna20760	GeneID:112447699	Name=TRNAR-CCU	tccctggtggtccagtggctaggactccgcaCTCCTAAtgcggggggcctgggttcaatccctggtcagggaa	ArgCCU	NC_037334.1	6532378	6532450	-	73	0	0	0	0	0	0	0	0	0	0	0	0	0
rna20820	GeneID:112447700	Name=TRNAM-CAU	AGCAGAGTGGCGCAGCGGAAGCGTGCTGGGCCCATAACCCAGAGGTCGATGGATCGAAACCATCCTCTGCTA	MetCAU	NC_037334.1	7516034	7516105	-	72	236204	8603	36210	70939	109962	26444	28571	39390	81814	181003	27758	61243	77837
rna20863	GeneID:112447701	Name=TRNAG-CCC	tccctagtggtccagtggctaagactctgcactcccaatgcagagagggcccaggttcaatccctggtcagggaa	GlyCCC	NC_037334.1	7981282	7981356	-	75	0	0	0	0	0	0	0	0	0	0	0	0	0
rna20992	GeneID:112447702	Name=TRNAC-ACA	tccctggtagctcagatggtaaagcgtctgcctacaacgcaggagacccgggttcgatccctgggctgggaa	CysACA	NC_037334.1	11475949	11476020	-	72	0	0	0	0	0	0	0	0	0	0	0	0	0
rna21060	GeneID:112447669	Name=TRNAG-UCC	tccctgatggtccaatggttaagactctgcacttccaatgcagggggcacgggttcaatccctggtcagggaa	GlyUCC	NC_037334.1	12036407	12036479	+	73	0	0	0	0	0	0	0	0	0	0	0	0	0
rna21073	GeneID:112447686	Name=TRNAG-UCC	cccctggtggtacagtggttaagactctgcatttccaatgcagaggccacaggttcgattcctggtcagggaa	GlyUCC	NC_037334.1	12297141	12297213	+	73	0	0	0	0	0	0	0	0	0	0	0	0	0
rna21096	GeneID:112447703	Name=TRNAG-UCC	tccctggtggtccagtggttaagactctgcacttccactgcagggggcctgggtttgatccctagtcggggaa	GlyUCC	NC_037334.1	12442817	12442889	-	73	0	0	0	0	0	0	0	0	0	0	0	0	0
rna21114	GeneID:112447704	Name=TRNAG-CCC	tccttggtggtccagtggctaggactctgcactcccagtgcagagggcccaggtttgatccctggtcagggaa	GlyCCC	NC_037334.1	12592571	12592643	-	73	0	0	0	0	0	0	0	0	0	0	0	0	0
rna21233	GeneID:112447697	Name=TRNAC-ACA	tccctggtggctcagatggtaaagcgtctgcctacaatgcgggaggcccaggttcgatccctgggttgggaa	CysACA	NC_037334.1	13637901	13637972	+	72	0	0	0	0	0	0	0	0	0	0	0	0	0
rna21280	GeneID:112447705	Name=TRNAD-GUC	tccctgacagtccagtggttaagactctgtactgtcactactgagggcccaggttcaatccctggtcagggaa	AspGUC	NC_037334.1	14522568	14522640	-	73	0	0	0	0	0	0	0	0	0	0	0	0	0
rna21553	GeneID:112447706	Name=TRNAG-CCC	tccctggtggtccagtggctaagactctgcattcccaatgcagggggcccaagttcgatcctttgtcagggaa	GlyCCC	NC_037334.1	16360981	16361053	-	73	0	0	0	0	0	0	0	0	0	0	0	0	0
rna21887	GeneID:112447708	Name=TRNAK-UUU	GCctggatagctcagtaggtagaGTATCAGACTTTTAATCTGAGGGTCCAGGGTTCAAGTCCCTGTTCAGGCA	LysUUU	NC_037334.1	18676744	18676816	+	73	0	0	0	0	0	0	0	0	0	0	0	0	0
rna21931	GeneID:112447707	Name=TRNAG-CCC	tccttggtggtccagtggttaggactatgcactcccaatgcagggagcccaggttcgatccctagtcagggaa	GlyCCC	NC_037334.1	19323150	19323222	-	73	0	0	0	0	0	0	0	0	0	0	0	0	0
rna21935	GeneID:112447709	Name=TRNAG-UCC	GCGTTGGTGGTATAGTGGTTAGCATAGCTGCCTTCCAAGCAGttgacccgggttcgattcccggcCAACGCA	GlyUCC	NC_037334.1	19428535	19428606	-	72	64402	4871	17870	35541	55218	14350	19380	52099	25652	60581	18006	40938	29278
rna21941	GeneID:112447710	Name=TRNAG-CCC	tccctggtggtctagtggctaagactctgtgctcccaacacagggacccagggttcgatccctggtcagggaa	GlyCCC	NC_037334.1	19430894	19430966	-	73	0	0	0	0	0	0	0	0	0	0	0	0	0
rna21987	GeneID:112447711	Name=TRNAR-CCG	tccctggtggtccagtggttgagactctgaaCTCcgaatgcagggggcccaggttcaatccctggtcagggaa	ArgCCG	NC_037334.1	19781135	19781207	-	73	0	0	0	0	0	0	0	0	0	0	0	0	0
rna22124	GeneID:112447719	Name=TRNAM-CAU	tctctggtggtccagtggctaagactctgcactcataatgcaggggtcctgggttcaatccctggtcagggaa	MetCAU	NC_037334.1	20679607	20679679	+	73	0	0	0	0	0	0	0	0	0	0	0	0	0
rna22178	GeneID:112447675	Name=TRNAR-CCU	tccctggtggtccagtggctaagactccacactcctgatgcaggaggccctggttcgattcctggccagggaa	ArgCCU	NC_037334.1	21252405	21252477	+	73	0	0	0	0	0	0	0	0	0	0	0	0	0
rna22184	GeneID:112447712	Name=TRNAG-CCC	tccctggtggtccagtggcttagactccgtgctcccaacgcaggggcccaggttcgattcctggtcagggaa	GlyCCC	NC_037334.1	21300044	21300115	-	72	0	0	0	0	0	0	0	0	0	0	0	0	0
rna22318	GeneID:112447677	Name=TRNAQ-UUG	tccctggtggtccagtggttaggactccatgctttgaCTGttgggacccaggttcaatccctggtcagggaa	GlnUUG	NC_037334.1	24414449	24414520	+	72	0	0	0	0	0	0	0	0	0	0	0	0	0
rna22459	GeneID:112447713	Name=TRNAW-CCA	tcccttgtggctcagaggttaaagcgtctgcctccaatgcgggaggcccaggttcgattcctgagtagggaa	TrpCCA	NC_037334.1	34852190	34852261	-	72	0	0	0	0	0	0	0	0	0	0	0	0	0
rna22522	GeneID:112447714	Name=TRNAR-CCU	tccctggtggttcagtggttaagactttgcacccctaatgcagggggctcaggttcaattcctggtcagggaa	ArgCCU	NC_037334.1	38533058	38533130	-	73	0	0	0	0	0	0	0	0	0	0	0	0	0
rna22640	GeneID:112447715	Name=TRNAK-CUU	tccctggtgatccagtggttaggactcagcactcttACTGCtgagggcctaggttcaatccctggttggggaa	LysCUU	NC_037334.1	39689352	39689424	-	73	0	0	0	0	0	0	0	0	0	0	0	0	0
rna22685	GeneID:112447678	Name=TRNAL-AAG	GGTAGCGTGGCCGAGCGGTCTAAGGCGCTGGATTAAGGCTCCAGTCTCTCCGGGGGCGTGGGTTCGAATCCCACCGCTGCCA	LeuAAG	NC_037334.1	40319416	40319497	+	82	96	4	5	31	58	12	3	31	91	52	2	18	29
rna22687	GeneID:112447716	Name=TRNAT-UGU	GGCTCCATAGCTCAGGGGTTAGAGCACTGGTCTTGTAAACCAGGGGTCGCGAGTTCAAATCTCGCTGGGGCCT	ThrUGU	NC_037334.1	40324271	40324343	-	73	20	1	18	27	17	14	12	11	10	48	21	15	9
rna22692	GeneID:112447679	Name=TRNAA-UGC	GGGgatgtagctcagtggtagagcgcATGCTTTGCATGTATGAggccccgggttcgatccccggcaTCTCCA	AlaUGC	NC_037334.1	40344975	40345046	+	72	699	56	36	141	575	159	23	71	629	389	34	96	140
rna22693	GeneID:112447680	Name=TRNAK-CUU	GCCCGGCTAGCTCAGTCGGTAGAGCATGAGACTCTTAATCTCAGGGTCGTGGGTTCGAGCCCCACGTTGGGCG	LysCUU	NC_037334.1	40345515	40345587	+	73	1454471	496701	1546401	1824154	664750	1156935	1513160	1353643	1185082	1940831	1633445	1284399	1789327
rna22695	GeneID:112447717	Name=TRNAV-AAC	GTTTCCGTAGTGTAGTGGTTATCACGTTCGCCTAACACGCGAAAGGTCCCCGGTTCGAAACCGGGCGGAAACA	ValAAC	NC_037334.1	40353386	40353458	-	73	8204	898	3330	8000	124	3724	2543	4333	6676	12383	2476	8859	6267
rna22696	GeneID:112447718	Name=TRNAK-CUU	GCCCGGCTAGCTCAGTCGGTAGAGCATGAGACTCTTAATCTCAGGGTCGTGGGTTCGAGCCCCACGTTGGGCG	LysCUU	NC_037334.1	40357611	40357683	-	73	1453835	496718	1546880	1824139	730152	1157151	1513717	1353304	1185186	1940563	1634201	1284782	1789748
rna22697	GeneID:112447720	Name=TRNAV-CAC	GTTTCCGTAGTGTAGTGGTTATCACGTTCGCCTCACACGCGAAAGGTCCCCGGTTCGAAACCGGGCGGAaaca	ValCAC	NC_037334.1	40358343	40358415	-	73	43935	3317	19935	40587	25540	13500	15652	25181	32239	65522	15017	41373	34197
rna22821	GeneID:112447681	Name=TRNAL-CAA	GTCAGGATGGCCGAGTGGTCTAAGGCGCCAGACTCAAGGTGTCTACCTTCCCCTAGGGCATTCTGGTCTCCGAATGGAGGCGTGGGTTCGAATCCCACTTCTGACA	LeuCAA	NC_037334.1	42660399	42660504	+	106	0	0	0	0	0	0	0	0	1	0	0	0	0
rna22822	GeneID:112447682	Name=TRNAE-CUC	tccctggtggtctagtggttaggattcggcgCTCTCACCGCCGCGgcccgggttcgattcccggtCAGGGAA	GluCUC	NC_037334.1	42660785	42660856	+	72	87122	7005	15575	37080	58631	31441	13313	42474	35441	56964	12538	30240	29054
rna22862	GeneID:112447683	Name=TRNAE-UUC	tccctggtggtccagtggttaggacttggctctttcactgcagagggcccaggttcaatccctggtcagggaa	GluUUC	NC_037334.1	43253591	43253663	+	73	0	0	0	0	0	0	0	0	0	0	0	0	0
rna22988	GeneID:112447721	Name=TRNAF-GAA	GCcgaaatagctcagttgggagaGCGTTAGACTGAAGATCTAAAGGTCCCTGGTTCGATCCCGGGTTTCGGCA	PheGAA	NC_037334.1	43807611	43807683	-	73	22	0	1	3	21	4	0	3	38	15	0	3	6
rna22992	GeneID:112447684	Name=TRNAN-GUU	GTCTCTGTGGCGCAATCGGTTAGCGCGTTCGGCTGTTAACCGAAAGGTTGGTGGTTCGAGCCCACCCAGGGACG	AsnGUU	NC_037334.1	43807816	43807889	+	74	526	35	38	157	124	48	9	84	455	315	15	29	181
rna23192	GeneID:112447685	Name=TRNAA-AGC	GGCGgtatagctcagtggtagagcacATGCTTAGCATGCATgagaccctgggttcaatccccagtacTGCCa	AlaAGC	NC_037334.1	47063816	47063887	+	72	0	0	0	0	0	0	0	0	0	0	0	0	0
rna23218	GeneID:112447722	Name=TRNAR-ACG	tccctggtggctcagatggtaaagcatctgcctacgatgcaggagacccgggttcgattcctgggtggggaa	ArgACG	NC_037334.1	49163691	49163762	-	72	0	0	0	0	0	0	0	0	0	0	0	0	0
rna23243	GeneID:112447687	Name=TRNAG-UCC	tccccagtggtccagtggttaggactctgcatttccactgcagggggcacaggttcaatccctggttggagaa	GlyUCC	NC_037334.1	49434407	49434479	+	73	0	0	0	0	0	0	0	0	0	0	0	0	0
rna23270	GeneID:112447688	Name=TRNAE-UUC	tccctggtagttcagtggttaggactcagcgttTTCATTGCTGgggcccaggtccaatccctggtcagggaa	GluUUC	NC_037334.1	49688236	49688307	+	72	0	0	0	0	0	0	0	0	0	0	0	0	0
rna23373	GeneID:112447689	Name=TRNAE-CUC	tccctggtggtccagtggttaggactctgcactctcactgctgagggcccaggttcattccctggctggggaa	GluCUC	NC_037334.1	51607808	51607880	+	73	0	0	0	0	0	0	0	0	0	0	0	0	0
rna23500	GeneID:112447723	Name=TRNAC-GCA	tccctgttggctcagttggtaaagtgtctgcctgcaatactgatgacccaggttcaatccctgggtagggaa	CysGCA	NC_037334.1	52953919	52953990	-	72	0	0	0	0	0	0	0	0	0	0	0	0	0
rna23577	GeneID:112447690	Name=TRNAC-GCA	tccctgatagctcagttggtaaagaatctgcctgcaatgcaggagaccctggttcgactcctggtcaggaag	CysGCA	NC_037334.1	55228726	55228797	+	72	0	0	0	0	0	0	0	0	0	0	0	0	0
rna23622	GeneID:112447691	Name=TRNAC-GCA	tccctggtggctcagcggtagagaatctgcctgcaatgcaggagacccaggttcgatccctgggtcgggaa	CysGCA	NC_037334.1	58233487	58233557	+	71	0	0	0	0	0	0	0	0	0	0	0	0	0
rna23633	GeneID:112447692	Name=TRNAA-AGC	GGGGGTATAGCTCAGTGGCAGAGCACATGCTTAGCATGCACgagaccctgggttcaatccccagtatCTCCA	AlaAGC	NC_037334.1	58880123	58880194	+	72	0	0	0	0	0	0	0	0	0	0	0	0	0
rna23943	GeneID:112447724	Name=TRNAG-UCC	tccctgatgatccagtggttaagactctgcacttccaatgcagagtgcacaggttcaaaccctggtcagggaa	GlyUCC	NC_037334.1	68287549	68287621	-	73	0	0	0	0	0	0	0	0	0	0	0	0	0
rna23952	GeneID:112447693	Name=TRNAG-CCC	tccctggtggtccagtggctaagactctgcactcccagtgcagggggcccaggtttgattcctggccagggaa	GlyCCC	NC_037334.1	68578654	68578726	+	73	0	0	0	0	0	0	0	0	0	0	0	0	0
rna24014	GeneID:112447670	Name=TRNAC-ACA	tcccttgtaactcagttggtaaagaacctgcctacaatgcaggagacccaggttcgattcctggtttgggaa	CysACA	NC_037334.1	71132944	71133015	-	72	0	0	0	0	0	0	0	0	0	0	0	0	0
rna24039	GeneID:112447694	Name=TRNAG-CCC	tccctggtggtctagtggctaagatactgttctcccaatgcagagggcccaggttggatccctggtcagggaa	GlyCCC	NC_037334.1	71929543	71929615	+	73	0	0	0	0	0	0	0	0	0	0	0	0	0
rna24075	GeneID:112447671	Name=TRNAE-UUC	tccctggtagtccagtggttaggacttggaacTTTCACTACCatgggcctaggttcaatccctggtcagggaa	GluUUC	NC_037334.1	75492210	75492282	-	73	0	0	0	0	0	0	0	0	0	0	0	0	0
rna24076	GeneID:112447672	Name=TRNAC-ACA	tccctggtggcttagatggtaaagcatctgcctacagtgcagaagacccaggttcgatccctgggttgggaa	CysACA	NC_037334.1	77575982	77576053	-	72	0	0	0	0	0	0	0	0	0	0	0	0	0
rna24120	GeneID:112447673	Name=TRNAC-GCA	tccctggtggctcagatggtaaagcgtctgcctgcaatgcaggagacccaggttcaatccctgggttgggaa	CysGCA	NC_037334.1	81385043	81385114	-	72	0	0	0	0	0	0	0	0	0	0	0	0	0
rna24151	GeneID:112447674	Name=TRNAC-ACA	ttcctggtggctcagatggtaaagcgtctgcctacaatgcaggagacccaggttctattcctgggctgggaag	CysACA	NC_037334.1	83085507	83085579	-	73	0	0	0	0	0	0	0	0	0	0	0	0	0
rna24182	GeneID:112447695	Name=TRNAC-GCA	tccctggtggcttagaggttaaagtatctgcctgcaatgcaggagacccaggttcaatccctgggttgggaa	CysGCA	NC_037334.1	87898526	87898597	+	72	0	0	0	0	0	0	0	0	0	0	0	0	0
rna24354	GeneID:112447676	Name=TRNAE-UUC	tccctggtggtctagtggctaggatttggCACTTTCACCACCGTGGCCCGGGTTCAATTCCCGGTCAGGGAA	GluUUC	NC_037334.1	101265680	101265751	-	72	0	0	0	0	0	0	0	0	0	0	0	0	0
rna24420	GeneID:112447696	Name=TRNAC-ACA	tccctggtggcttagatggtaaagcacctgcctacaatgcgggagacccaggttcaatccctgggtagggaa	CysACA	NC_037334.1	106323982	106324053	+	72	0	0	0	0	0	0	0	0	0	0	0	0	0
rna24538	GeneID:112447968	Name=TRNAG-CCC	tccctgatggtccagtggctaagactctgtgctcccaatgcagagggcctgggttcgattcctggtcagggaa	GlyCCC	NC_037335.1	5360726	5360798	+	73	0	0	0	0	0	0	0	0	0	0	0	0	0
rna24539	GeneID:112447979	Name=TRNAG-CCC	tccctggtggtccaatggctaagactctgcactcccaatgcagagggcctaagttcaattcctagtcagggaa	GlyCCC	NC_037335.1	5467278	5467350	+	73	0	0	0	0	0	0	0	0	0	0	0	0	0
rna24591	GeneID:112447990	Name=TRNAC-GCA	tccctgatagctcagttggtaaagaatctgcctgcagtgcaggagacccaggttcaattcctgggtagggaa	CysGCA	NC_037335.1	7430900	7430971	+	72	0	0	0	0	0	0	0	0	0	0	0	0	0
rna24697	GeneID:112447982	Name=TRNAG-GCC	tccctggtggtccagtggctaagactccacactgccaatgcaggggccctggttcgatccctggtcagggaa	GlyGCC	NC_037335.1	10512021	10512092	-	72	0	0	0	0	0	0	0	0	0	0	0	0	0
rna24730	GeneID:112447998	Name=TRNAC-ACA	tccctggtggctcagatggtagagcgtctgcttacaatgcaggagacctgggttcaatccccgggtcgggaa	CysACA	NC_037335.1	11563252	11563323	+	72	0	0	0	0	0	0	0	0	0	0	0	0	0
rna24736	GeneID:112447999	Name=TRNAC-ACA	tccctggtagctcagatggtaaagcgtctgcctacaatgcaggagatccaggttcgatccctgggtcgggaa	CysACA	NC_037335.1	12213936	12214007	+	72	0	0	0	0	0	0	0	0	0	0	0	0	0
rna24768	GeneID:112447983	Name=TRNAC-GCA	tccctggtagctcagttggtaaagaatctgcctgcaatgcagaagaccctggttcgattcctgggttgggaa	CysGCA	NC_037335.1	17272131	17272202	-	72	0	0	0	0	0	0	0	0	0	0	0	0	0
rna24788	GeneID:112447969	Name=TRNAC-GCA	tccctgatagctcagttggtaaagaatctgcctgcaatgcaggagaccctggttcaactcctggttggggag	CysGCA	NC_037335.1	20447724	20447795	+	72	0	0	0	0	0	0	0	0	0	0	0	0	0
rna24895	GeneID:112447970	Name=TRNAC-GCA	tccctggtggcttagagggtaaagcatctgcctgcaatgcaggagacccaggttcgatccctgggttgggaa	CysGCA	NC_037335.1	24836015	24836086	+	72	0	0	0	0	0	0	0	0	0	0	0	0	0
rna24974	GeneID:112447971	Name=TRNAH-GUG	GCCGTGATCGTATAGTGGTTAGTACTCTGCGTTGTGGCCGCAGCAACCTCGGTTCGAATCCGAGTCACGGCA	HisGUG	NC_037335.1	29729058	29729129	+	72	3081	437	397	1296	928	943	272	684	18208	1490	260	690	1203
rna25003	GeneID:112447972	Name=TRNAE-UUC	tccctggtggttcagtggttaggactctgcactttccctgctgaaggcccaggttcaatccctggttagggaa	GluUUC	NC_037335.1	29897929	29898001	+	73	0	0	0	0	0	0	0	0	0	0	0	0	0
rna25056	GeneID:112447984	Name=TRNAC-GCA	tccctggtggctcagatggtaaagcgtctgcctgcaatgcaggagacccaggttcaattcctgggtcgggaa	CysGCA	NC_037335.1	37723702	37723773	-	72	0	0	0	0	0	0	0	0	0	0	0	0	0
rna25063	GeneID:112447985	Name=TRNAE-UUC	cccctggtggtccagtggttaggactctgcactttcactgctgagggcccagttcaatccctggccagggaa	GluUUC	NC_037335.1	38174920	38174991	-	72	0	0	0	0	0	0	0	0	0	0	0	0	0
rna25203	GeneID:112447986	Name=TRNAE-UUC	Ttcccagtggtctagtggttaggactcggcactttcactcctgtggcccaggttcaatccctggttggggaa	GluUUC	NC_037335.1	42776632	42776703	-	72	0	0	0	0	0	0	0	0	0	0	0	0	0
rna25204	GeneID:112447973	Name=TRNAC-GCA	tccctggtagctcagatggtaaagtgtctgcctgcaatgcagaagacccaggttcaatccctgggttgggaa	CysGCA	NC_037335.1	42803484	42803555	+	72	0	0	0	0	0	0	0	0	0	0	0	0	0
rna25294	GeneID:112447987	Name=TRNAY-GUA	tccctggtggctcagacggtaaagtgtctgtctgtaatgcaggagacccaggttcgatccctggattgggaa	TyrGUA	NC_037335.1	46034418	46034489	-	72	0	0	0	0	0	0	0	0	0	0	0	0	0
rna25371	GeneID:112447988	Name=TRNAC-ACA	tccctggtggctcagatggtaaagcgtctgtctacaatgcgggagacccaggttcaatccctggcttgggaa	CysACA	NC_037335.1	52226425	52226496	-	72	0	0	0	0	0	0	0	0	0	0	0	0	0
rna25426	GeneID:112447989	Name=TRNAC-GCA	tccctggtggctcagatggtaaagtgtctgtctgcaatgcaggagacccaggttcgatccctgggttgggaa	CysGCA	NC_037335.1	57143198	57143269	-	72	0	0	0	0	0	0	0	0	0	0	0	0	0
rna25636	GeneID:112447974	Name=TRNAC-GCA	tccctggtggctcagaggttaaagcgtctgcctgcaatgcaggagacgcaggttcgatccctgggttgggaa	CysGCA	NC_037335.1	61014527	61014598	+	72	0	0	0	0	0	0	0	0	0	0	0	0	0
rna25817	GeneID:112447975	Name=TRNAC-GCA	tccctggtggctcagacggtaaagcatctgcccgcaatgcaggagacccaggttcgattcctggcttgggaa	CysGCA	NC_037335.1	67859518	67859589	+	72	0	0	0	0	0	0	0	0	0	0	0	0	0
rna25820	GeneID:112447991	Name=TRNAC-GCA	tccctggtggctcagacggtagagtatctgcctgcaatgcaggagacccaggtttgatccctgggtagggaa	CysGCA	NC_037335.1	68956282	68956353	-	72	0	0	0	0	0	0	0	0	0	0	0	0	0
rna25822	GeneID:112447976	Name=TRNAG-UCC	tccctgatggtccagtggttacgactctgcacttccactgcaggaggcccaggttcaatccctagtcagggaa	GlyUCC	NC_037335.1	69006207	69006279	+	73	0	0	0	0	0	0	0	0	0	0	0	0	0
rna25861	GeneID:112447977	Name=TRNAG-CCC	tctctggtggtccagtggctaggactccacactcccaatgtaggggccccaggttcgatccctggtcggggaa	GlyCCC	NC_037335.1	69391252	69391324	+	73	0	0	0	0	0	0	0	0	0	0	0	0	0
rna26022	GeneID:112447978	Name=TRNAW-CCA	tccttggtggctcagaggttaaagcgtctgcctccaatgcaggaggcccaggttcgatccctgggtcgggaa	TrpCCA	NC_037335.1	73448651	73448722	+	72	0	0	0	0	0	0	0	0	0	0	0	0	0
rna26024	GeneID:112447992	Name=TRNAG-CCC	tcccttgtggtccagtggttaaaactctgtgctcccaatgcaggggcccaggttcaatccctggtcagggaa	GlyCCC	NC_037335.1	73494521	73494592	-	72	0	0	0	0	0	0	0	0	0	0	0	0	0
rna26230	GeneID:112447980	Name=TRNAC-GCA	tccctggtggctcagacggtaaagcgtctgcccgcaatgcaggagacccaggttcgattcctgggtcgggaa	CysGCA	NC_037335.1	77313366	77313437	+	72	0	0	0	0	0	0	0	0	0	0	0	0	0
rna26681	GeneID:112447981	Name=TRNAE-UUC	tccctggtggcccagtggttaggactcagcactttcactgctgggcccaggttcaatccctggttggggaa	GluUUC	NC_037335.1	98086790	98086860	+	71	0	0	0	0	0	0	0	0	0	0	0	0	0
rna26690	GeneID:112447993	Name=TRNAC-GCA	tccctggtggctcagatggtaaagcatctgcctgcaatgcaggagacccaggttcgattcctgggtcaggaag	CysGCA	NC_037335.1	98557043	98557115	-	73	0	0	0	0	0	0	0	0	0	0	0	0	0
rna26734	GeneID:112447994	Name=TRNAC-GCA	tccctggtggctcagaggataaagtgtctgcctgcaatgcaggagacccaggttcgatccctggtttgggaa	CysGCA	NC_037335.1	100357734	100357805	-	72	0	0	0	0	0	0	0	0	0	0	0	0	0
rna26752	GeneID:112447995	Name=TRNAC-ACA	tccctggtggctcagaaggtaaagcgtctgcctacaatgcggaagacccaggttcaatccctgggtagggaa	CysACA	NC_037335.1	101186598	101186669	-	72	0	0	0	0	0	0	0	0	0	0	0	0	0
rna26935	GeneID:112447996	Name=TRNAC-ACA	tccctggtggctcagacggtaaagtgtctgcctacaatgcaggagacccaggttcaatccctgggttgggaa	CysACA	NC_037335.1	104629479	104629550	-	72	0	0	0	0	0	0	0	0	0	0	0	0	0
rna26952	GeneID:112447997	Name=TRNAS-AGA	tccctggtggctcagaggttaaagcgtctgcctagaatgcaggagacccgggttcgatccctgggttgggaa	SerAGA	NC_037335.1	106432999	106433070	-	72	0	0	0	0	0	0	0	0	0	0	0	0	0
rna27199	GeneID:112448211	Name=TRNAR-UCU	tccctgatggtccagtggttagaactctgcacttctactgtaggagacccaggttggaaccctggtcagggaa	ArgUCU	NC_037336.1	12990530	12990602	+	73	0	0	0	0	0	0	0	0	0	0	0	0	0
rna27249	GeneID:112448222	Name=TRNAA-UGC	GGGggtgtagctcagtggtagagcatGTGCTTTGCATGCACAaggccctgggttcaattcctagcaCCTCCA	AlaUGC	NC_037336.1	17257479	17257550	+	72	21	2	4	13	27	7	9	5	25	16	10	16	17
rna27265	GeneID:112448233	Name=TRNAR-CCU	tccttggtggttcagtggttaagacgctgagctcctaatgcagggggcccaggttcgatccctggtcagggaa	ArgCCU	NC_037336.1	18730885	18730957	+	73	0	0	0	0	0	0	0	0	0	0	0	0	0
rna27287	GeneID:112448229	Name=TRNAC-GCA	tccctggtggctcagacggtaaagcgtctgtctgcaatgcaggagacccaggttcgatccctgggttgggaa	CysGCA	NC_037336.1	20045229	20045300	-	72	0	0	0	0	0	0	0	0	0	0	0	0	0
rna27301	GeneID:112448230	Name=TRNAG-CCC	tccctggtggtccagtggctaagactctgagctcccaatgcagggggcccaggttcgattcctggtcagggaa	GlyCCC	NC_037336.1	21968230	21968302	-	73	0	0	0	0	0	0	0	0	0	0	0	0	0
rna27390	GeneID:112448245	Name=TRNAE-CUC	tccctggtggtctagtggttaggattcggcgCTCTCACCGCCGCGgcccgggttcgattcccggtCAGGGAA	GluCUC	NC_037336.1	25530031	25530102	+	72	87096	7005	15571	37068	58831	31429	13311	42463	35431	56953	12533	30230	29042
rna27394	GeneID:112448231	Name=TRNAC-GCA	tccgtggtggctcagacggtaaagcgtctgcctgcaacgcgggagacccaggttcgatccctgggtacggaa	CysGCA	NC_037336.1	25911207	25911278	-	72	0	0	0	0	0	0	0	0	0	0	0	0	0
rna27463	GeneID:112448232	Name=TRNAK-UUU	tccctgatagtccagtggttaggattcggtgCTTTTCACTGCCGAGgtcctaggttcgatccctggttggggaa	LysUUU	NC_037336.1	31539709	31539782	-	74	0	0	0	0	0	0	0	0	0	0	0	0	0
rna27493	GeneID:112448252	Name=TRNAV-CAC	GTTTCTGTAGTGTAGTGGTTATCACGTTCGCCTCACATGCCAGAGGTCCCTGGTTCAAAACTGGGTGGAAACA	ValCAC	NC_037336.1	32498696	32498768	+	73	0	0	0	0	0	0	0	0	0	0	0	0	0
rna27535	GeneID:112448234	Name=TRNAC-GCA	tcctgggtggctcagatggtaaagcgtctgcctgcaatgcaggagacccgggttcgattcctgggtcgggaa	CysGCA	NC_037336.1	34408636	34408707	-	72	0	0	0	0	0	0	0	0	0	0	0	0	0
rna27540	GeneID:112448212	Name=TRNAS-GGA	tccctggtggctcagaggttaaagcgtctgcctggaatgcaggagacccaggttcgatccctgggtcaggaag	SerGGA	NC_037336.1	34495040	34495112	+	73	0	0	0	0	0	0	0	0	0	0	0	0	0
rna27721	GeneID:112448213	Name=TRNAC-GCA	tccctagtagctcagacggtaaagcgtctgtctgcaatgcaggagacccaggttcgatccctgggttgggaa	CysGCA	NC_037336.1	41157216	41157287	+	72	0	0	0	0	0	0	0	0	0	0	0	0	0
rna27738	GeneID:112448235	Name=TRNAE-UUC	tccctgatggtctagtggttaggattctgggtttTCACTACagtggcctaggttcaatccctggtcagggaa	GluUUC	NC_037336.1	41931540	41931611	-	72	0	0	0	0	0	0	0	0	0	0	0	0	0
rna27741	GeneID:112448214	Name=TRNAL-CAA	GCTGTGATGACTGAGTGGTTAAGATGTTAGACTCAAAATCCAATGGGGTATCCCCATGCAGGTTCAAATCCTGCTCACAGCA	LeuCAA	NC_037336.1	42040484	42040565	+	82	0	0	0	0	0	0	0	0	0	0	0	0	0
rna27763	GeneID:112448215	Name=TRNAK-CUU	tctctggtggtccagtggttaagactccacactctttatgtggggggcccaggttcgatccctggtcagggaa	LysCUU	NC_037336.1	42575856	42575928	+	73	0	0	0	0	0	0	0	0	0	0	0	0	0
rna27820	GeneID:112448216	Name=TRNAC-ACA	tccctggtggctcagatggtaaagcgtctgcctacaatgcaggagacctgggttcgatccctggttagggaa	CysACA	NC_037336.1	46108152	46108223	+	72	0	0	0	0	0	0	0	0	0	0	0	0	0
rna27823	GeneID:112448236	Name=TRNAM-CAU	GCCCTCTTAGTGCAGTAGGCAGCACGTCAGTCTCATAATCTGAAGGTGCTGAGTTCGAACCTCAGGAAGGGCA	MetCAU	NC_037336.1	46187944	46188016	-	73	0	0	0	0	0	0	0	0	0	0	0	0	0
rna27834	GeneID:112448238	Name=TRNAC-GCA	tccctggtggcttagacggtaaagcgtctgtctgcaatgcaggagacccaggttcgatccctgggttgggaa	CysGCA	NC_037336.1	49431367	49431438	-	72	0	0	0	0	0	0	0	0	0	0	0	0	0
rna27864	GeneID:112448239	Name=TRNAS-GGA	tccctggtggcttagaggttaaagcatctgcctggaatgcaggaaacccaggttcgatccctgggtggggaa	SerGGA	NC_037336.1	51624204	51624275	-	72	0	0	0	0	0	0	0	0	0	0	0	0	0
rna27876	GeneID:112448240	Name=TRNAC-GCA	tccctggtggctcagacggtaaagcatctgcctgcaatgcaggagacccaggttcaattcctgggttgggaa	CysGCA	NC_037336.1	53053081	53053152	-	72	0	0	0	0	0	0	0	0	0	0	0	0	0
rna27886	GeneID:112448217	Name=TRNAG-UCC	tccctggtggtccagtggttaggactctgcatttccattgctgatggcacaggttcaatccctgatcagggaa	GlyUCC	NC_037336.1	53282004	53282076	+	73	0	0	0	0	0	0	0	0	0	0	0	0	0
rna27894	GeneID:112448241	Name=TRNAC-ACA	tccctggtggctcagatggtaaagcatctgcctacaatgcaggagacccaggttcgatccctgggttgggaa	CysACA	NC_037336.1	56609988	56610059	-	72	0	0	0	0	0	0	0	0	0	0	0	0	0
rna27960	GeneID:112448242	Name=TRNAD-GUC	TCCTCGTTAGTACAGTGGTGAGTATCCCTGCCTGtcacgtgggagacctgggttcgactccCTGACGGGGAG	AspGUC	NC_037336.1	61664318	61664389	-	72	0	0	0	0	0	0	0	0	0	0	0	0	0
rna27964	GeneID:112448218	Name=TRNAE-UUC	tccctggtggtccagtggttaggattctgcactttcaatgctgagggcccaggttcaatccctggtcagagaa	GluUUC	NC_037336.1	62152400	62152472	+	73	0	0	0	0	0	0	0	0	0	0	0	0	0
rna28052	GeneID:112448243	Name=TRNAC-GCA	tccctggtggcttagagggtaaagcgtctgcctgcaatgcaggagacccaggttcaatccctgggtcgggaa	CysGCA	NC_037336.1	65829610	65829681	-	72	0	0	0	0	0	0	0	0	0	0	0	0	0
rna28071	GeneID:112448219	Name=TRNAY-AUA	tccttggtggctcagatggtaaagcgtctgcctataatgcaggagacccaggttcgatccctgggttgggaa	TyrAUA	NC_037336.1	66886709	66886780	+	72	0	0	0	0	0	0	0	0	0	0	0	0	0
rna28107	GeneID:112448244	Name=TRNAC-GCA	tccctggtggctcagacggtaaagcgtctgcctgcagtgcagaagacccaggttcgattcctgggttgggaa	CysGCA	NC_037336.1	68348726	68348797	-	72	0	0	0	0	0	0	0	0	0	0	0	0	0
rna28147	GeneID:112448220	Name=TRNAE-UUC	tccctgatggtccagtggttaggacttggcagtttcactgctggggcccaggttcaatccttggtcagggaa	GluUUC	NC_037336.1	69198117	69198188	+	72	0	0	0	0	0	0	0	0	0	0	0	0	0
rna28345	GeneID:112448246	Name=TRNAG-CCC	tccctggtgatccagtggttaagactctgctctcccaatgcagggagcccaggttcgatccctggtcagggaa	GlyCCC	NC_037336.1	74515853	74515925	-	73	0	0	0	0	0	0	0	0	0	0	0	0	0
rna28360	GeneID:112448247	Name=TRNAC-GCA	tccctgatagctcagttggtaaagcatctgcctgcaatgcaggagactctggttcgattcctgggtcaggaag	CysGCA	NC_037336.1	75288379	75288451	-	73	0	0	0	0	0	0	0	0	0	0	0	0	0
rna28401	GeneID:112448248	Name=TRNAC-GCA	tccctggtggctcagacggtaaagcacctgcctgcaatgcaggagacccaggttcgattcctgggtcaggaag	CysGCA	NC_037336.1	77472134	77472206	-	73	0	0	0	0	0	0	0	0	0	0	0	0	0
rna28417	GeneID:112448221	Name=TRNAC-GCA	tcccaggtggctcagacggtaaagcgtctgcctgcaatgcgggagacccaggttcaatccctgggttgggaa	CysGCA	NC_037336.1	80011857	80011928	+	72	0	0	0	0	0	0	0	0	0	0	0	0	0
rna28482	GeneID:112448223	Name=TRNAL-UAA	ACCAGGATGGCCGAGTGGTTAAGGCGTTGGACTTAAGATCCAATGGACGTATGTCCGCGTGGGTTCGAACCCCACTCCTGGTA	LeuUAA	NC_037336.1	81592121	81592203	+	83	177	1	10	45	154	1	1	19	139	171	2	22	73
rna28657	GeneID:112448224	Name=TRNAS-GGA	tccctggtggcttagaggttaaagcgtctgcctggaatgcaggagacctgggttcgatccctgggtagggaa	SerGGA	NC_037336.1	89570352	89570423	+	72	0	0	0	0	0	0	0	0	0	0	0	0	0
rna28678	GeneID:112448249	Name=TRNAC-ACA	tccctgatggctcagatggtaaagcttctgcctacaatgcaggagacccaggttcaatccctggattgggaa	CysACA	NC_037336.1	89974330	89974401	-	72	0	0	0	0	0	0	0	0	0	0	0	0	0
rna28730	GeneID:112448225	Name=TRNAC-ACA	tccctggtggctcagacggtaaagcgtctgtctacaatgcaggagacccaggttcgatccctgggttgggaa	CysACA	NC_037336.1	93712828	93712899	+	72	0	0	0	0	0	0	0	0	0	0	0	0	0
rna28850	GeneID:112448250	Name=TRNAG-UCC	ttcctggtagtccagtggctaagactctgcacttccaatgcaggggcccaggttcaatccctggctggggaa	GlyUCC	NC_037336.1	96927160	96927231	-	72	0	0	0	0	0	0	0	0	0	0	0	0	0
rna28891	GeneID:112448226	Name=TRNAC-GCA	tccctggtggctcagacggtaaagcgtctgcctgcaatgcaggaggcccaggttcgatccctgggttgggaa	CysGCA	NC_037336.1	99655751	99655822	+	72	0	0	0	0	0	0	0	0	0	0	0	0	0
rna28903	GeneID:112448227	Name=TRNAG-CCC	tccctggtggtccagtggctaacactctgcactcccaatggagggggcccaggttcgatccctggtcagggaa	GlyCCC	NC_037336.1	101252277	101252349	+	73	0	0	0	0	0	0	0	0	0	0	0	0	0
rna28922	GeneID:112448228	Name=TRNAC-GCA	tccctggtggtccagtggttaagaatcctccttgcaatgcaggggacccaggttcgatccctggtcagggaa	CysGCA	NC_037336.1	101399538	101399609	+	72	0	0	0	0	0	0	0	0	0	0	0	0	0
rna29053	GeneID:112448251	Name=TRNAY-GUA	tccctggtagctcagatggtaaagaatctgcttgtaatgcagaagacccaggttcaatccctggctggggac	TyrGUA	NC_037336.1	104472092	104472163	-	72	0	0	0	0	0	0	0	0	0	0	0	0	0
rna29111	GeneID:112448715	Name=TRNAY-GUA	tccctgctagctcagttggtaaagaatctgcctgtaatgcaggagaccctggttcaattcctgggtcgggaa	TyrGUA	NC_037337.1	3014631	3014702	-	72	0	0	0	0	0	0	0	0	0	0	0	0	0
rna29182	GeneID:112448666	Name=TRNAY-GUA	tccctggtggctcagacggtaaagtgtctgcctgtaatgcaggagacccaggttcgatccctgggttgggaa	TyrGUA	NC_037337.1	6736648	6736719	+	72	0	0	0	0	0	0	0	0	0	0	0	0	0
rna29258	GeneID:112448692	Name=TRNAC-GCA	tccctggtggctcagatggtaaagcgcctgtctgcaatgcaggagacccaggtttgatccctggcttgggaa	CysGCA	NC_037337.1	10343370	10343441	+	72	0	0	0	0	0	0	0	0	0	0	0	0	0
rna29317	GeneID:112448716	Name=TRNAS-GGA	tccctggtggctcagaggttaaagtgtctgcctggaatgcaggagacccgggttcgatccctgggttgggaa	SerGGA	NC_037337.1	11930526	11930597	-	72	0	0	0	0	0	0	0	0	0	0	0	0	0
rna29337	GeneID:112448703	Name=TRNAG-CCC	TCCTtgatagtccagtggctaagactctgcattcccaatgcaggggtcctgggttcaatccctggtcagggaa	GlyCCC	NC_037337.1	12201373	12201445	+	73	0	0	0	0	0	0	0	0	0	0	0	0	0
rna29369	GeneID:112448717	Name=TRNAQ-CUG	GGTTCCATGGTGTAATGGTTAGCACTCTGGACTCTGAATCCAGCGATCCGAGTTCAAATCTCGGTGGAACCT	GlnCUG	NC_037337.1	12743209	12743280	-	72	16749	1355	4377	7142	20841	2607	3324	3534	7455	13765	3418	5110	9062
rna29420	GeneID:112448714	Name=TRNAS-GGA	tccctggtggctcagaggttaaagcatctgcctggaatgcaggagacccaggttcgatccctgggtcgggaa	SerGGA	NC_037337.1	13572893	13572964	+	72	0	0	0	0	0	0	0	0	0	0	0	0	0
rna29466	GeneID:112448718	Name=TRNAC-GCA	tccctggtggctcagaggataaagcatctgcctgcaatgcaggagacccaggttcgatccctgggttgggaa	CysGCA	NC_037337.1	15098176	15098247	-	72	0	0	0	0	0	0	0	0	0	0	0	0	0
rna29532	GeneID:112448725	Name=TRNAD-GUC	TCCTCGTTAATGTAGTGGTGAGTATCCCCGCCTGTCACGCGGGAGACCGAGGTTCGATTCCCCGACGAGGAG	AspGUC	NC_037337.1	17951297	17951368	+	72	0	0	0	0	1	0	0	0	0	0	0	0	0
rna29806	GeneID:112448719	Name=TRNAR-ACG	GGGCCAGTGGCGCAATGGATAACGCGTCTGACTACGGATCAGAAGATTCCAGGTTCGACTCCTGGCTGGCTCG	ArgACG	NC_037337.1	21915554	21915626	-	73	287	3	5	29	218	14	6	11	192	120	6	13	61
rna29858	GeneID:112448720	Name=TRNAW-CCA	tccctggtggctcagaggttaaagcgtctgcctccaatgcgggagacccgggttcaatccctggtcggggaa	TrpCCA	NC_037337.1	23029580	23029651	-	72	0	0	0	0	0	0	0	0	0	0	0	0	0
rna29999	GeneID:112448721	Name=TRNAP-UGG	GGCTCGTTGGTCTAGGGGTATGATTCTCGCTTTGGGTGCGAGAGGTCCCGGGTTCAAATCCCGGACGAGCcc	ProUGG	NC_037337.1	26413416	26413487	-	72	12786	133	1233	1640	7310	191	410	677	4507	6987	415	993	4254
rna30000	GeneID:112448722	Name=TRNAY-GUA	CCTtcgatagctcagctggtagagcgGAGGACTGTAGTAATTCCAAGTGTGGACATCCTTAGGTCGCTGGTTCGATTCCGGCTCGAAGGA	TyrGUA	NC_037337.1	26414624	26414713	-	90	0	1	0	0	0	0	0	0	0	0	0	0	0
rna30001	GeneID:112448723	Name=TRNAT-UGU	GGCCCTATAGCTCAGGGGTTAGAGCACTGGTCTTGTAAACCAGGGGTCGCGAGTTCAAATCTCGCTGGGGCCT	ThrUGU	NC_037337.1	26416285	26416357	-	73	9	2	8	6	10	5	9	5	1	7	9	2	7
rna30002	GeneID:112448672	Name=TRNAL-UAG	GGTAGCGTGGCCGAGCGGTCTAAGGCGCTGGATTTAGGCTCCAGTCTCTCTGGAGGCGTGGGTTCGAATCCCACCGCTGCCA	LeuUAG	NC_037337.1	26437164	26437245	+	82	158	7	3	59	120	17	2	28	130	65	0	14	39
rna30003	GeneID:112448683	Name=TRNAL-AAG	GGTAGCGTGGCCGAGCGGTCTAAGGCGCTGGATTAAGGCTCCAGTCTCTTCGGGGGCGTGGGTTCGAATCCCACCGCTGCCA	LeuAAG	NC_037337.1	26438831	26438912	+	82	4876	279	158	1505	2060	564	134	1021	3898	1630	115	405	860
rna30004	GeneID:112448684	Name=TRNAY-GUA	CCTtcgatagctcagctggtagagcgGAGGACTGTAGGTCTACTACATGTGGACATCCTTAGGTCGCTGGTTCGACTCCGGCTCGAAGGA	TyrGUA	NC_037337.1	26442083	26442172	+	90	0	0	0	0	0	0	0	0	0	0	0	0	0
rna30005	GeneID:112448685	Name=TRNAY-GUA	CCtttgatagctcagctggtagagcaGAGGACTGTAGACCTGATAAATGTGGACATCCTTAGGTCGCTGGTTCGATTCCAGCTCAAAGGA	TyrGUA	NC_037337.1	26442752	26442841	+	90	0	0	0	0	0	0	0	0	0	0	0	0	0
rna30006	GeneID:112448686	Name=TRNAY-GUA	CCTtcgatagctcagctggtagagcgGAGGACTGTAGTATTTCATGAATATAGATATCCTTAGGTCGCTGGTTCGATTCCGGCTCGAAGGA	TyrGUA	NC_037337.1	26445520	26445610	+	91	0	0	0	0	0	0	0	0	0	0	1	0	0
rna30007	GeneID:112448687	Name=TRNAY-GUA	CCTtcgatagctcagctggtagagcgGAGGACTGTAGATACGAAGCATGTAGACATCCTTAGGTCGCTGGTTCGATTCCGGCTCGAAGGA	TyrGUA	NC_037337.1	26447367	26447456	+	90	0	0	0	0	0	0	0	0	0	0	0	0	0
rna30009	GeneID:112448724	Name=TRNAP-UGG	GGCTCGTTGGTCTAGTGGTATGATTCTCGCTTTGGGTGCGAGAGGTCCCGGGTTCAAATCCCGGACGAGCCC	ProUGG	NC_037337.1	26466567	26466638	-	72	1106	11	111	178	1133	21	49	67	394	714	58	95	377
rna30010	GeneID:112448688	Name=TRNAT-UGU	GGCTCCATAGCTCAGGGGTTAGAGCACTGGTCTTGTAAACCAGGGGTCGCGAGTTCAAATCTCGCTGGGGCCT	ThrUGU	NC_037337.1	26468186	26468258	+	73	20	1	18	27	17	15	12	11	10	47	21	14	9
rna30011	GeneID:112448726	Name=TRNAL-UAG	GGTAGTGTGGCCGAGCGGTCTAAGGCGCTGGATTTAGGCTCCAGTCTCTTCGGGGGCGTGGGTTCGAATCCCACCACTGCCA	LeuUAG	NC_037337.1	26471839	26471920	-	82	69	8	4	33	41	14	4	21	104	63	3	3	24
rna30013	GeneID:112448689	Name=TRNAT-UGU	GGCTCCATAGCTCAGGGGTTAGAGCACTGGTCTTGTAAACCAGGGGTCGCGAGTTCAAATCTCGCTGGGGCCT	ThrUGU	NC_037337.1	26481746	26481818	+	73	20	1	18	25	17	14	12	11	10	47	21	14	8
rna30014	GeneID:112448690	Name=TRNAP-AGG	GGCTCGTTGGTCTAGGGGTATGATTCTCGCTTAGGGTGCGAGAGGTCCCGGGTTCAAATCCCGGACGAGCCC	ProAGG	NC_037337.1	26482156	26482227	+	72	15764	165	1169	1973	0	200	465	740	5728	8537	430	1107	4616
rna30015	GeneID:112448727	Name=TRNAL-AAG	GGTAGCGTGGCCGAGCGGTCTAAGGCGCTGGATTAAGGCTCCAGTCTCTTCGGGGGCGTGGGTTCGAATCCCACCGCTGCCA	LeuAAG	NC_037337.1	26483921	26484002	-	82	4903	277	159	1511	2101	561	135	1032	3912	1633	115	402	860
rna30022	GeneID:112448691	Name=TRNAP-AGG	GGCTCGTTGGTCTAGGGGTATGATTCTCGCTTAGGGTGCGAGAGGTCCCGGGTTCAAATCCCGGACGAGCcc	ProAGG	NC_037337.1	26484896	26484967	+	72	15625	165	1155	1955	0	200	457	728	5677	8434	424	1099	4565
rna30023	GeneID:112448728	Name=TRNAL-AAG	GGTAGCATGGCCGAGTGGTCTAAGGCGCTGGATTAAGGCTCCAGTCACTTTGGGGGCGTAGGTTCGAATCGCGCTGCTGCCA	LeuAAG	NC_037337.1	26493483	26493564	-	82	0	0	0	0	0	0	0	0	0	0	0	0	0
rna30187	GeneID:112448693	Name=TRNAS-AGA	tccctggtggctcagaggttaaagcgtctgcctagaatgcaggagacccaggttcgatccctggattgggaa	SerAGA	NC_037337.1	31371518	31371589	+	72	0	0	0	0	0	0	0	0	0	0	0	0	0
rna30188	GeneID:112448729	Name=TRNAC-GCA	ttcctgatagctcagttggtaaagaatctgcctgcaatgcaggcgacccctggttcgatccctggtcaggaag	CysGCA	NC_037337.1	31698670	31698742	-	73	0	0	0	0	0	0	0	0	0	0	0	0	0
rna30239	GeneID:112448730	Name=TRNAC-GCA	tccctggtagctcagttggtaaagtatctgcctgcaatgcaggagaccctggttcgattcctgggttgggaa	CysGCA	NC_037337.1	35425370	35425441	-	72	0	0	0	0	0	0	0	0	0	0	0	0	0
rna30307	GeneID:112448667	Name=TRNAS-GCU	GACGAGGTGGCCGAGTGGTTAAGGCGATGGACTGCTAATCCATTGTGCTCTGCACGCGTGGGTTCGAATCCCATCCTCGTCG	SerGCU	NC_037337.1	36178992	36179073	-	82	100	1	9	32	54	4	5	24	37	92	7	5	32
rna30531	GeneID:112448694	Name=TRNAC-ACA	tccctggtggctcagatggtaaagtatctgcctacaatgcgggagacccaggttcaatccctggctcgggaa	CysACA	NC_037337.1	42934057	42934128	+	72	0	0	0	0	0	0	0	0	0	0	0	0	0
rna30656	GeneID:112448668	Name=TRNAE-CUC	cccctggtggtccagtggttaggactcagcactctcactgctagggccccaggttcaatccctgctcagggaa	GluCUC	NC_037337.1	46190752	46190824	-	73	0	0	0	0	0	0	0	0	0	0	0	0	0
rna30720	GeneID:112448669	Name=TRNAE-CUC	tccctggtggtctagtgcttAGGACGTGGCACTCTCACtactgtggcccaggttcaatccctggtcagggaa	GluCUC	NC_037337.1	47355265	47355336	-	72	0	0	0	0	0	0	0	0	0	0	0	0	0
rna30802	GeneID:112448670	Name=TRNAE-UUC	tccctggtggtctagtggttaggattcaagGCTTTCACTgatgtggcccaggttcaatccctggtcagggaa	GluUUC	NC_037337.1	51884368	51884439	-	72	0	0	0	0	0	0	0	0	0	0	0	0	0
rna30852	GeneID:112448671	Name=TRNASTOP-UCA	tccctggtggctcagaggttaaagcatctgccttcaatgcaggagacccaggttcgatccctgggttgggaa	STOPUCA	NC_037337.1	54393865	54393936	-	72	0	0	0	0	0	0	0	0	0	0	0	0	0
rna30905	GeneID:112448673	Name=TRNAC-GCA	tccctggtggctcagacggtaaagcctctgcctgcaatgcaggagacccaggttcgattcctgggtagggaa	CysGCA	NC_037337.1	57648124	57648195	-	72	0	0	0	0	0	0	0	0	0	0	0	0	0
rna30958	GeneID:112448695	Name=TRNAC-GCA	tccctggtggctcagatggtaaagtgtctgcctgcaatgcaggagacccaggttcaatccctgggttgggaa	CysGCA	NC_037337.1	58617126	58617197	+	72	0	0	0	0	0	0	0	0	0	0	0	0	0
rna31087	GeneID:112448696	Name=TRNAH-AUG	tccctggtggctcagatggtaaagtgtctccctatgatgcaggagacccaggttcgattcctgggtggggaa	HisAUG	NC_037337.1	62672962	62673033	+	72	0	0	0	0	0	0	0	0	0	0	0	0	0
rna31115	GeneID:112448674	Name=TRNAH-GUG	GCCGTGATCGTATAGTGGTTAGTACTCTGCGTTGTGGCCGCAGCAACCTCGGTTCGAATCCGAGTCACGGCA	HisGUG	NC_037337.1	65234844	65234915	-	72	3050	434	391	1274	917	923	271	678	17990	1466	255	670	1180
rna31118	GeneID:112448697	Name=TRNAH-GUG	GCCGTGATCGTATAGTGGTTAGTACTCTGCGTTGTGGCCGCAGCAACCTCGGTTCGAATCCGAGTCACGGCA	HisGUG	NC_037337.1	65235579	65235650	+	72	3072	435	395	1272	908	926	269	678	18164	1472	254	672	1190
rna31119	GeneID:112448698	Name=TRNAH-GUG	GCCGTGATCGTATAGTGGTTAGTACTCTGCGTTGTGGCCGCAGCAACCTCGGTTCGAATCCGAGTCACGGCA	HisGUG	NC_037337.1	65237111	65237182	+	72	3061	435	391	1271	916	922	269	676	18130	1469	254	669	1187
rna31164	GeneID:112448675	Name=TRNAC-GCA	TCCccgctggctcagtggtaaagtatctgcctgcaatgcaggagacccaggttcaatccctgggtcgggaa	CysGCA	NC_037337.1	66603085	66603155	-	71	0	0	0	0	0	0	0	0	0	0	0	0	0
rna31211	GeneID:112448699	Name=TRNAE-UUC	tccctagtggtccagtggttaggactctgcactttcactactgagggcacaggttcaattcctggttggggag	GluUUC	NC_037337.1	67893150	67893222	+	73	0	0	0	0	0	0	0	0	0	0	0	0	0
rna31212	GeneID:112448700	Name=TRNAS-GCU	GACGAGGTGGCCGAGTGGTTAAGGCGATGGACTGCTAATCCATTGTGCTCTGCACACGTGGGTTCAAATCCCATCCTCGTCG	SerGCU	NC_037337.1	67905982	67906063	+	82	1	0	0	0	0	0	0	0	0	0	0	0	0
rna31234	GeneID:112448676	Name=TRNAI-UAU	GGCTCCATAGCTTGGGGGTTAGAGTGCTGGTCTTATAAACCAGGGGTCACAAGTTCAAATCTTGCTGGGGCCT	IleUAU	NC_037337.1	68272475	68272547	-	73	0	0	0	0	0	0	0	0	0	0	0	0	0
rna31238	GeneID:112448677	Name=TRNAC-ACA	tccctggtggctcagacggtaaagcgtctgcctacaatgcaggagacccgggttcaatccctgggtagggaa	CysACA	NC_037337.1	68575402	68575473	-	72	0	0	0	0	0	0	0	0	0	0	0	0	0
rna31256	GeneID:112448701	Name=TRNAC-ACA	tcccttgtggctcagacggtaaagcgtctgcctacaatgcaggagacccaggttcgatccctgggttgggaa	CysACA	NC_037337.1	69748154	69748225	+	72	0	0	0	0	0	0	0	0	0	0	0	0	0
rna31263	GeneID:112448678	Name=TRNAK-CUU	GCCCGGCTAGCTCAGTCGGTAGAGCATGGGACTCTTAATCCCAGGGTCGTGGGTTCGAGCCCCACGTTGGGCG	LysCUU	NC_037337.1	70547066	70547138	-	73	542273	197343	520474	671739	783604	433980	474656	530431	485157	781391	519399	443815	659612
rna31328	GeneID:112448679	Name=TRNAQ-UUG	tccctggtggtctagtggttaggactcagagctttgactactgtggcctgggttcaattcctggtcagggaa	GlnUUG	NC_037337.1	72376166	72376237	-	72	0	0	0	0	0	0	0	0	0	0	0	0	0
rna31334	GeneID:112448680	Name=TRNAE-UUC	tccctggtggtccagtggttaggacttgtctttttcactgccagggcccaggtttaatccctggctggggaa	GluUUC	NC_037337.1	72478046	72478117	-	72	0	0	0	0	0	0	0	0	0	0	0	0	0
rna31371	GeneID:112448702	Name=TRNAC-GCA	tcccagatagctcagttggtaaagaatctgcctgcaatgcaggagaccccggttcgattcctgggttgggaa	CysGCA	NC_037337.1	74583404	74583475	+	72	0	0	0	0	0	0	0	0	0	0	0	0	0
rna31469	GeneID:112448704	Name=TRNAG-CCC	tccctggtggtccagttgctaagactctgtactcccaatgcagggatcccaggttcaatccctggtcagggaa	GlyCCC	NC_037337.1	77126626	77126698	+	73	0	0	0	0	0	0	0	0	0	0	0	0	0
rna31490	GeneID:112448705	Name=TRNAC-GCA	tccctggtggctcagacggtaaagcgtctgcctgcagtgcaggagacccaggttcgatccctgggttgggaa	CysGCA	NC_037337.1	77720978	77721049	+	72	0	0	0	0	0	0	0	0	0	0	0	0	0
rna31493	GeneID:112448706	Name=TRNAR-CCU	tctctggtggtccagtggctaagactgcacgcTCCTAATGtgcagggcccaggttcaatccctggtcagggaa	ArgCCU	NC_037337.1	78129727	78129799	+	73	0	0	0	0	0	0	0	0	0	0	0	0	0
rna31570	GeneID:112448707	Name=TRNAC-GCA	tccctggtggctcagttggtaaagcctctgcctgcaatgcaggagacccaggttcaatccctggatcgggaa	CysGCA	NC_037337.1	79814457	79814528	+	72	0	0	0	0	0	0	0	0	0	0	0	0	0
rna31683	GeneID:112448708	Name=TRNAE-UUC	tccctggtggtccagtggttaggactcagcactttcactgctgggatgcaggttcaaaccctggttggggaa	GluUUC	NC_037337.1	83938993	83939064	+	72	0	0	0	0	0	0	0	0	0	0	0	0	0
rna31720	GeneID:112448709	Name=TRNAE-UUC	tccctggtggtccagtggttaagacttgacgctttcactgctgaggcccaggttcaatccctggtcagggaa	GluUUC	NC_037337.1	84648329	84648400	+	72	0	0	0	0	0	0	0	0	0	0	0	0	0
rna31900	GeneID:112448710	Name=TRNAC-GCA	tccctggtggctcagatggtaaagcgtctgcctgcaatgcaggagacccaggttcgatccctgggtcgggaa	CysGCA	NC_037337.1	88034826	88034897	+	72	0	0	0	0	0	0	0	0	0	0	0	0	0
rna31975	GeneID:112448711	Name=TRNAC-GCA	tccctggtggctcagacggtaaagcgtctgcctgcaatgcaggagacccaggttcgattcctgggttgggaa	CysGCA	NC_037337.1	91609463	91609534	+	72	0	0	0	0	0	0	0	0	0	0	0	0	0
rna32006	GeneID:112448681	Name=TRNAK-UUU	GCCTGGGTAGCTCTGTTGGTAGAGCATCAGACTTTTAATCTGAGGGTCCAGGGTTCATGTCCCTGTCCAGGCG	LysUUU	NC_037337.1	92854219	92854291	-	73	0	0	0	0	0	0	0	0	0	0	0	0	0
rna32007	GeneID:112448682	Name=TRNAK-CUU	GCCCAGCTAGCTCAGTCGGTAGAGCATGGGACTCTTAATCCCAGGGCTGGGGGTTCAAGGCCCACGTTGGGCA	LysCUU	NC_037337.1	93057241	93057313	-	73	0	0	0	0	0	0	0	0	0	0	0	0	0
rna32014	GeneID:112448712	Name=TRNAC-ACA	tccctggtagctcagatggtaaagcttctgcctacaatgcaggagacccaggttcaatccctggattgggaa	CysACA	NC_037337.1	97832025	97832096	+	72	0	0	0	0	0	0	0	0	0	0	0	0	0
rna32076	GeneID:112448713	Name=TRNAC-GCA	tcccacatagctcagttggtaaatcatctgcctgcaatgcaggagacccaggttcaattcctgggttgggaa	CysGCA	NC_037337.1	101366998	101367069	+	72	0	0	0	0	0	0	0	0	0	0	0	0	0
rna32182	GeneID:112448997	Name=TRNAC-GCA	tccctgatggctcagttggtaaagaacctgcctgcaatgcaggagaccctggttcaattcctgggttgggaa	CysGCA	NC_037338.1	732965	733036	-	72	0	0	0	0	0	0	0	0	0	0	0	0	0
rna32184	GeneID:112448998	Name=TRNAG-UCC	tccctggtggtccagtggttaggactctgtgcttccactgcagggggcacaggttcgatccctggttggggaa	GlyUCC	NC_037338.1	958033	958105	-	73	0	0	0	0	0	0	0	0	0	0	0	0	0
rna32462	GeneID:112448979	Name=TRNAE-UUC	tccccagtggtccagtggttaagactctgagctttcaaCACAGGGagcacaagttcgatccctggctggggaa	GluUUC	NC_037338.1	6115763	6115835	+	73	0	0	0	0	0	0	0	0	0	0	0	0	0
rna32470	GeneID:112448999	Name=TRNAE-UUC	tccttggtggcccagtggttaagacttggcactttcactgccaagggcacaggttcaatccctggtcagggaa	GluUUC	NC_037338.1	6376575	6376647	-	73	0	0	0	0	0	0	0	0	0	0	0	0	0
rna32734	GeneID:112448990	Name=TRNAC-GCA	tcccgggtggctcagatggtaaagcttctgcctgcagtgcaggagacccaggttcgatccctgggttgggaa	CysGCA	NC_037338.1	13176543	13176614	+	72	0	0	0	0	0	0	0	0	0	0	0	0	0
rna32817	GeneID:112449001	Name=TRNAM-CAU	tccctggtggtccagtggctaagactctgcactcatAACGCAGGGGGCCccggttcgagccctggtcagggaa	MetCAU	NC_037338.1	18568667	18568739	+	73	0	0	0	0	0	0	0	0	0	0	0	0	0
rna32822	GeneID:112449012	Name=TRNAC-ACA	tccctggtggctcagatggtaaagcatctgcctacaatgcaggagacccaggttcgatccctggtttgggaa	CysACA	NC_037338.1	18822203	18822274	+	72	0	0	0	0	0	0	0	0	0	0	0	0	0
rna32863	GeneID:112449022	Name=TRNAG-UCC	tccctggtggtccaatggctaagactctgcacttccactgcaggggtcacaggttcgattgctggtcagggaa	GlyUCC	NC_037338.1	20331175	20331247	+	73	0	0	0	0	0	0	0	0	0	0	0	0	0
rna32990	GeneID:112448980	Name=TRNAI-UAU	GCTCCAGTGGCGCAATCGGTTAGCGCGCGGTACTTATACAGCAGTACATGCAGAGCAATGCCGAGGTTGTGAGTTCGAGCCTCACCTGGAGCA	IleUAU	NC_037338.1	25140474	25140566	+	93	0	0	0	0	0	0	0	0	0	0	0	0	0
rna33030	GeneID:112449000	Name=TRNAS-GGA	tccctggtggctcagaggttaaagcgtctgcctggaatgcaggagacccaggttcaatccctgggtcaggaag	SerGGA	NC_037338.1	26223174	26223246	-	73	0	0	0	0	0	0	0	0	0	0	0	0	0
rna33065	GeneID:112449002	Name=TRNAC-GCA	tccctggtggctcagaggataaagcatctgcctgcaatgcaggagacccaggttcgatccctgggctgggaa	CysGCA	NC_037338.1	27579862	27579933	-	72	0	0	0	0	0	0	0	0	0	0	0	0	0
rna33105	GeneID:112449003	Name=TRNAC-GCA	tccctggtggctcagaaggtaaagcatctgcctgcaatgcaggagacccaggttcgatccctgggtagggaa	CysGCA	NC_037338.1	29380350	29380421	-	72	0	0	0	0	0	0	0	0	0	0	0	0	0
rna33109	GeneID:112449004	Name=TRNAE-UUC	tccctggcagtccagcggttaggacttggcactttcaatgccatgggcccaggttcaatccctggttggggaa	GluUUC	NC_037338.1	29534491	29534563	-	73	0	0	0	0	0	0	0	0	0	0	0	0	0
rna33119	GeneID:112449005	Name=TRNAG-UCC	tccctggtggtccagtggttaagactctgagcttccactgcagggggcccaggttcaatccctggacagggaa	GlyUCC	NC_037338.1	29983146	29983218	-	73	0	0	0	0	0	0	0	0	0	0	0	0	0
rna33126	GeneID:112448981	Name=TRNAC-GCA	tccctggtggctcagaggataaagcatctgcctgcaatgcaggagacccaggttcgatccctgggttgggaa	CysGCA	NC_037338.1	30608211	30608282	+	72	0	0	0	0	0	0	0	0	0	0	0	0	0
rna33174	GeneID:112449006	Name=TRNAH-GUG	tccctggtggctcagagggtaaagcatctgcctgtgatgcagaagacccaggttcaatccctgggttgggaa	HisGUG	NC_037338.1	33832197	33832268	-	72	0	0	0	0	0	0	0	0	0	0	0	0	0
rna33241	GeneID:112448982	Name=TRNAE-CUC	tccctggtggtccagtggttaggtcttagtgctctcactgctgtgggcccaggttcaatccctggtcagggaa	GluCUC	NC_037338.1	37951525	37951597	+	73	0	0	0	0	0	0	0	0	0	0	0	0	0
rna33295	GeneID:112448983	Name=TRNAY-AUA	ttcctggtggctcagatggtaaagcgtctgcctataatgcagaagaccccggttcgatccctgggtcaggaag	TyrAUA	NC_037338.1	39739492	39739564	+	73	0	0	0	0	0	0	0	0	0	0	0	0	0
rna33296	GeneID:112448984	Name=TRNAC-GCA	tccctagtggctcagatggtaaagcgtctgcctgcaatgcaggagacccaggttcgattcctgggtcgggaa	CysGCA	NC_037338.1	40240552	40240623	+	72	0	0	0	0	0	0	0	0	0	0	0	0	0
rna33313	GeneID:112449007	Name=TRNAC-ACA	tccctggtggctcagatggtaaagcatctgtctacaatgcgggagacccaggttcgatccctggcttgggaa	CysACA	NC_037338.1	40929564	40929635	-	72	0	0	0	0	0	0	0	0	0	0	0	0	0
rna33484	GeneID:112449008	Name=TRNAS-GGA	tccctgatggctcagaggttaaagcgtctgcctggaatgcaggagacccaggttcgatccctgggttgggaa	SerGGA	NC_037338.1	47267319	47267390	-	72	0	0	0	0	0	0	0	0	0	0	0	0	0
rna33486	GeneID:112448985	Name=TRNAC-ACA	tccctggtggctcagacggtaaagtgtctgtctacaatgcaggagacccaggttcgatccctgggtggggaa	CysACA	NC_037338.1	47361874	47361945	+	72	0	0	0	0	0	0	0	0	0	0	0	0	0
rna33555	GeneID:112448986	Name=TRNAE-UUC	ttcctggtggtccagtggttaggactctgtgctttcactgctgaggccccaggttcaatccctggtcagggaa	GluUUC	NC_037338.1	49008597	49008669	+	73	0	0	0	0	0	0	0	0	0	0	0	0	0
rna33645	GeneID:112449009	Name=TRNAC-GCA	tccctgatggctcagacggtaaagcgtcctcctgcaatgtggaagacccaggttcgatccctgggttgggaa	CysGCA	NC_037338.1	57190270	57190341	-	72	0	0	0	0	0	0	0	0	0	0	0	0	0
rna33659	GeneID:112448987	Name=TRNAG-CCC	tccctgatggtccagtggctaaaactttgcactcccaatgcagggatcccaggttcgatccctggtcagggaa	GlyCCC	NC_037338.1	60004295	60004367	+	73	0	0	0	0	0	0	0	0	0	0	0	0	0
rna33758	GeneID:112449010	Name=TRNAV-UAC	tccctggtgatccagtggttaggattctgcgcttacactgcagagggcccaggttcaatccctggtcagggaa	ValUAC	NC_037338.1	63690144	63690216	-	73	0	0	0	0	0	0	0	0	0	0	0	0	0
rna33901	GeneID:112449011	Name=TRNAG-CCC	GCGCCGCTGGTGTAGTGGTATCATGCAAGATTCCCATTCTTgcgacccgggttcgattcccgggCGGCGCA	GlyCCC	NC_037338.1	68555263	68555333	-	71	91339	7004	23894	82880	64309	28400	19214	143605	64300	83887	15264	52516	43099
rna33938	GeneID:112448988	Name=TRNAS-GGA	tccctggtggctcagaggttaaagcgtctgcctggaatgcaggagacccaggttcgatccctgggtcaggaag	SerGGA	NC_037338.1	70792248	70792320	+	73	0	0	0	0	0	0	0	0	0	0	0	0	0
rna34075	GeneID:112449013	Name=TRNAA-AGC	GGGGGATTAGCTCAAATGGTAGAGCGCTCGCTTAGCATGCGAGAGGTAGCGGGATCGATGCCCGCATCCTCCA	AlaAGC	NC_037338.1	72585279	72585351	-	73	215	4	3	24	107	8	0	6	117	59	0	26	31
rna34076	GeneID:112449014	Name=TRNAY-GUA	CCttcgatagctcagttggtagagcgGAGGACTGTAGTGAGTGAGCTGTGGCAATCCTTAGGTCGCTGGTTCGATTCCGGCTCGAAGGA	TyrGUA	NC_037338.1	72585702	72585790	-	89	0	0	0	0	0	0	0	0	0	0	0	0	0
rna34101	GeneID:112449015	Name=TRNAE-UUC	tccctggtggtccagtggttaggactctgcactttcactgcagggggtacaggttccatccctgatcggggaa	GluUUC	NC_037338.1	72929648	72929720	-	73	0	0	0	0	0	0	0	0	0	0	0	0	0
rna34129	GeneID:112448989	Name=TRNAC-ACA	tccctggtggctcagatggtaaagcgtctgcctacaatgcaggagacccgggttcaatccccgggtcaggaag	CysACA	NC_037338.1	73397301	73397373	+	73	0	0	0	0	0	0	0	0	0	0	0	0	0
rna34156	GeneID:112448991	Name=TRNAC-GCA	tccctggtggctcagatggcaaagcgtctgtctgcaatgcagaagacccaggttcgatccctgggttgggaa	CysGCA	NC_037338.1	73847258	73847329	+	72	0	0	0	0	0	0	0	0	0	0	0	0	0
rna34277	GeneID:112449016	Name=TRNAC-GCA	tccctggtggctcagatggtaaagcatctgcctgcaatgctggagacccaggttcaatccctgggtggggaa	CysGCA	NC_037338.1	77849235	77849306	-	72	0	0	0	0	0	0	0	0	0	0	0	0	0
rna34342	GeneID:112449017	Name=TRNAC-GCA	tccctagtggctcagaggttaaagcgtctgcctgcaatgcaggagacctgggttcgatccctgggtagggaa	CysGCA	NC_037338.1	81139878	81139949	-	72	0	0	0	0	0	0	0	0	0	0	0	0	0
rna34377	GeneID:112448992	Name=TRNAC-ACA	tccctggtggctcagatggtaaagcgtctgcctacaatgcaggagacccaggttcaattcctgtgtcaggaag	CysACA	NC_037338.1	83492393	83492465	+	73	0	0	0	0	0	0	0	0	0	0	0	0	0
rna34518	GeneID:112449018	Name=TRNAC-ACA	tccctggtggctcagatggtaaagcatctgcctacaatgcaggagacccaggttcaatccctgggtcgggaa	CysACA	NC_037338.1	89339360	89339431	-	72	0	0	0	0	0	0	0	0	0	0	0	0	0
rna34529	GeneID:112448993	Name=TRNAC-GCA	ttctgggtggctcagatggtaaagcatctgcctgcaatgcaggagacccaggttcaatccctgggtcaggaa	CysGCA	NC_037338.1	89983640	89983711	+	72	0	0	0	0	0	0	0	0	0	0	0	0	0
rna34536	GeneID:112448994	Name=TRNAS-ACU	tccctcatggctcagatggtaaagtgtctgcctactatgcaggagacccaggttcaatccctgggtggggaa	SerACU	NC_037338.1	91466323	91466394	+	72	0	0	0	0	0	0	0	0	0	0	0	0	0
rna34831	GeneID:112448995	Name=TRNAC-GCA	tccctgatggctcagatggtaaagagtctgcctgcaatgcagaagacccaggttcgatccctggattgggaa	CysGCA	NC_037338.1	98407499	98407570	+	72	0	0	0	0	0	0	0	0	0	0	0	0	0
rna34957	GeneID:112449019	Name=TRNAR-UCU	GGCTCTGTGGCGCAATGGATAGCGCATTGGACTTCTAGCTGGCCTGGGTGTGGTTATTCAAAGGTTGTGGGTTCGAGTCCCACCAGAGTCG	ArgUCU	NC_037338.1	98945442	98945532	-	91	0	0	0	0	0	0	0	0	0	0	0	1	0
rna34971	GeneID:112449020	Name=TRNAW-CCA	tccctgatggtccagtggctaagactccatgctcccaatgcaggggacccaggttcgatccctggtcagggaa	TrpCCA	NC_037338.1	98996428	98996500	-	73	0	0	0	0	0	0	0	0	0	0	0	0	0
rna35168	GeneID:112448996	Name=TRNAG-CCC	tccctggtggtccagtggctaagactcggcaTTCCCAATGCTGcgggcccgggttcgattcctggtcagggaa	GlyCCC	NC_037338.1	101156184	101156256	+	73	0	0	0	0	0	0	0	0	0	0	0	0	0
rna35531	GeneID:112449021	Name=TRNAC-GCA	tccctggtggctcagatggtaaagtgtctgcctgcaatgcaggagacccaggttcaattcctgggttgggaa	CysGCA	NC_037338.1	104391230	104391301	-	72	0	0	0	0	0	0	0	0	0	0	0	0	0
rna35807	GeneID:112449203	Name=TRNAS-GGA	tccctggtggcttagaggttaaagcgtctgcctggaatgcagaagacccgggttcgatccctgggtcaggaag	SerGGA	NC_037339.1	5043879	5043951	-	73	0	0	0	0	0	0	0	0	0	0	0	0	0
rna35817	GeneID:112449205	Name=TRNAC-GCA	tccctggtggctcagatggtaaagcgtctgcctgcaatgcaggagacccgggttcgatccccgagtcaggaag	CysGCA	NC_037339.1	9524356	9524428	-	73	0	0	0	0	0	0	0	0	0	0	0	0	0
rna35818	GeneID:112449206	Name=TRNAC-GCA	tccctgatggctcagatggtaaagcgtctgcctgcaatgcgggagacccaggttcaatccctggtttgggaa	CysGCA	NC_037339.1	9836976	9837047	-	72	0	0	0	0	0	0	0	0	0	0	0	0	0
rna35819	GeneID:112449182	Name=TRNAC-GCA	tcccaggtagctcagctggtaaagaatctgcctgcaatgcaggagacccaggttcgattcctgggttgggaa	CysGCA	NC_037339.1	10038551	10038622	+	72	0	0	0	0	0	0	0	0	0	0	0	0	0
rna35822	GeneID:112449193	Name=TRNAG-UCC	tcccaggtggtccagtggttaagactctgcacttccaatgcagggggtgcaggttcaatccctggctggggaa	GlyUCC	NC_037339.1	10436824	10436896	+	73	0	0	0	0	0	0	0	0	0	0	0	0	0
rna35841	GeneID:112449207	Name=TRNAR-CCU	tccctggtggtccagtggctaagactctgtactcctaatgcaggggtctgggttcgattcctggtcagggaa	ArgCCU	NC_037339.1	11174217	11174288	-	72	0	0	0	0	0	0	0	0	0	0	0	0	0
rna35843	GeneID:112449208	Name=TRNAE-UUC	TCCCATATGGTCTAGCGgttaggattcctggttttcacccAGGCGGCCCGGGTTCGACTCCCGGTATGGGAA	GluUUC	NC_037339.1	11276302	11276373	-	72	151016	6633	17937	47977	133265	18361	14321	47227	64770	107908	14266	40541	51941
rna35879	GeneID:112449204	Name=TRNAG-CCC	tccctggtggtccagtggctaagactctgcactcccaatgcatgaggcctaggttcaatccctggtcagggaa	GlyCCC	NC_037339.1	13000445	13000517	+	73	0	0	0	0	0	0	0	0	0	0	0	0	0
rna35918	GeneID:112449209	Name=TRNAE-UUC	TCCCACATGGTCTAGCGgttaggattcctggttttcacccAGGCGGCCCGGGTTCGACTCCCGGTGTGGGAA	GluUUC	NC_037339.1	15097784	15097855	-	72	128978	4331	13528	38708	98539	14219	10062	38989	49983	73394	9170	29488	38825
rna35960	GeneID:112449215	Name=TRNAG-CCC	tccctgatagtccagtggttaagactctgcattcccaatgcagggggcacaggttcgattcctggtaggggaa	GlyCCC	NC_037339.1	16181276	16181348	+	73	0	0	0	0	0	0	0	0	0	0	0	0	0
rna35963	GeneID:112449210	Name=TRNAG-CCC	tccctggtggtccagtggttaagactctgtgctcccaatgcaggggcccaggttcaatccctggtcaaggca	GlyCCC	NC_037339.1	16291439	16291510	-	72	0	0	0	0	0	0	0	0	0	0	0	0	0
rna36002	GeneID:112449211	Name=TRNAE-UUC	tccctggtggtccaatggttagcactcagctctttcactgctggggtcccaggttccatccctggttggggaa	GluUUC	NC_037339.1	18088546	18088618	-	73	0	0	0	0	0	0	0	0	0	0	0	0	0
rna36041	GeneID:112449226	Name=TRNAW-CCA	tccctggtggctcagaggttaaagcgtctgcctccaatgcaggagaccgaggttcaattcctgggtggggaa	TrpCCA	NC_037339.1	18744979	18745050	+	72	0	0	0	0	0	0	0	0	0	0	0	0	0
rna36163	GeneID:112449212	Name=TRNAM-CAU	AGCAGAGTGGCGCAGCGGAAGCGTGCTGGGCCCATAACCCAGAGGTCGATGGATCGAAACCATCCTCTGCTA	MetCAU	NC_037339.1	21711736	21711807	-	72	236200	8603	36210	70937	109625	26445	28571	39390	81810	180999	27758	61244	77838
rna36170	GeneID:112449213	Name=TRNAQ-CUG	ttcctggtggttcagtggctaagactctgcactctgaATGCAGAGAGCCCAGGtacaatccctggctgggaaa	GlnCUG	NC_037339.1	21881197	21881269	-	73	0	0	0	0	0	0	0	0	0	0	0	0	0
rna36267	GeneID:112449183	Name=TRNAY-AUA	tccctggtggctcagatggtagggcatctgcctataatgcaggagacccatgttcgatccctgggtggggaa	TyrAUA	NC_037339.1	26252006	26252077	+	72	0	0	0	0	0	0	0	0	0	0	0	0	0
rna36268	GeneID:112449184	Name=TRNAC-GCA	tccctggtagctcagatggtaaagcgtctgcctgcaatgcaggagacccaggttcgatccctgggttgggaa	CysGCA	NC_037339.1	26575557	26575628	+	72	0	0	0	0	0	0	0	0	0	0	0	0	0
rna36368	GeneID:112449185	Name=TRNAN-GUU	GTCTCTGTGGCGCAATCGGTTAGCGCGTTCGGCTGTTAACCGAAAGGTTGGTGGTTCGAGCCCACCCAGGGACG	AsnGUU	NC_037339.1	30174217	30174290	+	74	526	35	38	157	120	48	9	84	455	315	15	29	181
rna36375	GeneID:112449186	Name=TRNAC-GCA	GGGGGTATAGCTCAGGGGTAGAGCATTTGACTGCAGATCAAGAGGTCCCCGGTTCAAATCCGGGTGCCCCCT	CysGCA	NC_037339.1	30287485	30287556	+	72	443	12	71	118	401	34	37	105	191	398	20	66	135
rna36380	GeneID:112449214	Name=TRNAW-CCA	tccctcatggtccagtggctaagactctggcttccaatgcaaggggcccaggttcaatccctggtcagggaa	TrpCCA	NC_037339.1	30358446	30358517	-	72	0	0	0	0	0	0	0	0	0	0	0	0	0
rna36391	GeneID:112449187	Name=TRNAG-UCC	tccctggtggtctagtggttatgagtctgcacttccactgcagggggcacaggttcgatccctggtcagggaa	GlyUCC	NC_037339.1	30569500	30569572	+	73	0	0	0	0	0	0	0	0	0	0	0	0	0
rna36398	GeneID:112449216	Name=TRNAG-CCC	tccctggtggtccagtggctaagactctgagctcccaatgcagggggcccaggttcaatccctggtcagggaa	GlyCCC	NC_037339.1	30911855	30911927	-	73	0	0	0	0	0	0	0	0	0	0	0	0	0
rna36442	GeneID:112449217	Name=TRNAC-GCA	tccctggtggctcagatggtaaagcgtctgcctgcaatgcaggagacccaggttcaatccctgggttgggaa	CysGCA	NC_037339.1	32157742	32157813	-	72	0	0	0	0	0	0	0	0	0	0	0	0	0
rna36452	GeneID:112449188	Name=TRNAG-CCC	tccatggtggtccggtggctaagactctgcgctcccaacgcaggggttctgggttcaatccccagtcagggaa	GlyCCC	NC_037339.1	32519046	32519118	+	73	0	0	0	0	0	0	0	0	0	0	0	0	0
rna36490	GeneID:112449189	Name=TRNAG-CCC	tccctggtggtccagtggctaggactctgtgctcccaatgcagggggcccgggttcaatccctggtcagggaa	GlyCCC	NC_037339.1	33879631	33879703	+	73	0	0	0	0	0	0	0	0	0	0	0	0	0
rna36525	GeneID:112449218	Name=TRNAK-UUU	gcctgggtagctcagctggtagagcaTCAGACTTTTAATCTGAGGGCCCAGGGTTCAAGTCCCTGTCCAGGCa	LysUUU	NC_037339.1	34846644	34846716	-	73	0	0	1	0	0	0	0	0	0	1	0	0	0
rna36635	GeneID:112449190	Name=TRNAC-GCA	tccctggtggctaaaacggtaaagcgtctgcctgcaatgcagaagacccaggttcaatccctgggttgggaa	CysGCA	NC_037339.1	44644649	44644720	+	72	0	0	0	0	0	0	0	0	0	0	0	0	0
rna36639	GeneID:112449191	Name=TRNAC-ACA	tccctggtggctcagacggtaaagcgtctgcctacaatgcaggagacctaggttcgatccctgggttgggaa	CysACA	NC_037339.1	46763938	46764009	+	72	0	0	0	0	0	0	0	0	0	0	0	0	0
rna36663	GeneID:112449192	Name=TRNAY-AUA	tccctggtggctcaggggttaaagcgtctgcctataatgcaggagacccgggttcgatccctgggtcgggaa	TyrAUA	NC_037339.1	50186209	50186280	+	72	0	0	0	0	0	0	0	0	0	0	0	0	0
rna36665	GeneID:112449194	Name=TRNAG-CCC	tccctggtggtccagtggataagactccatactcccaatgcagaggcccaggttcaatccctggtcagggaa	GlyCCC	NC_037339.1	50228853	50228924	+	72	0	0	0	0	0	0	0	0	0	0	0	0	0
rna36765	GeneID:112449219	Name=TRNAR-CCU	tccctggtggtccagtggttaagattctacactcctaatgcagggggcccaggttcaatctctggtcagggaa	ArgCCU	NC_037339.1	52751153	52751225	-	73	0	0	0	0	0	0	0	0	0	0	0	0	0
rna36770	GeneID:112449220	Name=TRNAC-GCA	ttcctgatagctcagttggtagagaatctgcctgcaatgcaggagaccctggttcaattcctgggtcaggaag	CysGCA	NC_037339.1	52991972	52992044	-	73	0	0	0	0	0	0	0	0	0	0	0	0	0
rna36802	GeneID:112449221	Name=TRNAW-CCA	tccctggtggctcagaggttaaagcgtctgcctccaatgcaggagacccaggttcgatccctgggtcaggaag	TrpCCA	NC_037339.1	55125514	55125586	-	73	0	0	0	0	0	0	0	0	0	0	0	0	0
rna36805	GeneID:112449222	Name=TRNAG-UCC	tccctggtggtccagtggttaagactctgaacttccaatgcagggggccaggttcaaaccctgttcagggaa	GlyUCC	NC_037339.1	55396691	55396762	-	72	0	0	0	0	0	0	0	0	0	0	0	0	0
rna36809	GeneID:112449223	Name=TRNAC-GCA	tccctggtggctcagaggttaaagcatctgcctgcaaagcaggagacccaggttcgattcctgggttgggaa	CysGCA	NC_037339.1	58493104	58493175	-	72	0	0	0	0	0	0	0	0	0	0	0	0	0
rna36811	GeneID:112449195	Name=TRNAC-GCA	tccctggtggctcagaggatagagcgtctgcctgcagtgcaggagacccaggttcgatccctgggttgggaa	CysGCA	NC_037339.1	58949737	58949808	+	72	0	0	0	0	0	0	0	0	0	0	0	0	0
rna36813	GeneID:112449196	Name=TRNAC-GCA	tccctgatggctcagatggtaaggtgtctgcctgcagtgcagaagacccaggttcgatccctgggttgggaa	CysGCA	NC_037339.1	60609082	60609153	+	72	0	0	0	0	0	0	0	0	0	0	0	0	0
rna36843	GeneID:112449224	Name=TRNAC-GCA	tccctggtggctcagaggttaaagcgtctgcctgcaaggcaggagacccaggttcaatccctgggttgggaa	CysGCA	NC_037339.1	66225636	66225707	-	72	0	0	0	0	0	0	0	0	0	0	0	0	0
rna36845	GeneID:112449197	Name=TRNAE-UUC	tccctgatggtccagtggttaggacttggtactttcactgccaggaacctaggttcaattcctgatcagggaa	GluUUC	NC_037339.1	68250646	68250718	+	73	0	0	0	0	0	0	0	0	0	0	0	0	0
rna36846	GeneID:112449198	Name=TRNAE-UUC	tccctgatggttcagtggttaggacactgCATTTTCATtgtgggggcccaggttcaatccctgatcagggaa	GluUUC	NC_037339.1	68307229	68307300	+	72	0	0	0	0	0	0	0	0	0	0	0	0	0
rna36854	GeneID:112449225	Name=TRNAF-GAA	GCcgaaatagctcagttgggagaGCGTTAGACTGAAGATCTAAAGGTCCCTGGTTCGATCCCGGGTTTCGGCA	PheGAA	NC_037339.1	69059075	69059147	-	73	22	0	1	3	20	4	0	3	39	15	0	3	6
rna36882	GeneID:112449227	Name=TRNAC-GCA	tccctggtggctcagaggttaaagcgtctgcctgcaatgcaggagacctaagttcgatccctggcttgggaa	CysGCA	NC_037339.1	71961293	71961364	-	72	0	0	0	0	0	0	0	0	0	0	0	0	0
rna36907	GeneID:112449228	Name=TRNAG-CCC	tccctggtggtccagtggctaagactctgcactcccaatgcaggggcacaagttcaatccctggccatggaa	GlyCCC	NC_037339.1	73783595	73783666	-	72	0	0	0	0	0	0	0	0	0	0	0	0	0
rna36924	GeneID:112449199	Name=TRNAC-GCA	tccctggtggctcagaggataaagtttctgcctgcaatgcaggagacccaggttcgatccctgggttgggaa	CysGCA	NC_037339.1	74479019	74479090	+	72	0	0	0	0	0	0	0	0	0	0	0	0	0
rna36963	GeneID:112449200	Name=TRNAG-CCC	tcccaggtggtctagtggctaagactctgcactcccaacgcagggggcccaggttcaatccctggccagggaa	GlyCCC	NC_037339.1	76406114	76406186	+	73	0	0	0	0	0	0	0	0	0	0	0	0	0
rna36966	GeneID:112449201	Name=TRNAG-CCC	tccctggtggtccagtggctaagactcagcactcccaatgcagggggcccaggtttgatccctggtcagggaa	GlyCCC	NC_037339.1	76507110	76507182	+	73	0	0	0	0	0	0	0	0	0	0	0	0	0
rna36978	GeneID:112449229	Name=TRNAG-ACC	GGGCCAGTGGCACAATGGGTAATGCATCTGACTACCCATCAGAAGATTCCAAGTTCAACTCCTGGCTGGCTCA	GlyACC	NC_037339.1	77123199	77123271	-	73	0	0	0	0	0	0	0	0	0	0	0	0	0
rna36999	GeneID:112449230	Name=TRNAC-GCA	tccctggtggctcagatggtagagcgtctgcctgcaatgcagaagacccgggttcaatccctgggtcaggaag	CysGCA	NC_037339.1	78827258	78827330	-	73	0	0	0	0	0	0	0	0	0	0	0	0	0
rna37021	GeneID:112449231	Name=TRNAF-GAA	tccctagtggctcagatggtaaagtgtctgcctgaaatgcaggagactcaggttcgattcctgggttgggaa	PheGAA	NC_037339.1	79848111	79848182	-	72	0	0	0	0	0	0	0	0	0	0	0	0	0
rna37053	GeneID:112449202	Name=TRNAY-AUA	tccctagtagctcagatggtaaagcatctgtctataatgcaggagacccaggttcgatccctggttcgggaa	TyrAUA	NC_037339.1	84239056	84239127	+	72	0	0	0	0	0	0	0	0	0	0	0	0	0
rna37323	GeneID:112449460	Name=TRNAE-CUC	tccctggtggtccagtggttagaacttggtgctctcactgccagggcccaggttcaatccctggtcagggca	GluCUC	NC_037340.1	10709804	10709875	+	72	0	0	0	0	0	0	0	0	0	0	0	0	0
rna37343	GeneID:112449471	Name=TRNAC-GCA	tccctgatggctcagttggtaaagcatccgcctgcagtgcaggagaccccggttcgattcctgagtcagggaa	CysGCA	NC_037340.1	11122399	11122471	+	73	0	0	0	0	0	0	0	0	0	0	0	0	0
rna37360	GeneID:112449479	Name=TRNAC-ACA	tccctggtggctcagacggtaaagcgtctgtctacaacacaggagacccaggttcgatccctgggttgggaa	CysACA	NC_037340.1	11701982	11702053	-	72	0	0	0	0	0	0	0	0	0	0	0	0	0
rna37361	GeneID:112449482	Name=TRNAE-UUC	tccttggtggttcagtggttaggactcagcgctttcactgctgagagcctgggttcaattcctggtcaaggaa	GluUUC	NC_037340.1	11798645	11798717	+	73	0	0	0	0	0	0	0	0	0	0	0	0	0
rna37362	GeneID:112449493	Name=TRNAW-CCA	tccctggtggctcagaggttaaagcgtctgcctccaatgcaggagacccgggttcgatccctgggttgggaa	TrpCCA	NC_037340.1	11961933	11962004	+	72	0	0	0	0	0	0	0	0	0	0	0	0	0
rna37444	GeneID:112449503	Name=TRNAF-GAA	GCTGAAATAGCTCTGTTGGGAGAGTGTTAGACTGAAGATCTAAAGGTCCCTGGTTCAGTCCCAGGTTTCGGCA	PheGAA	NC_037340.1	17043569	17043641	+	73	0	0	0	0	0	0	0	0	0	0	0	0	0
rna37546	GeneID:112449461	Name=TRNAG-UCC	ttcctggtggtccagtggttaggactctgaacttccaatgcaggggactcaggttcaatccctggtcagggaa	GlyUCC	NC_037340.1	18468577	18468649	+	73	0	0	0	0	0	0	0	0	0	0	0	0	0
rna37644	GeneID:112449480	Name=TRNAN-GUU	GTCTCTGTGGCGCAATCGGTTAGCGCGTTCGGCTGTTAACCGAGAGGTTGGTGGTTCGAGCCCACCCAGGGACG	AsnGUU	NC_037340.1	23344136	23344209	-	74	1	0	0	0	1	0	0	0	1	0	0	0	0
rna37653	GeneID:112449462	Name=TRNASTOP-UCA	ttcctggtggctcagaggttaaagcgtctgccttcaatgcgggagacccaggttcgatccctgggtcaggaag	STOPUCA	NC_037340.1	23480216	23480288	+	73	0	0	0	0	0	0	0	0	0	0	0	0	0
rna37736	GeneID:112449481	Name=TRNAE-UUC	cccctgatggtccagtggttaagattctgcactttcaatgcagggggcccaggtttgacccctggtcagggaa	GluUUC	NC_037340.1	26931673	26931745	-	73	0	0	0	0	0	0	0	0	0	0	0	0	0
rna37766	GeneID:112449483	Name=TRNAD-AUC	tccctgatggtccaggggaTAAGCCTCTGCActatcaatgcaggggacccaggtttgattcctggtcggggaa	AspAUC	NC_037340.1	28280186	28280258	-	73	0	0	0	0	0	0	0	0	0	0	0	0	0
rna37776	GeneID:112449463	Name=TRNAE-CUC	ttcctggtggtccagtagttaagactctgcactctcaatgcaggaggcccaggttcgatccctggtcagggaa	GluCUC	NC_037340.1	28668293	28668365	+	73	0	0	0	0	0	0	0	0	0	0	0	0	0
rna37826	GeneID:112449464	Name=TRNAC-GCA	Tcctggatagctcagttggtaaagaatctgcctgcaatgcaggagaccctggttcgattcctgggtcaggaa	CysGCA	NC_037340.1	31322084	31322155	+	72	0	0	0	0	0	0	0	0	0	0	0	0	0
rna37980	GeneID:112449465	Name=TRNAW-CCA	tccctgatggtccaagggctaagactctgcactccaaatgcagggggtccaggttccatccctggtcagggaa	TrpCCA	NC_037340.1	35341032	35341104	+	73	0	0	0	0	0	0	0	0	0	0	0	0	0
rna38130	GeneID:112449484	Name=TRNAG-CCC	tcccgggtggtccagtggctaagactctgcactcccaatgcagggggcccaggctcgattcctggtcagggaa	GlyCCC	NC_037340.1	38632472	38632544	-	73	0	0	0	0	0	0	0	0	0	0	0	0	0
rna38206	GeneID:112449466	Name=TRNAS-GGA	tccctggtggctcagaggttaaagcgtctgcctggaatgcgggagacccaggttcgatccctgggtcgggaa	SerGGA	NC_037340.1	41764932	41765003	+	72	0	0	0	0	0	0	0	0	0	0	0	0	0
rna38234	GeneID:112449467	Name=TRNAG-CCC	tccctgatggtccagtggctaagactctgcactcccaatgcagggggcctgggttcaatccctggtcaggaaa	GlyCCC	NC_037340.1	42441580	42441652	+	73	0	0	0	0	0	0	0	0	0	0	0	0	0
rna38264	GeneID:112449468	Name=TRNAC-ACA	tccctggtggctcagatggtaaagcatttgcccacaatgcaggagacccaggttcaatccctggttagggaa	CysACA	NC_037340.1	42843414	42843485	+	72	0	0	0	0	0	0	0	0	0	0	0	0	0
rna38324	GeneID:112449469	Name=TRNAC-ACA	tccctgatggctcagacggtaaagcgtctgcctacaatgcaggagacccaggttcaatccctgggttgggaa	CysACA	NC_037340.1	43548936	43549007	+	72	0	0	0	0	0	0	0	0	0	0	0	0	0
rna38352	GeneID:112449485	Name=TRNAC-GCA	ttcctgatagctcagttggtaaagaatctgcctgcaatgcagaagaccctggttcgattcctaggttgggaag	CysGCA	NC_037340.1	44429953	44430025	-	73	0	0	0	0	0	0	0	0	0	0	0	0	0
rna38487	GeneID:112449470	Name=TRNAC-GCA	tcccaggtgactcagctggtaaagaatctgcctgcaaagcaggagaccctggtttgattcctggcttgggaa	CysGCA	NC_037340.1	48410289	48410360	+	72	0	0	0	0	0	0	0	0	0	0	0	0	0
rna38869	GeneID:112449486	Name=TRNAW-CCA	tccctggtggtccagtggctaagactcctcactccaaatgcagggggcccaggttcaatccctggttagggaa	TrpCCA	NC_037340.1	55193209	55193281	-	73	0	0	0	0	0	0	0	0	0	0	0	0	0
rna39255	GeneID:112449487	Name=TRNAG-CCC	tccctggtggtccagtggctaagactctgagctcccaatgcagggggcccaggttcgatccctggtcagggaa	GlyCCC	NC_037340.1	62848138	62848210	-	73	0	0	0	0	0	0	0	0	0	0	0	0	0
rna39263	GeneID:112449488	Name=TRNAC-GCA	tccctggtggctcagaggataaagcgtctgcctgcaatgcaggagacccaggttcgatccctgggttgggaa	CysGCA	NC_037340.1	63017861	63017932	-	72	0	0	0	0	0	0	0	0	0	0	0	0	0
rna39294	GeneID:112449489	Name=TRNAG-CCC	TTCctactggtctagtggctaagactctgcactcccaatgcaggggtcccaggtttgatccctggtaaggaAA	GlyCCC	NC_037340.1	63725853	63725925	-	73	0	0	0	0	0	0	0	0	0	0	0	0	0
rna39339	GeneID:112449490	Name=TRNAG-CCC	tccctggtggtccaatggctaagactctgtgctcccaatgcagggggcccaggttcaatccctggtcagggaa	GlyCCC	NC_037340.1	64499615	64499687	-	73	0	0	0	0	0	0	0	0	0	0	0	0	0
rna39347	GeneID:112449472	Name=TRNAM-CAU	tccctggtggtccagtggctaagattctgcattcATAATGCAGGGAGCCccggttcgagccctggtcagggaa	MetCAU	NC_037340.1	64695079	64695151	+	73	0	0	0	0	0	0	0	0	0	0	0	0	0
rna39401	GeneID:112449491	Name=TRNAG-CCC	tccctggtggtccagtcgctaagactctgaactcccaatgcagggggcccaggttcaatccctggtcagggaa	GlyCCC	NC_037340.1	65162695	65162767	-	73	0	0	0	0	0	0	0	0	0	0	0	0	0
rna39429	GeneID:112449492	Name=TRNAC-GCA	tccccaatggctcagtggtagagaatttgcctgcaatgcaggagacccaggttcgatccctgggtgggaaa	CysGCA	NC_037340.1	65277359	65277429	-	71	0	0	0	0	0	0	0	0	0	0	0	0	0
rna39484	GeneID:112449473	Name=TRNAE-UUC	tccctggtggtccagtggttaggactccacgctttctctgtggagggcccaggttcaatccctggttggggaa	GluUUC	NC_037340.1	65918162	65918234	+	73	0	0	0	0	0	0	0	0	0	0	0	0	0
rna39537	GeneID:112449474	Name=TRNAE-UUC	tccctagtggtccagtggttaggactcagcactttcactgctgagggcccacgttcaatccctagttagggta	GluUUC	NC_037340.1	67244915	67244987	+	73	0	0	0	0	0	0	0	0	0	0	0	0	0
rna39583	GeneID:112449494	Name=TRNAR-UCU	tccctggtggtccagtggttaaaactctgcacttctactgcagagggtgcaggttcaacccctgctttgggaa	ArgUCU	NC_037340.1	68803698	68803770	-	73	0	0	0	0	0	0	0	0	0	0	0	0	0
rna39671	GeneID:112449475	Name=TRNAG-CCC	ttcccggtggtccagtggctaagactctgcactcccaatgtagagggcccaggttcgattcctggtcagggaa	GlyCCC	NC_037340.1	72647497	72647569	+	73	0	0	0	0	0	0	0	0	0	0	0	0	0
rna39870	GeneID:112449476	Name=TRNAR-CCU	ACCCGGCTAGTTCAGCTGGTAGAGCGTGGGACTCCTGATCCCAGCATTGTGGGTTCGAGCCCCACGTTGGGCA	ArgCCU	NC_037340.1	75261995	75262067	+	73	0	0	0	0	0	0	0	0	0	0	0	0	0
rna39949	GeneID:112449495	Name=TRNAK-UUU	gtctgggtagctcagctggtatagcatcagacttttaaTCTGAAGGCCCAGGGTTCAAGTCCCTGTCCAGGCA	LysUUU	NC_037340.1	76482210	76482282	-	73	0	0	0	0	0	0	0	0	0	0	0	0	0
rna39950	GeneID:112449496	Name=TRNAG-GCC	Gcatgggtggttcagtggtagaattctcgcctgccatgcgggaggcccaggttcaattcctgggttgggaa	GlyGCC	NC_037340.1	76516281	76516351	-	71	0	0	0	0	0	0	0	0	0	0	0	0	0
rna39957	GeneID:112449477	Name=TRNAC-ACA	tccctggtggctcagacggtaaagcatctgcctacaatgcaggagacccaggttcaatccctggatcgggaa	CysACA	NC_037340.1	77023578	77023649	+	72	0	0	0	0	0	0	0	0	0	0	0	0	0
rna39990	GeneID:112449497	Name=TRNAG-UCC	tccttggcagtccagtggttaagtctctgcacttccactgcagggggcccaggttcgatccctggtcagggaa	GlyUCC	NC_037340.1	77398459	77398531	-	73	0	0	0	0	0	0	0	0	0	0	0	0	0
rna39992	GeneID:112449478	Name=TRNAE-UUC	tccctggtggtccagtggctaagactctgtactttcaattcagagggcccaggttcgatccctggtcagggaa	GluUUC	NC_037340.1	77499154	77499226	+	73	0	0	0	0	0	0	0	0	0	0	0	0	0
rna40018	GeneID:112449498	Name=TRNAS-GCU	GACGAGGTGGCTGAGTGGTTAAGGCGATGGACTGCTAATCCATTGTGCTCTGCACGCGTGGGTTCGAATCCCATCCTCGTCG	SerGCU	NC_037340.1	78032434	78032515	-	82	9	0	2	1	9	1	1	4	4	15	0	1	6
rna40056	GeneID:112449499	Name=TRNAR-UCU	tccctggtggtccagtggttagggctctgcacttctactgcaggggcaaaggttcaatccctggttggggaa	ArgUCU	NC_037340.1	79029852	79029923	-	72	0	0	0	0	0	0	0	0	0	0	0	0	0
rna40095	GeneID:112449500	Name=TRNAL-UAA	tctctggtggtccagtggctaagactcctgctctaaatgcagggagcccaggttcgatccctggtcagggaa	LeuUAA	NC_037340.1	81935771	81935842	-	72	0	0	0	0	0	0	0	0	0	0	0	0	0
rna40099	GeneID:112449501	Name=TRNAC-GCA	tccctgctggctcagaggttaaagcgtctgcctgcaatgcggcagacccaggttcgattccttggtggggaa	CysGCA	NC_037340.1	82931375	82931446	-	72	0	0	0	0	0	0	0	0	0	0	0	0	0
rna40100	GeneID:112449502	Name=TRNAG-GCC	tcccctgtggctcagtggcagagaacctgcctgccaatgcaggaggcccaggttcgatccctggctgggaag	GlyGCC	NC_037340.1	82941674	82941745	-	72	0	0	0	0	0	0	0	0	0	0	0	0	0
rna40292	GeneID:112449689	Name=TRNAG-UCC	tccttggtggtccaatggttaagactttgcatttccaatgcagggggcacaggttcaatccctggtcagggaa	GlyUCC	NC_037341.1	793954	794026	-	73	0	0	0	0	0	0	0	0	0	0	0	0	0
rna40471	GeneID:112449672	Name=TRNAC-GCA	tccctggtggctcagtggtaaagaacctgcctgcagtgcaggagacccaggttcgattcctgggtcgggaa	CysGCA	NC_037341.1	2306632	2306702	+	71	0	0	0	0	0	0	0	0	0	0	0	0	0
rna40543	GeneID:112449690	Name=TRNAC-GCA	tccccggtggctcagacggtaaagcatctgcctgcaatgcaggagacccaggttcaatccctgggttgggaa	CysGCA	NC_037341.1	6707776	6707847	-	72	0	0	0	0	0	0	0	0	0	0	0	0	0
rna40544	GeneID:112449683	Name=TRNAG-CCC	tccttggtggtccggtgGATAAGACTttgaactcccaatgcaggggccccaggttcgatccctggtcagggaa	GlyCCC	NC_037341.1	6831771	6831843	+	73	0	0	0	0	0	0	0	0	0	0	0	0	0
rna40545	GeneID:112449694	Name=TRNAC-ACA	tccctggtggctcagacggtaaagcgtccgcctacaatgcgggagacccaggttcaatccctgggtcgggaa	CysACA	NC_037341.1	6868631	6868702	+	72	0	0	0	0	0	0	0	0	0	0	0	0	0
rna40604	GeneID:112449691	Name=TRNAC-ACA	tccctggtggctcagacggtaaagcgtctgcctacaatgcaggagacccgggttcgatccctgggtggggaa	CysACA	NC_037341.1	8624468	8624539	-	72	0	0	0	0	0	0	0	0	0	0	0	0	0
rna40647	GeneID:112449692	Name=TRNAC-GCA	tccctggtggctcagaggttaaagcatctgcctgcaatgcaggagacctaggttcgatccctgggttgggaa	CysGCA	NC_037341.1	11779486	11779557	-	72	0	0	0	0	0	0	0	0	0	0	0	0	0
rna40650	GeneID:112449705	Name=TRNAG-CCC	tccctggtggtccagtggataagactctgcactcccaatccagggggcccaggttcgatccccggtcagggaa	GlyCCC	NC_037341.1	12520518	12520590	+	73	0	0	0	0	0	0	0	0	0	0	0	0	0
rna40751	GeneID:112449708	Name=TRNAM-CAU	GCCTCGTTAGCGCAGTAGGTAGCGCGTCAGTCTCATAATCTGAAGGTCGTGAGTTCGATCCTCACACGGGGCA	MetCAU	NC_037341.1	16621733	16621805	+	73	915	74	15	262	685	233	7	68	1654	246	8	105	198
rna40770	GeneID:112449693	Name=TRNAM-CAU	GCCTCCTTAGCGCAGTAGGCAGCGCATCAGTCTCATAATCTGAAGGTCCTGAGTTCAAACCTCAGAGGGGGCA	MetCAU	NC_037341.1	18478972	18479044	-	73	1	1	1	3	2	2	0	1	6	2	3	1	2
rna40860	GeneID:112449695	Name=TRNAG-UCC	tccccagtggtccagtggttaagactctgcatttccaatgcaggggttacatgttcgatccctggttggggag	GlyUCC	NC_037341.1	22141773	22141845	-	73	0	0	0	0	0	0	0	0	0	0	0	0	0
rna40861	GeneID:112449673	Name=TRNAC-GCA	tcctgggtggctcagtggtaaagaatctgcctgcaatgcagaagacccaggttcgatccctggattgggaa	CysGCA	NC_037341.1	22150871	22150941	+	71	0	0	0	0	0	0	0	0	0	0	0	0	0
rna40863	GeneID:112449696	Name=TRNAG-CCC	tcattggtggtccagtggctaagactctgcactcccaatgcagggggtccaggttcaatccctggtcagggaa	GlyCCC	NC_037341.1	22259398	22259470	-	73	0	0	0	0	0	0	0	0	0	0	0	0	0
rna40866	GeneID:112449674	Name=TRNAT-AGU	GGTCCCTTGGCTTAGTTGGTTAAAGAGTCTGTCTAGTAAACAGGGgatcctgggttcaaatcccagtggTGCCT	ThrAGU	NC_037341.1	22904185	22904258	+	74	0	0	0	0	0	0	0	0	0	0	0	0	0
rna40908	GeneID:112449697	Name=TRNAG-CCC	tccctggtggtccagtggctaagactctgcactcccaatgcagagggcctgggtttgatccctagtcagggaa	GlyCCC	NC_037341.1	24672033	24672105	-	73	0	0	0	0	0	0	0	0	0	0	0	0	0
rna40920	GeneID:112449698	Name=TRNAC-GCA	tccctgatagctcagttggtagagaatctgcctgcaatgcaggagaccccggttcgattcctggtcgggaag	CysGCA	NC_037341.1	25216529	25216600	-	72	0	0	0	0	0	0	0	0	0	0	0	0	0
rna41016	GeneID:112449675	Name=TRNAY-GUA	CCttcgatagctcagttggtagagcgGAGGACTGTAGTTGATACTCTAGCCGAGAGACATCCTTAGGTCGCTGGTTCGACTCCGGCTCGAAGGA	TyrGUA	NC_037341.1	30458188	30458281	+	94	0	0	1	0	0	0	0	1	4	1	1	1	2
rna41017	GeneID:112449676	Name=TRNAY-GUA	CCTtcgatagctcagctggtagagcgGAGGACTGTAGACGTATGTCGCCGGCCATCCTTAGGTCGCTGGTTCGATTCCGGCTCGAAGGA	TyrGUA	NC_037341.1	30458772	30458860	+	89	0	0	0	0	0	0	0	0	0	0	0	1	1
rna41018	GeneID:112449677	Name=TRNAA-AGC	GGGGGATTAGCTCAAATGGTAGAGCGCTCGCTTAGCATGCGAGAGGTAGCGGGATCGATGCCCGCATCCTCCA	AlaAGC	NC_037341.1	30458994	30459066	+	73	226	4	3	26	117	8	1	7	119	66	0	25	37
rna41078	GeneID:112449678	Name=TRNAC-GCA	tccctggtggctaaacggtaaagcatctgcctgcaacgcaggagacccaggttcgattcctgggttgggaa	CysGCA	NC_037341.1	31446613	31446683	+	71	0	0	0	0	0	0	0	0	0	0	0	0	0
rna41095	GeneID:112449699	Name=TRNAG-CCC	tccctggtggtccagtggctaagactctgcactcccagtgcagggggcccaggttcaatccctggtcagggaa	GlyCCC	NC_037341.1	33712259	33712331	-	73	0	0	0	0	0	0	0	0	0	0	0	0	0
rna41126	GeneID:112449679	Name=TRNAC-ACA	tccctggtggctcagacggtaaagcgtctgtctacaatgcaggagacccaggttcgatccctgggttgggaa	CysACA	NC_037341.1	35238663	35238734	+	72	0	0	0	0	0	0	0	0	0	0	0	0	0
rna41173	GeneID:112449680	Name=TRNAG-UCC	tccctggtggcccagtggttaaggtgccacacttccactgtagggggtgcaggttcgatccctggtcagggaa	GlyUCC	NC_037341.1	36835155	36835227	+	73	0	0	0	0	0	0	0	0	0	0	0	0	0
rna41189	GeneID:112449700	Name=TRNAE-UUC	tccctggtggtccagtggttaggactccacactttcactgccgagggcccaggttcaatccctgaccagggaa	GluUUC	NC_037341.1	37331743	37331815	-	73	0	0	0	0	0	0	0	0	0	0	0	0	0
rna41240	GeneID:112449681	Name=TRNAG-CCC	tccctgatggtccagaggttaaggttctgtgctcccaacgcaggggacccaggttcaatccctggtcagggaa	GlyCCC	NC_037341.1	42909120	42909192	+	73	0	0	0	0	0	0	0	0	0	0	0	0	0
rna41285	GeneID:112449682	Name=TRNAG-CCC	tccctggtggtccagtggctaagactctgtgctcccaatgcagagggcccaggttcaatccctggtcaaggaa	GlyCCC	NC_037341.1	45897228	45897300	+	73	0	0	0	0	0	0	0	0	0	0	0	0	0
rna41317	GeneID:112449701	Name=TRNAE-UUC	ttcctggtggtccagtggttaggactcagcactttcactgctgtgacacaggttcaatccctggtcagggaa	GluUUC	NC_037341.1	53323788	53323859	-	72	0	0	0	0	0	0	0	0	0	0	0	0	0
rna41319	GeneID:112449702	Name=TRNAC-ACA	tccctggtggctcagacggtaaagtgtctgcctacaatgcaggagacccaggttcgattcctgggtggggaa	CysACA	NC_037341.1	53416734	53416805	-	72	0	0	0	0	0	0	0	0	0	0	0	0	0
rna41438	GeneID:112449703	Name=TRNAE-UUC	tccctggtggtccagtggttaggacttggggctttcactgccatggcccaggttcaatccctggtcagggaa	GluUUC	NC_037341.1	61691700	61691771	-	72	0	0	0	0	0	0	0	0	0	0	0	0	0
rna41490	GeneID:112449684	Name=TRNAY-AUA	tccctggtggctcagacggtaaagcgtctgtctataatacaggagacctaggttcgatccctgggtggggaa	TyrAUA	NC_037341.1	63605473	63605544	+	72	0	0	0	0	0	0	0	0	0	0	0	0	0
rna41502	GeneID:112449685	Name=TRNAC-GCA	tcccaggtggctcagatggtaaagtgtctgcctgcaatgcagaagacccgggttcaatccctgggccgggaa	CysGCA	NC_037341.1	63853760	63853831	+	72	0	0	0	0	0	0	0	0	0	0	0	0	0
rna41545	GeneID:112449704	Name=TRNAG-UCC	cctctggtggtccagtggttaaaactctgcacttccactgcaggggtcctaggttcaatccctggccagggaa	GlyUCC	NC_037341.1	65465325	65465397	-	73	0	0	0	0	0	0	0	0	0	0	0	0	0
rna41579	GeneID:112449706	Name=TRNAC-ACA	tccctggtggcttagatggtaaagcatctgcctacaatgcaggagacccaggttcaatccctgggttgggaa	CysACA	NC_037341.1	67033127	67033198	-	72	0	0	0	0	0	0	0	0	0	0	0	0	0
rna41592	GeneID:112449686	Name=TRNAS-AGA	GTAGTCGTGGCCGAGTGGTTAAGGCGATGGACTAGAAATCCATTGGGGTCTCCCCGCGCAGGTTCGAATCCTGCCGACTACG	SerAGA	NC_037341.1	69054767	69054848	+	82	174	4	28	37	67	11	13	37	52	106	13	17	30
rna41659	GeneID:112449707	Name=TRNAC-GCA	tccctggtggctcagatggtagagaatctgcctgcaatgcaggagacccaggttcgatccctgggttgggaa	CysGCA	NC_037341.1	70442594	70442665	-	72	0	0	0	0	0	0	0	0	0	0	0	0	0
rna41746	GeneID:112449687	Name=TRNAS-GGA	tccctggtggctcagaggttaaagcgtctgcctggaatgtaggagacccaggttcaatccctgggttgggaa	SerGGA	NC_037341.1	76742940	76743011	+	72	0	0	0	0	0	0	0	0	0	0	0	0	0
rna41782	GeneID:112449688	Name=TRNAS-GGA	tccctggtggctcagaggttaaagcatctgcctggaatgccggagaccctggttcgatccctgggtagggaa	SerGGA	NC_037341.1	78851198	78851269	+	72	0	0	0	0	0	0	0	0	0	0	0	0	0
rna41941	GeneID:112441721	Name=TRNAY-AUA	tccctggtggctcagatggtaaagcatctgcctataatgcaggagacccaggttcgatccctgggtcaggaag	TyrAUA	NC_037342.1	5257770	5257842	+	73	0	0	0	0	0	0	0	0	0	0	0	0	0
rna41996	GeneID:112441745	Name=TRNAW-CCA	tccctggtggctcagaggttaaagcgtctgcctccaatgcaggagaccccggttcgatccctgggttgggaa	TrpCCA	NC_037342.1	11355441	11355512	-	72	0	0	0	0	0	0	0	0	0	0	0	0	0
rna41997	GeneID:112441732	Name=TRNAW-CCA	tccctggtggctcagaggttaaagtgtctgcctccaatgcaggagacccaggttcaattcctgggttgggaa	TrpCCA	NC_037342.1	13209497	13209568	+	72	0	0	0	0	0	0	0	0	0	0	0	0	0
rna42097	GeneID:112441743	Name=TRNAR-CCU	tccctggtggtccagtggctaggactctgcactcctaatgcaggtggcccagtttcgatccctggtcagggaa	ArgCCU	NC_037342.1	20113198	20113270	+	73	0	0	0	0	0	0	0	0	0	0	0	0	0
rna42131	GeneID:112441746	Name=TRNAE-CUC	tccttggtggtctagtggtagGATTCAGTGCTCTCACCACTGCAGCCCAggctcgattcctggtcagggaa	GluCUC	NC_037342.1	21834632	21834702	-	71	0	0	0	0	0	0	0	0	0	0	0	0	0
rna42252	GeneID:112441754	Name=TRNAG-CCC	cccctggtggtccaatggctaagactctgcactcccaatgcaggcgccccaggttcgatccctggtcagggaa	GlyCCC	NC_037342.1	24546208	24546280	+	73	0	0	0	0	0	0	0	0	0	0	0	0	0
rna42259	GeneID:112441765	Name=TRNAG-CCC	tccctggtggtccagtggctaagactctgcactcccaatgcagagggtccaggttcaatccctggttagggaa	GlyCCC	NC_037342.1	24813885	24813957	+	73	0	0	0	0	0	0	0	0	0	0	0	0	0
rna42307	GeneID:112441722	Name=TRNAC-ACA	tccctggtggctcagacggtaaagcgtctgtctacaatgcaggagacccaggttcgatccctgggttgggaa	CysACA	NC_037342.1	27741342	27741413	+	72	0	0	0	0	0	0	0	0	0	0	0	0	0
rna42494	GeneID:112441747	Name=TRNAG-CCC	tccctggtggtccagtggttaagactctgcactcccaatgcaggggacacaggtttgatccctggccagggaa	GlyCCC	NC_037342.1	29812020	29812092	-	73	0	0	0	0	0	0	0	0	0	0	0	0	0
rna42608	GeneID:112441723	Name=TRNAC-ACA	tccctggtggctcagatggtaaagtgtctgcctacaatgcaggagacccgggttcaatccctggctcgggaa	CysACA	NC_037342.1	34681556	34681627	+	72	0	0	0	0	0	0	0	0	0	0	0	0	0
rna42662	GeneID:112441748	Name=TRNAW-CCA	tccctggtggctcagaggttaaagcgtctgcctccagtgcagaagacccaggttcgatccctgggttgggaa	TrpCCA	NC_037342.1	36918443	36918514	-	72	0	0	0	0	0	0	0	0	0	0	0	0	0
rna42673	GeneID:112441724	Name=TRNAY-GUA	tccctggtggctcattggtaaagagtctgcctgtaatgcaggaggtccaggttcaatccctggttggggaa	TyrGUA	NC_037342.1	37631970	37632040	+	71	0	0	0	0	0	0	0	0	0	0	0	0	0
rna42683	GeneID:112441725	Name=TRNAC-GCA	tccctaatagctcagttggtaaaggatctgcctgcaacgcaggagaccctggttcaattcctgggtagggaa	CysGCA	NC_037342.1	38067358	38067429	+	72	0	0	0	0	0	0	0	0	0	0	0	0	0
rna42738	GeneID:112441726	Name=TRNAG-UCC	tcgctggtggtccagtggttaagactctgcacttccaatgcagaggtcccaggttcgatccctggtcagggaa	GlyUCC	NC_037342.1	40310183	40310255	+	73	0	0	0	0	0	0	0	0	0	0	0	0	0
rna42751	GeneID:112441727	Name=TRNAV-CAC	ttcttggtggtccaatggctaagactctgcaatcacaatgcagggggcccaggttcaatccctggtcaggaaa	ValCAC	NC_037342.1	40591739	40591811	+	73	0	0	0	0	0	0	0	0	0	0	0	0	0
rna42761	GeneID:112441749	Name=TRNAG-UCC	tccctggtggttcggtggttaggactctgcacttccactgcaaggggcctgggttcaatccccagtcagggaa	GlyUCC	NC_037342.1	41027679	41027751	-	73	0	0	0	0	0	0	0	0	0	0	0	0	0
rna42770	GeneID:112441750	Name=TRNAG-CCC	tccctggtggtccaatggctaagactctgcactcccaatgcagagggactaggttcaatccctggtcagggaa	GlyCCC	NC_037342.1	41960964	41961036	-	73	0	0	0	0	0	0	0	0	0	0	0	0	0
rna42779	GeneID:112441751	Name=TRNAG-UCC	tccctggtggtccagtggctaagactctgggtttccaatgcaggggtcccaggttcgatccctgatcagggaa	GlyUCC	NC_037342.1	42053513	42053585	-	73	0	0	0	0	0	0	0	0	0	0	0	0	0
rna42832	GeneID:112441752	Name=TRNAG-CCC	tccctagtggtccagtggctaagactctgcactcccaatgcaggggacccaggttcagtccctggttggggaa	GlyCCC	NC_037342.1	43527851	43527923	-	73	0	0	0	0	0	0	0	0	0	0	0	0	0
rna43133	GeneID:112441753	Name=TRNAG-CCC	tccctggtggtccagtggctaagactctacattCCCAGTGTagaggccccaggttcaatccctggtcagggaa	GlyCCC	NC_037342.1	48740559	48740631	-	73	0	0	0	0	0	0	0	0	0	0	0	0	0
rna43207	GeneID:112441728	Name=TRNAG-CCC	tctctggtggtccagtggctaagactctacattcccaatgtagggggcccaggttcaatccctggtcagggaa	GlyCCC	NC_037342.1	50210922	50210994	+	73	0	0	0	0	0	0	0	0	0	0	0	0	0
rna43244	GeneID:112441729	Name=TRNAG-CCC	tccctggtggtccagtggctaagactctacactcccaatgcagatggcccaggttcaacccctggtcagggaa	GlyCCC	NC_037342.1	50946682	50946754	+	73	0	0	0	0	0	0	0	0	0	0	0	0	0
rna43254	GeneID:112441730	Name=TRNAC-GCA	tcccttgtagctcagttggtaaagtatctgcctgcaatgcaggagacccacgttcaattcttgggtggggaa	CysGCA	NC_037342.1	51061941	51062012	+	72	0	0	0	0	0	0	0	0	0	0	0	0	0
rna43327	GeneID:112441731	Name=TRNAG-CCC	tccctggtggtccagtggttaagactctatgctcccaatgcagagggcccaggttcgatccctggtcagggaa	GlyCCC	NC_037342.1	51808687	51808759	+	73	0	0	0	0	0	0	0	0	0	0	0	0	0
rna43419	GeneID:112441733	Name=TRNAE-UUC	tttctggtggtccagtggttaggacttggcactttcactgctatggcccaggttcaatccctggttggggaa	GluUUC	NC_037342.1	53594529	53594600	+	72	0	0	0	0	0	0	0	0	0	0	0	0	0
rna43429	GeneID:112441734	Name=TRNAC-GCA	tccctggtggctcagaggataaagcgtctgcctgcaatgcaggagacccaggttcgatccctgggttgggaa	CysGCA	NC_037342.1	53797333	53797404	+	72	0	0	0	0	0	0	0	0	0	0	0	0	0
rna43520	GeneID:112441735	Name=TRNAP-AGG	GGCTCGTTGGTCTAGGGGTATGATTCTCGCTTAGGGTGCGAGAGGTCCCGGGTTCAAATCCCGGACGAGCcc	ProAGG	NC_037342.1	55651097	55651168	+	72	15625	165	1155	1955	0	200	457	728	5677	8433	424	1099	4565
rna43521	GeneID:112441755	Name=TRNAP-UGG	GGCTCGTTGGTCTAGGGGTATGATTCTCGGTTTGGGTCCGAGAGGTCCCGGGTTCaaatcccggacgagccc	ProUGG	NC_037342.1	55651375	55651446	-	72	6324	58	470	675	5424	102	178	241	2358	3037	145	453	1863
rna43607	GeneID:112441736	Name=TRNAC-GCA	tccctggtggctcagaggataaagcatctgcttgcaatgcaggagacccaggttcgatccctgggttgggaa	CysGCA	NC_037342.1	58926869	58926940	+	72	0	0	0	0	0	0	0	0	0	0	0	0	0
rna43608	GeneID:112441756	Name=TRNAC-GCA	tccctggtggctcagaggttaaagcatctgcctgcaatgcaggagacccaggttcaatccctgggttgggaa	CysGCA	NC_037342.1	59326177	59326248	-	72	0	0	0	0	0	0	0	0	0	0	0	0	0
rna43619	GeneID:112441757	Name=TRNAG-UCC	tccctgatggtctagtggctaggattctggcacttccaatgcaggggccccaggtttgattcctggttagggaa	GlyUCC	NC_037342.1	61162389	61162462	-	74	0	0	0	0	0	0	0	0	0	0	0	0	0
rna43698	GeneID:112441758	Name=TRNAC-ACA	tccctggtggctcagatggtaaagcgtctgcctacaatgcaggagacccaggttcgatccctgggttgggaa	CysACA	NC_037342.1	64011048	64011119	-	72	0	0	0	0	0	0	0	0	0	0	0	0	0
rna43699	GeneID:112441759	Name=TRNAE-UUC	tccctgatggtccagtggttaagattcagtgctttcactgctgtggcccaggttcaatccctagtcagggaa	GluUUC	NC_037342.1	64106181	64106252	-	72	0	0	0	0	0	0	0	0	0	0	0	0	0
rna43756	GeneID:112441737	Name=TRNAC-ACA	tccctggtggctcagatggtaaagcgtctgcctacaatgcgggagacccaggttcgatccctgggctgggaa	CysACA	NC_037342.1	65760212	65760283	+	72	0	0	0	0	0	0	0	0	0	0	0	0	0
rna43788	GeneID:112441738	Name=TRNAC-GCA	tccctggtggctcagaggttaaagcgtctgcctgcaatgcaggagacccaggttcaatccctgggttgggaa	CysGCA	NC_037342.1	66858015	66858086	+	72	0	0	0	0	0	0	0	0	0	0	0	0	0
rna44264	GeneID:112441739	Name=TRNAG-UCC	tccctggtggcccagtggttaggactctgtgcttccacagcaggggtcacaggttcaatccctggtcagggaa	GlyUCC	NC_037342.1	80330478	80330550	+	73	0	0	0	0	0	0	0	0	0	0	0	0	0
rna44266	GeneID:112441760	Name=TRNAG-UCC	tccctggtggtccagtggttaagactccacacttccaatgcaggggcacaggttcgatccctgatcagggaa	GlyUCC	NC_037342.1	80374982	80375053	-	72	0	0	0	0	0	0	0	0	0	0	0	0	0
rna44371	GeneID:112441761	Name=TRNAE-UUC	tccctgagggtccagtggttaggactctgcactttcactgctggggtcccaggttcaatccctggttggggaa	GluUUC	NC_037342.1	81501211	81501283	-	73	0	0	0	0	0	0	0	0	0	0	0	0	0
rna44384	GeneID:112441762	Name=TRNAC-ACA	tccctgatggctcagatggtaaagcgtctgcctacaatgcaggagacccaggttcgatcccttggtcaggaag	CysACA	NC_037342.1	81694878	81694950	-	73	0	0	0	0	0	0	0	0	0	0	0	0	0
rna44398	GeneID:112441740	Name=TRNAF-GAA	gttgaaatagctcagttgggagaGCGTTAGACTGAAGATCTAAAGGTCCCTGGTTCAGTCCCAGGTTTCGGCA	PheGAA	NC_037342.1	81954704	81954776	+	73	0	0	0	0	0	0	0	0	0	0	0	0	0
rna44444	GeneID:112441763	Name=TRNAV-UAC	GGTTCCATAGTGTAGCGGTTATCACGTCTGCTTTACACGCAGAAGGTCCTGGGTTCGAGCCCCAGTGGAACCA	ValUAC	NC_037342.1	82766873	82766945	-	73	28355	3220	8242	23831	29312	15531	7450	18510	19990	33747	7258	19193	15404
rna44445	GeneID:112441741	Name=TRNAR-UCU	GGCTCTGTGGCGCAATGGATAGCGCATTGGACTTCTAGATAGACGGAGGCATTCAAAGGTTGTGGGTTCGAGTCCCACCAGAGTCG	ArgUCU	NC_037342.1	82767225	82767310	+	86	0	0	0	1	0	0	0	1	0	1	0	0	1
rna44446	GeneID:112441742	Name=TRNAL-UAA	ACCAGAATGGCCGAGTGGTTAAGGCGTTGGACTTAAGATCCAATGGATTTATATCCTCGTGGGTTCGAACCCCACTTCTGGTA	LeuUAA	NC_037342.1	82767678	82767760	+	83	43	1	3	19	55	0	2	13	31	44	0	9	31
rna44448	GeneID:112441744	Name=TRNAK-UUU	GCCCggatagctcagtcggtagagcatcagacttttaatctgagggtccagggttcaagtccctgttcgggcg	LysUUU	NC_037342.1	82772306	82772378	+	73	5321	1021	2714	4109	4121	3845	3148	3633	2991	6842	3284	3720	3900
rna44449	GeneID:112441764	Name=TRNAF-GAA	GCcgaaatagctcagttgggagaGCGTTAGACTGAAGATCTAAAGGTCCCTGGTTCAATCCCGGGTTTCGGCA	PheGAA	NC_037342.1	82773221	82773293	-	73	4	0	0	1	2	0	0	0	5	1	0	0	4
rna44450	GeneID:112441766	Name=TRNAK-UUU	GCCCggatagctcagtcggtagagcatcagacttttaatctgagggtccagggttcaagtccctgttcgggcg	LysUUU	NC_037342.1	82774048	82774120	-	73	5343	1031	2733	4125	4013	3866	3166	3648	3017	6870	3301	3747	3936
rna44451	GeneID:112441767	Name=TRNAF-GAA	GCcgaaatagctcagttgggagaGCGTTAGACTGAAGATCTAAAGGTCCCTGGTTCAATCCCGGGTTTCGGCA	PheGAA	NC_037342.1	82778642	82778714	-	73	4	0	0	1	1	0	0	0	5	1	0	0	4
rna44473	GeneID:112441768	Name=TRNAG-CCC	tccctggtggttgagtgtttaagactctgcgctcccaaggcagggggcccaggttcaatccctggtcagggaa	GlyCCC	NC_037342.1	83025116	83025188	-	73	0	0	0	0	0	0	0	0	0	0	0	0	0
rna44570	GeneID:112441947	Name=TRNAR-UCU	GCCCGgatagctcagtcagtagagCTTCAGACTTCTAGTCTGAGGGTCCAGGGTTCAAGTCCCTGTTTGGGCG	ArgUCU	NC_037343.1	646267	646339	+	73	0	0	0	0	0	0	0	0	0	0	0	0	0
rna44708	GeneID:112441958	Name=TRNAK-UUU	GCCCggatagctcagtcggtagagcatcagacttttaatctgagggtccagggttcaagtccctgttcgggcg	LysUUU	NC_037343.1	2247970	2248042	+	73	5321	1021	2714	4109	4064	3845	3148	3634	2991	6843	3285	3720	3900
rna44709	GeneID:112441959	Name=TRNAK-UUU	GCCCggatagctcagtcggtagagcatcagacttttaatctgagggtccagggttcaagtccctgttcgggcg	LysUUU	NC_037343.1	2248304	2248376	-	73	5321	1028	2722	4114	4072	3859	3158	3633	3003	6847	3298	3735	3923
rna44863	GeneID:112441969	Name=TRNAE-CUC	tccctggtggtccagtggttaggactctgcactctcactgctgagggcccaggttcaatccctggctggggaa	GluCUC	NC_037343.1	4917037	4917109	+	73	0	0	0	0	0	0	0	0	0	0	0	0	0
rna44925	GeneID:112441960	Name=TRNAK-UUU	ACCTAgatagctcagtcagtagagcatcagacttttaatctgagggtccagggttcaaatccctgtTTGGGCA	LysUUU	NC_037343.1	9709737	9709809	-	73	0	0	0	0	0	0	0	0	0	0	0	0	0
rna44983	GeneID:112441977	Name=TRNAC-GCA	tccctgatggctcagatggtaaagtgtctgcctgcaacgcgggagacccaggttcgatccctgggtggggaa	CysGCA	NC_037343.1	18853838	18853909	+	72	0	0	0	0	0	0	0	0	0	0	0	0	0
rna44986	GeneID:112441961	Name=TRNAC-ACA	tccctagtggctcagatggtaaagcatctgcctacaatgcagaagacccaggttcaatccctggtttgggaa	CysACA	NC_037343.1	19350738	19350809	-	72	0	0	0	0	0	0	0	0	0	0	0	0	0
rna44994	GeneID:112441962	Name=TRNAY-AUA	tccctggtggcttagatggtaaagtgtctgcctataatgcagaagacccaggttcaatccctggtttgggaa	TyrAUA	NC_037343.1	20234830	20234901	-	72	0	0	0	0	0	0	0	0	0	0	0	0	0
rna45053	GeneID:112441963	Name=TRNAQ-CUG	TGTTCCATGGTGTAATGGTTAGCACTCTGGACTCTGAATCCAGCGATCTGAGTTCAAATCTCAATGGAACCt	GlnCUG	NC_037343.1	24928705	24928776	-	72	0	0	0	0	0	0	0	0	0	0	0	0	0
rna45056	GeneID:112441978	Name=TRNAT-UGU	GGCTCCATAGCTCAGTGGTTAGAGCACTGGTCTTGTAAACCAGGGGTCGCGAGTTCGATCCTCGCTGGGGCCT	ThrUGU	NC_037343.1	26005834	26005906	+	73	8	0	3	4	4	4	2	3	7	10	3	1	5
rna45337	GeneID:112441948	Name=TRNAY-GUA	tccctggtagctcagcggttaaagcgtctgcctgtaatgcgggagacccaggttcgatccctgggttgggaa	TyrGUA	NC_037343.1	35831568	35831639	+	72	0	0	0	0	0	0	0	0	0	0	0	0	0
rna45342	GeneID:112441964	Name=TRNAC-ACA	tccctgatggctcagatggtaaagcatctgcctacaatgcaggagacccaggttcgatccctgggttgggaa	CysACA	NC_037343.1	36425324	36425395	-	72	0	0	0	0	0	0	0	0	0	0	0	0	0
rna45344	GeneID:112441949	Name=TRNAC-GCA	tccctggtagctcagctggtaaagaatctgcctgcaatgcagaagaccctggttcgactcctggatagggaa	CysGCA	NC_037343.1	36476408	36476479	+	72	0	0	0	0	0	0	0	0	0	0	0	0	0
rna45362	GeneID:112441950	Name=TRNAG-CCC	tctctggtggtccagtggctaagactccacgctcccaacatggggggcccaggttcaatccctggtcagggaa	GlyCCC	NC_037343.1	37124952	37125024	+	73	0	0	0	0	0	0	0	0	0	0	0	0	0
rna45398	GeneID:112441951	Name=TRNAE-UUC	tccctggtggtccagtggttaagactctgcactttcactgcaggggacacaggtttgatccctggtcagggaa	GluUUC	NC_037343.1	38648107	38648179	+	73	0	0	0	0	0	0	0	0	0	0	0	0	0
rna45480	GeneID:112441965	Name=TRNAC-ACA	tccctggtggctcagatggtaaagtgtctgcctacaatgcagaagacccaggttcaatccctgggtcaggaag	CysACA	NC_037343.1	40275158	40275230	-	73	0	0	0	0	0	0	0	0	0	0	0	0	0
rna45506	GeneID:112441952	Name=TRNAG-CCC	tccctagtggtccagtggctaagactctgcactcccaatgcagggggcccaggttcgatccctgctcagggaa	GlyCCC	NC_037343.1	41408933	41409005	+	73	0	0	0	0	0	0	0	0	0	0	0	0	0
rna45612	GeneID:112441966	Name=TRNAR-CCG	tccctggtggtccagtggctaagactctgcactccgaatgcagggagcccaggttcaatccctgggcagggaa	ArgCCG	NC_037343.1	43178224	43178296	-	73	0	0	0	0	0	0	0	0	0	0	0	0	0
rna45635	GeneID:112441953	Name=TRNAG-CCC	tccctggtggtccagtggctaagactccacactcccaatgcaggggacccaggttcgattcctggtcagggaa	GlyCCC	NC_037343.1	43574381	43574453	+	73	0	0	0	0	0	0	0	0	0	0	0	0	0
rna45775	GeneID:112441967	Name=TRNAE-UUC	tctctggcagttcaatggttaggatttggcactttcactgccaaggccccaggttcaatccctggtcagggaa	GluUUC	NC_037343.1	46987849	46987921	-	73	0	0	0	0	0	0	0	0	0	0	0	0	0
rna46109	GeneID:112441968	Name=TRNAE-UUC	accctggcagttcagtggttaggacttggcactttcactgccaaggcccaggttcagtccctggccagggaa	GluUUC	NC_037343.1	51983922	51983993	-	72	0	0	0	0	0	0	0	0	0	0	0	0	0
rna46237	GeneID:112441970	Name=TRNAY-GUA	tccctggtagctcagatggtaaagaatctgcttgtaatgcagaagacccaggttcaatccctggctggggac	TyrGUA	NC_037343.1	57027496	57027567	-	72	0	0	0	0	0	0	0	0	0	0	0	0	0
rna46258	GeneID:112441954	Name=TRNAG-CCC	tccctggtggtccagtggctaagactccacattcccaatgcagagggcccaggttcgatccctggtcagggaa	GlyCCC	NC_037343.1	58945070	58945142	+	73	0	0	0	0	0	0	0	0	0	0	0	0	0
rna46319	GeneID:112441971	Name=TRNAS-GGA	tccctggtggctcagaggttaaagcgtctgcctggaatgcaggagacccgggttcgatccctgggttgggaa	SerGGA	NC_037343.1	60547155	60547226	-	72	0	0	0	0	0	0	0	0	0	0	0	0	0
rna46359	GeneID:112441972	Name=TRNAC-ACA	tccctggtggcttagatggtaaagcatctgcctacaatgcaggagacccaggttcaatccctgggtcgggaa	CysACA	NC_037343.1	61961496	61961567	-	72	0	0	0	0	0	0	0	0	0	0	0	0	0
rna46433	GeneID:112441973	Name=TRNAE-CUC	tccctggtggtccagtggttaggattctgcactctcactgcagagggcccaggttcaacccctgcttGGGgtt	GluCUC	NC_037343.1	64800692	64800764	-	73	0	0	0	0	0	0	0	0	0	0	0	0	0
rna46464	GeneID:112441974	Name=TRNAG-CCC	tgcctggtggtccagtggctaagactctgtactcccaatgcagggggcccaggttcaatccctggtcagggaa	GlyCCC	NC_037343.1	66492705	66492777	-	73	0	0	0	0	0	0	0	0	0	0	0	0	0
rna46522	GeneID:112441955	Name=TRNAG-CCC	tccctggtggtccagtggctaagactctgcactcccaatgcagagggcctaggttcgatccctggtcagggaa	GlyCCC	NC_037343.1	70411235	70411307	+	73	0	0	0	0	0	0	0	0	0	0	0	0	0
rna46543	GeneID:112441975	Name=TRNAE-UUC	tccctggtggtccagtggttaggacttggtgctttcactgccaaggcccaggttcaattcctgatctaggaa	GluUUC	NC_037343.1	70759350	70759421	-	72	0	0	0	0	0	0	0	0	0	0	0	0	0
rna46584	GeneID:112441956	Name=TRNAC-GCA	tccctggtggctcagatggtaaagcgtctgtctgcaatgcaggagacccaggttcgatccctgggttgggaa	CysGCA	NC_037343.1	71719447	71719518	+	72	0	0	0	0	0	0	0	0	0	0	0	0	0
rna46632	GeneID:112441957	Name=TRNAR-GCG	tccctggtggctcagaggttaaagcgtctgcctgcgatgcaggagacccaggttcaatccctgggtcgggaa	ArgGCG	NC_037343.1	72385454	72385525	+	72	0	0	0	0	0	0	0	0	0	0	0	0	0
rna46690	GeneID:112441976	Name=TRNAW-CCA	tccctggtggcttagaggttaaagcatctgcctccaatgcaggagacccaggttcgatccctgggttgggaa	TrpCCA	NC_037343.1	74395352	74395423	-	72	0	0	0	0	0	0	0	0	0	0	0	0	0
rna47051	GeneID:112442144	Name=TRNAW-CCA	tccctggtggctcagaggttaaagcgtctgcctccaatgcaggagacccgggttcgatccctgggttgggaa	TrpCCA	NC_037344.1	4487471	4487542	+	72	0	0	0	0	0	0	0	0	0	0	0	0	0
rna47082	GeneID:112442155	Name=TRNAY-GUA	tccccggtggctcagaggataaagcatctgcctgtaatgcaggagacccaggttcgatccctgggttgggaa	TyrGUA	NC_037344.1	5096162	5096233	+	72	0	0	0	0	0	0	0	0	0	0	0	0	0
rna47091	GeneID:112442166	Name=TRNAW-CCA	tccctggtggctcagaggttaaagcttctgcctccaatgcaggagacctaggttcgattcctgggtcgggaa	TrpCCA	NC_037344.1	5627575	5627646	+	72	0	0	0	0	0	0	0	0	0	0	0	0	0
rna47151	GeneID:112442177	Name=TRNAE-UUC	tcctggaagtccagtggttaggactcggcactttcactgctgagggcccaggttcaattcctggtcagggaa	GluUUC	NC_037344.1	7794463	7794534	+	72	0	0	0	0	0	0	0	0	0	0	0	0	0
rna47155	GeneID:112442167	Name=TRNAC-GCA	tccctggtggcttagatggcaaagcgtctgcctgcaacgcagaagacccaggttcgatccctgggttgggaa	CysGCA	NC_037344.1	8690178	8690249	-	72	0	0	0	0	0	0	0	0	0	0	0	0	0
rna47178	GeneID:112442188	Name=TRNAC-ACA	tcctgggtggctcagatggtaaagcatctgcctacaatgcgggagacccaggttcaatccctgggtcaggaa	CysACA	NC_037344.1	10038909	10038980	+	72	0	0	0	0	0	0	0	0	0	0	0	0	0
rna47246	GeneID:112442168	Name=TRNAC-GCA	TCcagggtagctcagctggtaaagaatctgcctgcaatgcagaagaccctggttcgattcctgggtctggaa	CysGCA	NC_037344.1	13796803	13796874	-	72	0	0	0	0	0	0	0	0	0	0	0	0	0
rna47247	GeneID:112442169	Name=TRNAG-UCC	tccctagtggtccagtggttaagactctgcacttccactgcaggggacgcaggttcaatccctggtcagggaa	GlyUCC	NC_037344.1	13954220	13954292	-	73	0	0	0	0	0	0	0	0	0	0	0	0	0
rna47260	GeneID:112442145	Name=TRNAK-UUU	GCCTGGATAGCTTAGTTGGTAGAGCATCAGACTTTTAATCTGAGGGCCCAGGGTTCAAGTCCCTGTCCaggca	LysUUU	NC_037344.1	14562332	14562404	+	73	0	0	0	1	0	0	0	0	2	0	0	0	1
rna47286	GeneID:112442146	Name=TRNAR-CCU	tccctggtagtccagtggctaagactctgcactcctaatgcagggggccccggttccatccctggtcagggaa	ArgCCU	NC_037344.1	16868742	16868814	+	73	0	0	0	0	0	0	0	0	0	0	0	0	0
rna47315	GeneID:112442147	Name=TRNAE-UUC	tccctggtggcctagtggttaagatttcagaCTTTCACTGtcaagacccaggttcaatccctggtcagggaa	GluUUC	NC_037344.1	18174625	18174696	+	72	0	0	0	0	0	0	0	0	0	0	0	0	0
rna47328	GeneID:112442170	Name=TRNAE-CUC	tccctcatggtccagtggttaggacttcatgttCTCATCATGGAAggcccaggatcaatccctggttggggaa	GluCUC	NC_037344.1	18433544	18433616	-	73	0	0	0	0	0	0	0	0	0	0	0	0	0
rna47348	GeneID:112442148	Name=TRNAF-AAA	tccctggtggctcagatggtaaagcgtctgcctaaaatgcaggagacccaggttcaatccctgggttgggaa	PheAAA	NC_037344.1	21368014	21368085	+	72	0	0	0	0	0	0	0	0	0	0	0	0	0
rna47353	GeneID:112442171	Name=TRNAC-GCA	tccctggtggctcagacggtaaagcgtctgtctgcaatgcaggagacccaggttcgatccctgggttgggaa	CysGCA	NC_037344.1	24825431	24825502	-	72	0	0	0	0	0	0	0	0	0	0	0	0	0
rna47469	GeneID:112442172	Name=TRNAW-CCA	tcccaggtggctcagaggttaaagcatctgcctccaatgcaggagacccaggttcgatccctgggttgggaa	TrpCCA	NC_037344.1	35267914	35267985	-	72	0	0	0	0	0	0	0	0	0	0	0	0	0
rna47490	GeneID:112442173	Name=TRNAW-CCA	ttcctggtggctcagaggttaaagcgtctgcctccaatgctggagacccaggttcgatccctgggtcgggaag	TrpCCA	NC_037344.1	37113478	37113550	-	73	0	0	0	0	0	0	0	0	0	0	0	0	0
rna47560	GeneID:112442174	Name=TRNAG-CCC	tccctggttgtctagtggctaagactcagcactcccaatgcaggggtcctgagttcgatccccagtcagggaa	GlyCCC	NC_037344.1	41517842	41517914	-	73	0	0	0	0	0	0	0	0	0	0	0	0	0
rna47566	GeneID:112442149	Name=TRNAC-GCA	tccctagtggctcagatggtaaagcgtctgtctgcaatgcaggagacccaggttcgatccctgggttgggaa	CysGCA	NC_037344.1	41838296	41838367	+	72	0	0	0	0	0	0	0	0	0	0	0	0	0
rna47739	GeneID:112442150	Name=TRNAW-CCA	tccctggtggtccagtggctaagattccacactccaaATGCggagggtccaggttcaattcctggttggggaa	TrpCCA	NC_037344.1	46200847	46200919	+	73	0	0	0	0	0	0	0	0	0	0	0	0	0
rna47756	GeneID:112442175	Name=TRNAG-CCC	tccctggtggtctagtggctaagatgctgcattcccaatgcaggggacctgggttcgatccctggtcagggaa	GlyCCC	NC_037344.1	46838198	46838270	-	73	0	0	0	0	0	0	0	0	0	0	0	0	0
rna47763	GeneID:112442176	Name=TRNAE-UUC	tccctggtggtccagtggtcagggctcagcactttcactgctgagggccctggttcaattcctggttggggaa	GluUUC	NC_037344.1	48279528	48279600	-	73	0	0	0	0	0	0	0	0	0	0	0	0	0
rna47768	GeneID:112442178	Name=TRNAC-GCA	tccctggtggctcagatggtaaagcgtctgtctgcagtacaggagacccaggttcgatccctgggtcgggaa	CysGCA	NC_037344.1	49322800	49322871	-	72	0	0	0	0	0	0	0	0	0	0	0	0	0
rna47785	GeneID:112442179	Name=TRNAR-UCU	tccctggtggtccagtggttaggactcagcacttctaCTGCTGaggaccggggttcaatccctggtcggggaa	ArgUCU	NC_037344.1	50854983	50855055	-	73	0	0	0	0	0	0	0	0	0	0	0	0	0
rna47786	GeneID:112442180	Name=TRNAA-UGC	GGGgatgtagctcagtggtagagcgcATGCTTTGCATGTATGaggccccgggttcaatccccggcatctcca	AlaUGC	NC_037344.1	50873932	50874003	-	72	279	26	13	67	238	54	11	31	330	89	5	37	62
rna47787	GeneID:112442151	Name=TRNAD-GUC	TCCTCGTTAGTATAGTGGTGAGTATCCCCGCCTGTCacgcgggagaccggggttcgattccCCGACGGGGAG	AspGUC	NC_037344.1	50874263	50874334	+	72	958523	194041	183599	394919	536260	601087	135225	139252	801958	506453	160402	263435	504700
rna47789	GeneID:112442152	Name=TRNAF-GAA	GCcgaaatagctcagttgggagaGCGTTAGACTGAAGATCTAAAGGTCCCTGGTTCGATCCCGGGTTTCGGCA	PheGAA	NC_037344.1	50876655	50876727	+	73	18	0	1	3	16	4	0	3	29	13	0	3	5
rna47790	GeneID:112442153	Name=TRNAD-GUC	TCCTCGTTAGTATAGTGGTGAGTATCCCCGCCTGTCacgcgggagaccggggttcgattccCCGACGGGGAG	AspGUC	NC_037344.1	50877234	50877305	+	72	959071	194114	183897	395290	537050	601534	135537	139466	802495	506890	160729	263739	505094
rna47791	GeneID:112442154	Name=TRNAA-UGC	GGGgatgtagctcagtggtagagcgcATGCTTTGCATGTATGAggccccgggttcgatccccggcaTCTCCA	AlaUGC	NC_037344.1	50880741	50880812	+	72	723	56	38	148	608	165	27	75	656	394	35	106	152
rna47827	GeneID:112442156	Name=TRNAF-AAA	GCCAAAATAGTTCAGTTGGGAGAGTGTTAGACTAAAGATCTAAAGGTCcctggttcaatcctgggtttCAGCA	PheAAA	NC_037344.1	51623514	51623586	+	73	0	0	0	0	0	0	0	0	0	0	0	0	0
rna48028	GeneID:112442181	Name=TRNAE-UUC	tccctggtggtctagtggttaggactcagcactttcactgccagggcccaggttcaatccctggttggggaa	GluUUC	NC_037344.1	53618291	53618362	-	72	0	0	0	0	0	0	0	0	0	0	0	0	0
rna48157	GeneID:112442157	Name=TRNAC-ACA	tccctgctggctcagatggtaaagtgtctgtctacaatacaggagacccaggttcgatccctgggtcgggaa	CysACA	NC_037344.1	55580008	55580079	+	72	0	0	0	0	0	0	0	0	0	0	0	0	0
rna48232	GeneID:112442182	Name=TRNAV-UAC	tccctggtggtccagtggtaggACTCAGCACTTacactgctgggggcctgggtttgatccctagtcagggaa	ValUAC	NC_037344.1	58792405	58792476	-	72	0	0	0	0	0	0	0	0	0	0	0	0	0
rna48236	GeneID:112442183	Name=TRNAG-CCC	tccctgttggtccagtggttaagactctgtgctcccaacacagggggcccaggttcaatccctggtcaggaac	GlyCCC	NC_037344.1	59596566	59596638	-	73	0	0	0	0	0	0	0	0	0	0	0	0	0
rna48247	GeneID:112442184	Name=TRNAG-GCC	ttcctggtggtccagtggtcaagactctccactgccaatgcagagggctcaggttcgatccctggtcagggaa	GlyGCC	NC_037344.1	60243647	60243719	-	73	0	0	0	0	0	0	0	0	0	0	0	0	0
rna48255	GeneID:112442158	Name=TRNAG-CCC	tccttggtggcccagtggctaagactctgcactcccaatgcaggcggcccaggttcgatccctggtcagggaa	GlyCCC	NC_037344.1	60998921	60998993	+	73	0	0	0	0	0	0	0	0	0	0	0	0	0
rna48272	GeneID:112442159	Name=TRNAG-GCC	GCATGGGTAgttcagtggtagaattctcGCCTGCCACacgggaggcccaggttcaattcccagcCCATGCA	GlyGCC	NC_037344.1	61128903	61128973	+	71	0	0	0	0	0	0	0	0	0	0	0	0	0
rna48375	GeneID:112442185	Name=TRNAG-CCC	tccctgatggtccagtggctaagactccacgttcccaacatagggggcccaggttcaatccctggtcagggaa	GlyCCC	NC_037344.1	62373775	62373847	-	73	0	0	0	0	0	0	0	0	0	0	0	0	0
rna48440	GeneID:112442186	Name=TRNAG-UCC	tccctggcggtccaatggttaggactcggcacttccactgccatggcccaggttcaatccctggtcggggaa	GlyUCC	NC_037344.1	63000041	63000112	-	72	0	0	0	0	0	0	0	0	0	0	0	0	0
rna48559	GeneID:112442160	Name=TRNAC-ACA	tccctggtggctcagatggtaaagcgtctgcctacaatgcaggagacccgggttcgattcctggattgggaa	CysACA	NC_037344.1	65001058	65001129	+	72	0	0	0	0	0	0	0	0	0	0	0	0	0
rna48580	GeneID:112442161	Name=TRNAS-GGA	tccctggtggctcagaggttaaagcgtctgcctggaatgctggagacccaggttcgatccctgggtcgggaa	SerGGA	NC_037344.1	65785751	65785822	+	72	0	0	0	0	0	0	0	0	0	0	0	0	0
rna48608	GeneID:112442162	Name=TRNAG-ACC	tccctggtggtccagtggctacgactctgtgctaccaatgcagggggcctgggttcgattcctagccagggaa	GlyACC	NC_037344.1	66426344	66426416	+	73	0	0	0	0	0	0	0	0	0	0	0	0	0
rna48625	GeneID:112442163	Name=TRNAE-CUC	ttcctagcagtccagtggttaggactcagtgctctcactgctggggcccaggttcaatccctggttgggaaa	GluCUC	NC_037344.1	67912599	67912670	+	72	0	0	0	0	0	0	0	0	0	0	0	0	0
rna48641	GeneID:112442187	Name=TRNAG-CCC	tccctggtggtccagtggctaagactctgtgctcccaatgcaggggcccaggtttgatccctggtcagggaa	GlyCCC	NC_037344.1	68053758	68053829	-	72	0	0	0	0	0	0	0	0	0	0	0	0	0
rna48808	GeneID:112442164	Name=TRNAS-GGA	tccctggtggctcagaggttaaagcgtctgcctggaatgccggagtcccaggttcgatccctgggttgggaa	SerGGA	NC_037344.1	69549894	69549965	+	72	0	0	0	0	0	0	0	0	0	0	0	0	0
rna48920	GeneID:112442165	Name=TRNAS-GGA	tccctggtggctcagtggttaaagcgtctgcctggaatgcgggagacccaggttcgatccctgggtcgggaa	SerGGA	NC_037344.1	70900849	70900920	+	72	0	0	0	0	0	0	0	0	0	0	0	0	0
rna49294	GeneID:112442507	Name=TRNAG-GCC	gcattggtggttcagtggtagaattctcGCCTGCCACgcgggaggcccgggttcgattcccggcCAATGCa	GlyGCC	NC_037345.1	1416064	1416134	-	71	337556	18371	68577	144720	146327	68046	61383	166432	109054	234383	59293	146659	113362
rna49295	GeneID:112442508	Name=TRNAG-GCC	gcattggtggttcagtggtagaattctcGCCTGCCACgcgggaggcccgggttcgattcccggcCAATGCA	GlyGCC	NC_037345.1	1416704	1416774	-	71	337403	18369	68555	144669	146676	68022	61354	166355	109007	234282	59271	146606	113327
rna49296	GeneID:112442486	Name=TRNAG-GCC	gcattggtggttcagtggtagaattctcGCCTGCCACgcgggaggcccgggttcgattcccggcCAATGCA	GlyGCC	NC_037345.1	1423807	1423877	+	71	336334	18341	68483	144226	144393	67894	61261	165937	108750	233762	59146	146308	113117
rna49344	GeneID:112442498	Name=TRNAG-GCC	gcattggtggttcagtggtagaattctcGCCTGCCACgcgggaggcccgggttcgattcccggcCAATGCA	GlyGCC	NC_037345.1	1819426	1819496	+	71	336359	18341	68488	144235	144583	67898	61267	165945	108755	233779	59150	146321	113123
rna49571	GeneID:112442509	Name=TRNAS-GGA	tccctggtggctcagaggttaaagcgtctgcctggaatgcaggagacccgggttcgatccctggattgggaa	SerGGA	NC_037345.1	11051827	11051898	+	72	0	0	0	0	0	0	0	0	0	0	0	0	0
rna49873	GeneID:112442520	Name=TRNAG-CCC	tccctggtggtccagtggttaagactccgcactcccaatgcaggggacccaggttcgctccctggtcagggaa	GlyCCC	NC_037345.1	18151275	18151347	+	73	0	0	0	0	0	0	0	0	0	0	0	0	0
rna49933	GeneID:112442531	Name=TRNAC-ACA	tccctggtggctcagaggttaaagcgtctgcctacaatgcaggagacccgggttcgatccctgggttgggaa	CysACA	NC_037345.1	21437576	21437647	+	72	0	0	0	0	0	0	0	0	0	0	0	0	0
rna49961	GeneID:112442510	Name=TRNAC-ACA	tccctggtggctcagatggtaaagcatctgcctacaatgcaggagacccaggttcaatccctggattgggaa	CysACA	NC_037345.1	21882549	21882620	-	72	0	0	0	0	0	0	0	0	0	0	0	0	0
rna49975	GeneID:112442488	Name=TRNAE-CUC	tccctggtggtccagtggttaggactctgagctctcactgctgaagtctgggttcgatccccagtcggggaa	GluCUC	NC_037345.1	22608321	22608392	+	72	0	0	0	0	0	0	0	0	0	0	0	0	0
rna49981	GeneID:112442489	Name=TRNAW-CCA	tccctggtggctcagaggttaaagcgtctgcctccagtgcaggagacccaggttcaatccctgggttgggaa	TrpCCA	NC_037345.1	23068270	23068341	+	72	0	0	0	0	0	0	0	0	0	0	0	0	0
rna49987	GeneID:112442490	Name=TRNAW-CCA	tccctggtggctcagaggttaaagcgtctgcctccaatgcaggagacccgggttcgatccctgggtcgggaa	TrpCCA	NC_037345.1	23426197	23426268	+	72	0	0	0	0	0	0	0	0	0	0	0	0	0
rna49988	GeneID:112442491	Name=TRNAA-AGC	GGGGAATTAGCTCAAGTGGTAGAGCGCTCGCTTAGCATGTGAGAGGTAGTGGGATCGATGCCCGCATTCTCCA	AlaAGC	NC_037345.1	23556068	23556140	+	73	3	0	0	1	2	0	0	0	8	0	0	1	1
rna49997	GeneID:112442492	Name=TRNAF-GAA	gctgaaatagctcaattgggaGAGCATTAGTCTGAAGATCTAAAGGTccctggttcaatcccaggttttGGCA	PheGAA	NC_037345.1	23866978	23867050	+	73	0	0	0	0	0	0	0	0	0	0	0	0	0
rna50002	GeneID:112442511	Name=TRNAG-CCC	tccctggtggtccagtggctaagactctgcactcccaatgcagggggcccgggttcgatccctggccagggaa	GlyCCC	NC_037345.1	23891762	23891834	-	73	0	0	0	0	0	0	0	0	0	0	0	0	0
rna50009	GeneID:112442512	Name=TRNASTOP-UCA	tccctggtgttccagtggttagtactctgcACTTCagctgcagggggcgcaggttcaatccctgctcagggaa	STOPUCA	NC_037345.1	24011867	24011939	-	73	0	0	0	0	0	0	0	0	0	0	0	0	0
rna50030	GeneID:112442493	Name=TRNAS-GGA	tccctggtggcttagaggttaaagcatctgcctggaatgcgggagacccaggttcgatccctgggttgggaa	SerGGA	NC_037345.1	24740549	24740620	+	72	0	0	0	0	0	0	0	0	0	0	0	0	0
rna50073	GeneID:112442494	Name=TRNAL-CAG	gtcaggatgGCCGAGCGGTCTAAGGCGCTGCGTTCAGGTCGCAGTCTCCCCTGGAGGCGTGGGTTCGAATCCCACTTCTGACA	LeuCAG	NC_037345.1	25307479	25307561	+	83	1725	19	27	308	1231	38	8	130	841	604	5	68	266
rna50074	GeneID:112442513	Name=TRNAL-CAG	GTCAGGATGGCCGAGCGGTCTAAGGCGCTGCGTTCAGGTCGCAGTCTCCCCTGGAGGCGTGGGTTCGAATCCCACTTCTGACA	LeuCAG	NC_037345.1	25307956	25308038	-	83	2164	30	37	440	1576	52	10	163	1067	825	7	121	388
rna50207	GeneID:112442495	Name=TRNAW-CCA	tccctagtggctcagaggttaaagcgtctgcctccaatgcaggagacccaggttcgatccctgggtcgggaa	TrpCCA	NC_037345.1	26944261	26944332	+	72	0	0	0	0	0	0	0	0	0	0	0	0	0
rna50209	GeneID:112442496	Name=TRNAA-AGC	GGgggtgtggctcagtggtagagtgcATGCTTAGCATGTATgagaccctgggttcaatcccagtaCTCCCA	AlaAGC	NC_037345.1	29249189	29249259	+	71	0	0	0	0	0	0	0	0	0	0	0	0	0
rna50215	GeneID:112442514	Name=TRNAC-ACA	tccctggtggctcagacggtaaagcgtctgcctacaatgcaggagatccaggttcaatccctgggttgggaa	CysACA	NC_037345.1	30831494	30831565	-	72	0	0	0	0	0	0	0	0	0	0	0	0	0
rna50430	GeneID:112442497	Name=TRNAS-AGA	GTAGTCGTGGCCGAGTGGTTAAGGCGATGGGCTAGAAATCCATTGGGGTTTCCCCGCGCAGGTTCAAATCCTGCCGACTACG	SerAGA	NC_037345.1	35387156	35387237	+	82	1	1	1	1	2	0	0	1	0	0	0	0	2
rna50466	GeneID:112442515	Name=TRNAC-GCA	tccctggtggctcagaggttaaagtacctgcctgcaatgcaggagacccaggttcaatccctgggttgggaa	CysGCA	NC_037345.1	35592312	35592383	-	72	0	0	0	0	0	0	0	0	0	0	0	0	0
rna50485	GeneID:112442499	Name=TRNAE-UUC	tctctggtggtccagtggttaggactctgtgctttcacagctgagggcccaggttcaatccctggttagagaa	GluUUC	NC_037345.1	35661757	35661829	+	73	0	0	0	0	0	0	0	0	0	0	0	0	0
rna50515	GeneID:112442500	Name=TRNAG-UCC	tccctggtggtccagtggttaggactctgtacttccaatgtagggggctcaggttcaatccctggtcggggag	GlyUCC	NC_037345.1	36154357	36154429	+	73	0	0	0	0	0	0	0	0	0	0	0	0	0
rna50532	GeneID:112442516	Name=TRNAE-UUC	tccctggcagtccaatgggtaggattcagcactttcactgctgtggcctgggttcaaatcctggccagggaa	GluUUC	NC_037345.1	36441617	36441688	-	72	0	0	0	0	0	0	0	0	0	0	0	0	0
rna50560	GeneID:112442517	Name=TRNAD-GUC	TCCTTGTTAGTATAGTGGTGATTATCCctgcctgtcatgcaggagaccggggtttgagtCCCTGATGGGGAG	AspGUC	NC_037345.1	36614806	36614877	-	72	0	0	0	0	0	0	0	0	0	0	0	0	0
rna50584	GeneID:112442518	Name=TRNAL-UAA	GCAGGATGGCCGAGTGGTTAAGGTGTTGGACTTAAGATCCAATGGGCTAGTGCCTTGTGGGTTCGAATCCCACTCTCAGTA	LeuUAA	NC_037345.1	38840590	38840670	-	81	0	0	0	0	0	0	0	0	0	0	0	0	0
rna50622	GeneID:112442501	Name=TRNAG-UCC	tccctggtggtccaatggttaggactctgcacttccactacagggggctcaggttcaatccttggtcagggaa	GlyUCC	NC_037345.1	39250238	39250310	+	73	0	0	0	0	0	0	0	0	0	0	0	0	0
rna50660	GeneID:112442519	Name=TRNAM-CAU	GCCTTCTTAGCGCAGTGGGCAGCGCGTCAGTCTCATAATCTGAAGGTCCTGAGTTCGAGCCTCAGAGAGGGCA	MetCAU	NC_037345.1	39648078	39648150	-	73	3	0	1	1	2	0	0	1	4	2	0	2	1
rna50715	GeneID:112442502	Name=TRNAG-CCC	tccctggtggtccagtggttaagactctgtactcccaatgcaggggtcccaggttcaatccctggtcagggaa	GlyCCC	NC_037345.1	42553607	42553679	+	73	0	0	0	0	0	0	0	0	0	0	0	0	0
rna50751	GeneID:112442503	Name=TRNAT-AGU	GGCGCCGTGGCTTAGTTGGTTAAAGCGCCTGTCTAGTAAACAGGAGATCCTGGGTTCGAATCCCAGCGGTGCCT	ThrAGU	NC_037345.1	43596311	43596384	+	74	11	0	2	1	7	0	0	0	2	4	0	2	2
rna50867	GeneID:112442521	Name=TRNAV-CAC	tccctggtggtccagtggctaagaccctgcactcacaatgcagggggccaggttcaatccctggttagggag	ValCAC	NC_037345.1	46015370	46015441	-	72	0	0	0	0	0	0	0	0	0	0	0	0	0
rna50915	GeneID:112442522	Name=TRNAT-UGU	tccctgatggtccagggttAGGACTTGGTACTTGTATTGCCAAGggtctaggttcaatccctggttggggaa	ThrUGU	NC_037345.1	46387407	46387478	-	72	0	0	0	0	0	0	0	0	0	0	0	0	0
rna51096	GeneID:112442523	Name=TRNAE-UUC	tccctggtggtccagtggctaagactctgtgctttcaacgcagggggctcaggttcgatccctggtcagggaa	GluUUC	NC_037345.1	47332490	47332562	-	73	0	0	0	0	0	0	0	0	0	0	0	0	0
rna51208	GeneID:112442524	Name=TRNAE-CUC	tccctggtggtccagtggtgaggactcagcACTCTCATAGccgaggcccaggttcaatccctggtcagggag	GluCUC	NC_037345.1	48496230	48496301	-	72	0	0	0	0	0	0	0	0	0	0	0	0	0
rna51228	GeneID:112442525	Name=TRNAG-UCC	tccctgatggttcagtggttaagacgttgcacttccaatgcagagggccagggttcaatccctggtcagggaa	GlyUCC	NC_037345.1	48616840	48616912	-	73	0	0	0	0	0	0	0	0	0	0	0	0	0
rna51262	GeneID:112442526	Name=TRNAG-CCC	tccctggtgttctagTGGCTAagcctctgcactcccaatgcagggggcccaggttcgatccctggtcagggaa	GlyCCC	NC_037345.1	49011819	49011891	-	73	0	0	0	0	0	0	0	0	0	0	0	0	0
rna51279	GeneID:112442527	Name=TRNAI-UAU	GCTCCAGTGGCGCAATCGGTTAGCGCGCGGTACTTATAGGGCAGTGCGAGCGGAGCGATGCCGAGGTTGTGAGTTCGATCCTCACCTGgagca	IleUAU	NC_037345.1	49107397	49107489	-	93	1	0	0	0	0	0	0	0	1	0	0	0	1
rna51336	GeneID:112442528	Name=TRNAG-CCC	tccctggtggtcccgtggttaagactctgcactcccaatgcaggggcccaagttcgatccctggtcaaggaa	GlyCCC	NC_037345.1	49739688	49739759	-	72	0	0	0	0	0	0	0	0	0	0	0	0	0
rna51376	GeneID:112442529	Name=TRNAC-GCA	tccccggtggctcagatggtaaagcgtctgcctgcaatgcaggagacccaggttcgatccctgggtggggaa	CysGCA	NC_037345.1	50078108	50078179	-	72	0	0	0	0	0	0	0	0	0	0	0	0	0
rna51577	GeneID:112442530	Name=TRNAA-AGC	GGGggtgtagctcagtggtagagtgtATGCTTAGCATGCACGAGGtgccaggttcaaatcctggcactTCCA	AlaAGC	NC_037345.1	51642909	51642980	-	72	0	0	0	0	0	0	0	0	0	0	0	0	0
rna51864	GeneID:112442532	Name=TRNAW-CCA	tccctgatggctcagaggttaaagcgtctacttccaatgcaggaggcccaggttcgatccctgggtcaggaag	TrpCCA	NC_037345.1	53528391	53528463	-	73	0	0	0	0	0	0	0	0	0	0	0	0	0
rna51874	GeneID:112442533	Name=TRNAA-AGC	GGGGgtatagctcagtggtagagcgcATGCTTAGCATGCAtgaggccctgggttcaatccccagtacCTCCA	AlaAGC	NC_037345.1	53719297	53719368	-	72	170	13	19	61	132	43	18	55	122	75	14	49	30
rna51934	GeneID:112442504	Name=TRNAQ-CUG	tccctagtggtccagtggttaggactctgcactctgaTTGCCAAGgttccaggttcaatccctggtcagggaa	GlnCUG	NC_037345.1	54535133	54535205	+	73	0	0	0	0	0	0	0	0	0	0	0	0	0
rna51943	GeneID:112442534	Name=TRNAM-CAU	AGCAGAGTGGCGCAGCGGAAGCGTGCTGGGCCCATAACCCAGAGGTCAATGGATCGAAACCATTCTCTGCTA	MetCAU	NC_037345.1	54662068	54662139	-	72	267	16	49	96	321	31	24	59	108	194	46	71	85
rna52370	GeneID:112442505	Name=TRNAC-ACA	tccctggtggctcagatggtaaagcgtctgcctacaatgcaggagacccaggttcaatccctgggttgggaa	CysACA	NC_037345.1	57032943	57033014	+	72	0	0	0	0	0	0	0	0	0	0	0	0	0
rna52416	GeneID:112442535	Name=TRNAG-CCC	tcccttgtggtccagtggctaggactctgaactcccaatgcaggggaccctggttcgatccctggtcagggaa	GlyCCC	NC_037345.1	57457525	57457597	-	73	0	0	0	0	0	0	0	0	0	0	0	0	0
rna53123	GeneID:112442506	Name=TRNAE-UUC	tccctggtggcctagtggttaagactcagcactttcactgctgaggctcaggttcaatccctggtcggggaa	GluUUC	NC_037345.1	64283860	64283931	+	72	0	0	0	0	0	0	0	0	0	0	0	0	0
rna53188	GeneID:112442536	Name=TRNAE-UUC	TTCCTgatagttcagtggttaggattctgcattTTCCCTGCagtgacccaggttcaatccctggttagggaa	GluUUC	NC_037345.1	64788178	64788249	-	72	0	0	0	0	0	0	0	0	0	0	0	0	0
rna53198	GeneID:112442487	Name=TRNAW-CCA	tccctggtggctcagaggttaaagcgtctgcctccaatgcgggagacccaggttcgatccctgggtcgggaa	TrpCCA	NC_037345.1	64930281	64930352	-	72	0	0	0	0	0	0	0	0	0	0	0	0	0
rna53332	GeneID:112442930	Name=TRNAS-GGA	tccctagtggctcagaggttaaagcgtctgcctggaatgcaggagacccaggttcgatccctggattgggaa	SerGGA	NC_037346.1	1141248	1141319	-	72	0	0	0	0	0	0	0	0	0	0	0	0	0
rna53612	GeneID:112442931	Name=TRNAE-UUC	tccctggtggtccagtggttacgacgtggcactttcactgctggtgcccaggttcaattcctggtcagggag	GluUUC	NC_037346.1	10331384	10331455	-	72	0	0	0	0	0	0	0	0	0	0	0	0	0
rna53874	GeneID:112442933	Name=TRNAK-UUU	tccctgatggtccagtggttaggacttggcacttttactgccagggcccaggtttgatccctggttgaggaa	LysUUU	NC_037346.1	17065686	17065757	-	72	0	0	0	0	0	0	0	0	0	0	0	0	0
rna53878	GeneID:112442879	Name=TRNAK-CUU	cccctggtggtccagtggttaagaccctgcactcttagtgcagggggcccaggttcaattcctggtcagggaa	LysCUU	NC_037346.1	17254626	17254698	+	73	0	0	0	0	0	0	0	0	0	0	0	0	0
rna53910	GeneID:112442934	Name=TRNAQ-UUG	tccctggtagtctagtggttaggattcaacaCTTTGACTGCTGTGGcccgggttcaatacctggttagggaa	GlnUUG	NC_037346.1	17812777	17812848	-	72	0	0	0	0	0	0	0	0	0	0	0	0	0
rna53951	GeneID:112442935	Name=TRNAT-CGU	GGCGCGGTGGCCAAGTGGTAAGGCGTCGGTCTCGTAAACCGAAGATCGCGGGTTCGAACCCCGTCCGTGCCT	ThrCGU	NC_037346.1	18483974	18484045	-	72	4	2	1	2	11	1	0	4	2	7	0	3	2
rna53969	GeneID:112442936	Name=TRNAR-CCU	ttcctggtggtccagtggctaagactctgtgctcctaatgcagagggcccaggttcgatccctggtcagggaa	ArgCCU	NC_037346.1	19200360	19200432	-	73	0	0	0	0	0	0	0	0	0	0	0	0	0
rna54062	GeneID:112442910	Name=TRNAG-UCC	tccttggtggttcagtggctaagattctgcacttccaatgcaggaggcccaggttcgatccctggtcagggaa	GlyUCC	NC_037346.1	20211925	20211997	+	73	0	0	0	0	0	0	0	0	0	0	0	0	0
rna54118	GeneID:112442921	Name=TRNAG-CCC	tctctgatggtccagtggctaagactcttcactcccaatgtagggggcccaggttcaatccctggtcaggaaa	GlyCCC	NC_037346.1	20566396	20566468	+	73	0	0	0	0	0	0	0	0	0	0	0	0	0
rna54155	GeneID:112442937	Name=TRNAG-UCC	tccctagtggtccagtggctaagactctgtgcttccaatgcagagggcccaggttcgatccctggtcagggaa	GlyUCC	NC_037346.1	20953557	20953629	-	73	0	0	0	0	0	0	0	0	0	0	0	0	0
rna54183	GeneID:112442932	Name=TRNAC-GCA	tccctggtggcttagttggtaaagaatctgcctgcaatgcaggagacccaggttcgatccctgggtggggaa	CysGCA	NC_037346.1	21515555	21515626	+	72	0	0	0	0	0	0	0	0	0	0	0	0	0
rna54228	GeneID:112442938	Name=TRNAG-UCC	tcctcggtggtccagtggttaagactctgcacttccactgcagggggcatgggttcgatccctagttggggaa	GlyUCC	NC_037346.1	22335546	22335618	-	73	0	0	0	0	0	0	0	0	0	0	0	0	0
rna54240	GeneID:112442943	Name=TRNAE-UUC	tccctgatggtccagtggttaggactcggcattttcactgccatgggcccaggttcaatccctggttagggaa	GluUUC	NC_037346.1	22577005	22577077	+	73	0	0	0	0	0	0	0	0	0	0	0	0	0
rna54398	GeneID:112442885	Name=TRNAG-CCC	ttcctgatggtccagtggttaagactctgcactcccaatacagggggcctgggttcgatccctggtcagggaa	GlyCCC	NC_037346.1	24489716	24489788	+	73	0	0	0	0	0	0	0	0	0	0	0	0	0
rna54463	GeneID:112442896	Name=TRNAK-UUU	GGctaagtagctcagttggtagagcaTCAGACTTTTAATCTGAGGGTCCAGGGTTCAAGTCCCTGTTCAGGCA	LysUUU	NC_037346.1	25396336	25396408	+	73	0	0	0	0	0	0	0	0	0	0	0	0	0
rna54838	GeneID:112442902	Name=TRNAK-UUU	GCCCggatagctcagtcggtagagcatcagacttttaatctgagggtccagggttcaagtccctgttcgggcg	LysUUU	NC_037346.1	27761050	27761122	+	73	5321	1021	2714	4109	4117	3845	3148	3631	2991	6842	3284	3720	3900
rna54839	GeneID:112442903	Name=TRNAQ-CUG	GGTTCCATGGTGTAATGGTTAGCACTCTGGACTCTGAATCCAGCGATCCGAGTTCAAATCTCGGTGGaacct	GlnCUG	NC_037346.1	27761705	27761776	+	72	18296	1518	4745	7858	22672	2842	3627	3866	8134	15045	3762	5610	9910
rna54840	GeneID:112442939	Name=TRNAL-UAG	GGTAGCGTGGCCGAGCGGTCTAAGGCGCTGGATTTAGGCTCCAGTCTCTTCGGAGGCGTGGGTTCGAATCCCACCGCTGCCA	LeuUAG	NC_037346.1	27762208	27762289	-	82	1223	68	35	410	675	130	11	228	1011	401	17	83	239
rna54841	GeneID:112442904	Name=TRNAR-UCU	GGCTCTGTGGCGCAATGGATAGCGCATTGGACTTCTAGTGACGAAAGAGCGATTCAAAGGTTGTGGGTTCGAATCCCACCAGAGtcg	ArgUCU	NC_037346.1	27762806	27762892	+	87	0	0	0	0	0	1	0	0	0	1	0	0	0
rna54844	GeneID:112442905	Name=TRNAG-GCC	gcattggtggttcagtggtagaattctcGCCTGCCACgcgggaggcccgggttcgattcccggcCAATGCA	GlyGCC	NC_037346.1	27767594	27767664	+	71	336551	18386	68579	144414	144756	67995	61355	166152	108876	234023	59226	146451	113271
rna54846	GeneID:112442940	Name=TRNAS-CGA	GCTGTGATGGCCGAGTGGTTAAGGCGTTGGACTCGAAATCCAATGGGGTCTCCCCGCGCAGGTTCGAATCCTGCTCACAGCG	SerCGA	NC_037346.1	27777475	27777556	-	82	119	1	6	20	110	3	6	25	46	89	4	6	53
rna54847	GeneID:112442941	Name=TRNAT-AGU	GGCGCCGTGGCTTAGCTGGTTAAAGCGCCTGTCTAGTAAACAGGAGATCCTGGGTTCGAATCCCAGCGGTGCCT	ThrAGU	NC_037346.1	27777989	27778062	-	74	7	0	0	0	3	1	0	0	1	1	0	0	1
rna54866	GeneID:112442906	Name=TRNAW-CCA	GACCTCGTGGCGCAACGGTAGCGCGTCTGACTCCAGATCAGAAGGTTGCGTGTTCAAATCACGTCGGGGTCA	TrpCCA	NC_037346.1	27829637	27829708	+	72	0	0	0	0	1	0	0	0	0	0	0	0	0
rna54867	GeneID:112442907	Name=TRNAS-GCU	GACGAGGTGGCCGAGTGGTTAAGGCGATGGACTGCTAATCCATTGTGCTCTGCACGCGTGGGTTCGAATCCCATCCTCGTCG	SerGCU	NC_037346.1	27830143	27830224	+	82	100	1	8	30	47	4	5	24	37	93	7	5	32
rna54868	GeneID:112442908	Name=TRNAT-AGU	GGCGCCGTGGCTTAGTTGGTTAAAGCGCCTGTCTAGTAAACAGGAGATCCTGGGTTCGAATCCCAGCGGTGCCT	ThrAGU	NC_037346.1	27830446	27830519	+	74	10	0	2	1	7	0	0	0	2	4	0	2	2
rna54869	GeneID:112442909	Name=TRNAI-AAU	GGCcggttagctcagttggttagaGCGTGGTGCTAATAACGCCAAGGTCGCGGGTTCGAGCCCCGTACGGGCCA	IleAAU	NC_037346.1	27830911	27830984	+	74	8	4	6	11	6	4	1	8	30	9	0	6	9
rna54878	GeneID:112442942	Name=TRNAW-CCA	GGCCTCGTGGCGCAACGGTAGCGCGTCTGACTCCAGATCAGAAGGTTGCGTGTTCAAATCACGTCGGGGTCA	TrpCCA	NC_037346.1	27845886	27845957	-	72	0	0	0	0	1	0	1	0	0	0	0	0	0
rna54879	GeneID:112442911	Name=TRNAG-UCC	GCGTTGGTGGTATAGTGGTGAGCATAGCTGCCTTCCAAGCAGttgacccgggttcgattcccggcCAACGCA	GlyUCC	NC_037346.1	27846569	27846640	+	72	159220	12744	51086	96333	96832	39348	50295	127522	66721	168903	49294	102617	85585
rna54880	GeneID:112442944	Name=TRNAD-GUC	TCCTCGTTAGTATAGTGGTGAGTATCCCCGCCTGTCacgcgggagaccggggttcgattccCCGACGGGGAG	AspGUC	NC_037346.1	27847062	27847133	-	72	952551	193504	182357	392074	528862	598807	134384	138370	797985	502720	159364	261545	501604
rna54881	GeneID:112442945	Name=TRNAP-CGG	GGCTCGTTGGTCTAGGGGTATGATTCTCGCTTCGGGTGCGAGAGGTCCCGGGTTCAAATCCCGGACGAGCCC	ProCGG	NC_037346.1	27847742	27847813	-	72	15221	176	1371	1935	11798	253	521	779	5472	8565	471	1196	4878
rna54883	GeneID:112442946	Name=TRNAT-AGU	GGCGCCGTGGCTTAGTTGGTTAAAGCGCCTGTCTAGTAAACAGGAGATCCTGGGTTCGAATCCCAGCGGTGCCT	ThrAGU	NC_037346.1	27851226	27851299	-	74	11	0	2	0	7	0	0	0	2	4	0	2	2
rna54884	GeneID:112442947	Name=TRNAS-AGA	GTAGTCGTGGCCGAGTGGTTAAGGCGATGGACTAGAAATCCATTGGGGTCTCCCCGCGCAGGTTCGAATCCTGCCGACTACG	SerAGA	NC_037346.1	27851584	27851665	-	82	174	4	28	36	64	11	13	37	52	107	14	17	30
rna54885	GeneID:112442948	Name=TRNAI-AAU	GGCcggttagctcagttggttagaGCGTGGTGCTAATAACGCCAAGgtcgcgggttcgatccccgtaCGGGCCA	IleAAU	NC_037346.1	27852162	27852235	-	74	20	6	10	23	5	22	10	17	69	18	5	13	11
rna55092	GeneID:112442912	Name=TRNAW-CCA	GACCTCGTGGCGCAATGGTAGCGCGTCTGACTCCAGATCAGAAGGTTGCGTGTTCAAGTCACGTCGAGGTCA	TrpCCA	NC_037346.1	33114203	33114274	+	72	0	0	0	0	0	0	0	0	0	0	0	0	0
rna55202	GeneID:112442913	Name=TRNAG-CCC	tccccggtggtccagtggttaagactctgcactcccaatgcagggggcgtgggttcgatcccaggttggggaa	GlyCCC	NC_037346.1	33995558	33995630	+	73	0	0	0	0	0	0	0	0	0	0	0	0	0
rna55203	GeneID:112442880	Name=TRNAW-CCA	GACCTCGTGGCGCAATGGTAGCGCGTCTGACTCCAGATCAGAAGGTTGCGTGTTCAAGTCACGTCGGGGTCA	TrpCCA	NC_037346.1	34029010	34029081	-	72	15	0	1	5	9	2	0	0	46	3	0	0	4
rna55364	GeneID:112442914	Name=TRNAG-CCC	tccctggtggtccagtggctaagattctgagctcccaatgcagggggcccaggttcgatccctggtcagggaa	GlyCCC	NC_037346.1	35024879	35024951	+	73	0	0	0	0	0	0	0	0	0	0	0	0	0
rna55542	GeneID:112442881	Name=TRNAQ-UUG	GGTCCCATGGTGTAATGGTTAGCACTCTGGACTTTGAATCCAGCGATCCGAGTTCAAATCTCGGTGGGACCT	GlnUUG	NC_037346.1	37377611	37377682	-	72	2161	41	245	671	1875	107	185	317	752	1568	186	535	816
rna55698	GeneID:112442882	Name=TRNAN-GUU	GTCTCTGTGGCGCAATCGGTTAGCGCGTTCGGCTGTTAACCGAAAGGTTGGTGGTTCGAGCCCACCCAGGGACG	AsnGUU	NC_037346.1	39343153	39343226	-	74	518	36	39	159	229	48	10	83	454	315	16	29	181
rna55705	GeneID:112442883	Name=TRNAC-GCA	GGGGGTATAGCTCAGGGGTAGAGCATTTGACTGCAGATCAAGAGGTCCCCGGTTCAAATCCGGGTGCCCCCT	CysGCA	NC_037346.1	39431222	39431293	-	72	449	12	71	119	423	36	36	106	194	399	21	65	135
rna55710	GeneID:112442884	Name=TRNAC-GCA	GGGGGTATAGCTCAGGGGTAGAGCATTTGACTGCAGATCAAGAGGTCCCCGGTTCAAATCCGGGTGCCCCCT	CysGCA	NC_037346.1	39448382	39448453	-	72	442	12	71	118	414	34	36	105	191	397	20	65	135
rna55711	GeneID:112442915	Name=TRNAC-GCA	GGGGgtatagctcagtggtagagcatTTGACTGCAGATCAAGAGGTCCCCGGTTCAAATCCGGGTGCCCCCT	CysGCA	NC_037346.1	39451752	39451823	+	72	322	41	51	70	328	29	26	45	138	189	21	69	125
rna55714	GeneID:112442886	Name=TRNAC-GCA	GGGGgtatagctcagtggtagagcatTTGACTGCAGATCAAGAGGTCCCTGGTTCAAATCCGGGTGCCCCCT	CysGCA	NC_037346.1	39453812	39453883	-	72	254	6	41	61	138	32	19	46	119	215	32	43	87
rna55722	GeneID:112442887	Name=TRNAC-GCA	GGGGgtatagctcagtggtagagcatTTGACTGCAGATCAAGAGGTCCCCGGTTCAAATCCGGGTGCCCCCT	CysGCA	NC_037346.1	39659156	39659227	-	72	197	33	40	40	199	24	19	31	98	124	15	49	94
rna55723	GeneID:112442888	Name=TRNAC-GCA	GGGGgtatagctcagtggtagagcatTTGACTGCAGATCAAGAGGTCCCCGGTTCAAATCCGGGTGCCCCCT	CysGCA	NC_037346.1	39659890	39659961	-	72	195	33	40	40	199	23	19	31	97	119	15	49	93
rna55747	GeneID:112442916	Name=TRNAW-CCA	tccctggtggctcagaggttaaagcgtctgcctccaatgcaggggacccgggttcgatccctgggtagggaa	TrpCCA	NC_037346.1	39826543	39826614	+	72	0	0	0	0	0	0	0	0	0	0	0	0	0
rna55862	GeneID:112442889	Name=TRNAC-GCA	tccctggtggctcagacggtaaaagcgtctgtctgcaacgcagaagacccaggttcgatccctgggtagggaa	CysGCA	NC_037346.1	40655822	40655894	-	73	0	0	0	0	0	0	0	0	0	0	0	0	0
rna55884	GeneID:112442890	Name=TRNAC-GCA	tccctgatgactcagtggtaaagaatctgcctgcaatgcaggagacccaggttcaatccctgggctgggaa	CysGCA	NC_037346.1	41101431	41101501	-	71	0	0	0	0	0	0	0	0	0	0	0	0	0
rna55993	GeneID:112442917	Name=TRNAC-GCA	tcccagctggctcagtggtaaagaatctgcctgcagtgcagaagactcaggttcaatccctgggtcgggaa	CysGCA	NC_037346.1	42135951	42136021	+	71	0	0	0	0	0	0	0	0	0	0	0	0	0
rna56046	GeneID:112442918	Name=TRNAE-UUC	tccctggtggtccagtggttaggactcagtgctttcactgctgagggcccgggttcgatccctggttgggaaa	GluUUC	NC_037346.1	42653834	42653906	+	73	0	0	0	0	0	0	0	0	0	0	0	0	0
rna56085	GeneID:112442891	Name=TRNAE-UUC	tccctggtggtctaggggttaggactcggcactttcactgccagaggcccaggttcgatccctggttggggaa	GluUUC	NC_037346.1	42861220	42861292	-	73	0	0	0	0	0	0	0	0	0	0	0	0	0
rna56170	GeneID:112442892	Name=TRNAE-UUC	tccctggtggcccagcggttaggactcagagctttcactgctggggcccaggttcaatccctggttagggaa	GluUUC	NC_037346.1	43570624	43570695	-	72	0	0	0	0	0	0	0	0	0	0	0	0	0
rna56417	GeneID:112442893	Name=TRNAD-GUC	tccctggtggttcagtggttaggactctgtgctgtcactgctgaggtcccaggttgaatccctggtcagggaa	AspGUC	NC_037346.1	45921757	45921829	-	73	0	0	0	0	0	0	0	0	0	0	0	0	0
rna56474	GeneID:112442919	Name=TRNAC-GCA	tccctggtggctcagacggtaaagtgtctgcctgcaatgcaggagacccaggttcaatccctgggttgggaa	CysGCA	NC_037346.1	47334793	47334864	+	72	0	0	0	0	0	0	0	0	0	0	0	0	0
rna56483	GeneID:112442894	Name=TRNAC-GCA	tcccgggtggctcagacggtaaagcgtctgcctgcaaggcaggagacccaggttcgattcctgggtcgggaa	CysGCA	NC_037346.1	47463786	47463857	-	72	0	0	0	0	0	0	0	0	0	0	0	0	0
rna56579	GeneID:112442920	Name=TRNAG-UCC	tccctggtggtccagtggttaggactctgtgcttccactgaaggggacccaggttcaaaccctggtcagggaa	GlyUCC	NC_037346.1	48339674	48339746	+	73	0	0	0	0	0	0	0	0	0	0	0	0	0
rna56608	GeneID:112442922	Name=TRNAE-CUC	tccccggtggtccagtgattaggatgcGGTActctcactgctggggcccaggttcaatccctggttggggta	GluCUC	NC_037346.1	48923154	48923225	+	72	0	0	0	0	0	0	0	0	0	0	0	0	0
rna56610	GeneID:112442923	Name=TRNAR-CCG	GACCCAGTGGCCTAATGGATAAGGCATCAGCCTCCGGAGCTGGGGATTGTGGGTTCGAGTCCCATCTGGGTCG	ArgCCG	NC_037346.1	48966332	48966404	+	73	30231	818	5634	5528	30236	1581	2819	3224	17256	22486	2711	6719	13023
rna56616	GeneID:112442924	Name=TRNAE-UUC	tccctggtggtccaggggttaagacttggcactttcactgccacgggcccaggttcgatccctggttgggaaa	GluUUC	NC_037346.1	49116791	49116863	+	73	0	0	0	0	0	0	0	0	0	0	0	0	0
rna56618	GeneID:112442895	Name=TRNAS-AGA	GTAGTCGTGGCCGAGTGGTTAAGGCGATGGACTAGAAATCCATTGGGGTTTCCCCGCGCAGGTTCGAATCCTGCCGACTACG	SerAGA	NC_037346.1	49195498	49195579	-	82	441	5	14	108	395	8	7	54	248	294	5	31	125
rna56656	GeneID:112442925	Name=TRNAM-CAU	aGCAGAGTGGCGCAGCGGGAGCGTGCTGGGCCCATAACCCAGAGGTCGATGGATCGAAACCATCCTCTGCTA	MetCAU	NC_037346.1	50097758	50097829	+	72	12275	380	1883	3844	10560	1214	1371	2328	3547	8593	1306	3230	3535
rna56657	GeneID:112442926	Name=TRNAQ-UUG	GGTTCTATGGTGTAATGGTTAGCACTCTGGACTTTGAATCCAGCGATCCGAGTTCAAATCTCGGTAGAACCT	GlnUUG	NC_037346.1	50098061	50098132	+	72	4	0	4	4	4	0	0	0	1	3	0	2	2
rna56894	GeneID:112442897	Name=TRNAG-CCC	tccctggtggtccagtggctaagactctgcactcccaatacaggggcctgggttcaatccctggtcagggaa	GlyCCC	NC_037346.1	52281571	52281642	-	72	0	0	0	0	0	0	0	0	0	0	0	0	0
rna57290	GeneID:112442898	Name=TRNAA-AGC	GGGGgtatagctcagtggtagagcgcATGCTTAGCATGCAtgaggccctgggttcaatccccagtacCTCCA	AlaAGC	NC_037346.1	55851349	55851420	-	72	160	13	18	61	122	39	16	52	111	73	14	46	30
rna57382	GeneID:112442899	Name=TRNAR-CCU	GCCCCAGTGGCCTAATGGATAAGGCACTGGCCTCCTAAGCCAGGGATTGTGGGTTCGAGTCccatctggggtg	ArgCCU	NC_037346.1	56411437	56411509	-	73	339	12	65	77	346	28	37	54	345	713	49	71	149
rna57383	GeneID:112442927	Name=TRNAR-UCG	GACCGCGTGGCCTAACGGATAAGGCGTCTGACTTCGGATCAGAAGATTGAGGGTTCGAGTCCCTTCGTGGTCG	ArgUCG	NC_037346.1	56411984	56412056	+	73	1034	73	412	313	1244	76	236	162	822	1146	213	296	737
rna57384	GeneID:112442928	Name=TRNAR-CCU	GCCCCAGTGGCCTAATGGATAAGGCACTGGCCTCCTAAGCCAGGGATTGTGGGTTCGAGTCCCACCTGGGGTG	ArgCCU	NC_037346.1	56412383	56412455	+	73	1282	41	289	348	1336	48	151	190	764	1333	132	256	536
rna57385	GeneID:112442900	Name=TRNAR-CCU	GCCCCAGTGGCCTAATGGATAAGGCACTGGCCTCCTAAGCCAGGGATTGTGGGTTCGAGTCCCACCTGGGGTA	ArgCCU	NC_037346.1	56412869	56412941	-	73	1107	29	110	182	1012	47	63	138	762	783	44	202	327
rna57389	GeneID:112442901	Name=TRNAG-CCC	tccctgatggtccagtggctaagactctgtgctcccaatgcagggatcccaggttcaatccctggtcagggaa	GlyCCC	NC_037346.1	56449019	56449091	-	73	0	0	0	0	0	0	0	0	0	0	0	0	0
rna57498	GeneID:112442929	Name=TRNAG-UCC	tccctagtggtccagtggttaagactctgcacttccaatgcagagggtgcaggttcgatccctggtcagggaa	GlyUCC	NC_037346.1	59108715	59108787	+	73	0	0	0	0	0	0	0	0	0	0	0	0	0
rna57714	GeneID:112443084	Name=TRNAK-UUU	tccctgggggtccagtggcagGACTCAGCACTTTTACTGCTGactcccaggttcaatccctggtcagggaa	LysUUU	NC_037347.1	3173734	3173804	+	71	0	0	0	0	0	0	0	0	0	0	0	0	0
rna57738	GeneID:112443099	Name=TRNAG-CCC	tccctggtggtccagtggctaagactccacactcccaatgcagggggcccgggttcgattcctggccagggaa	GlyCCC	NC_037347.1	4627321	4627393	-	73	0	0	0	0	0	0	0	0	0	0	0	0	0
rna57791	GeneID:112443100	Name=TRNAR-UCG	AACCACGTGGCCTAATGGATAAGGCGTCTGACTTCGGATCAGAAGATTGAGGGTTCGAGTCCCTTCGTGGTTG	ArgUCG	NC_037347.1	7472320	7472392	-	73	13	0	0	1	6	0	0	0	3	0	0	1	0
rna57829	GeneID:112443101	Name=TRNAC-ACA	tccctggtggctcagatggtaaagcatttgcctacaatgcaggagacccaggttcgatccctgggttgggaa	CysACA	NC_037347.1	9099094	9099165	-	72	0	0	0	0	0	0	0	0	0	0	0	0	0
rna57882	GeneID:112443095	Name=TRNAE-CUC	tccctggtggttcagtggttagaactctgcactctcactgccagcagctcaggttcaatccctggttggggaa	GluCUC	NC_037347.1	10411446	10411518	+	73	0	0	0	0	0	0	0	0	0	0	0	0	0
rna57902	GeneID:112443106	Name=TRNAC-GCA	tcccagatagctcagttggtaaagtatctgcctgcaatgcaggagaccctggttcaactcctgggttgggaa	CysGCA	NC_037347.1	11762704	11762775	+	72	0	0	0	0	0	0	0	0	0	0	0	0	0
rna58004	GeneID:112443113	Name=TRNAR-GCG	tccctggtagctcagctggtaaagtgtctgcctgcgatgcaggagaccctggttcaattcctgggttgggaa	ArgGCG	NC_037347.1	17470763	17470834	+	72	0	0	0	0	0	0	0	0	0	0	0	0	0
rna58009	GeneID:112443114	Name=TRNAG-CCC	tccctggtagttcagtggctaagacactacactcccaatgcaggggacccaggttcaatccctggtcagggaa	GlyCCC	NC_037347.1	17523539	17523611	+	73	0	0	0	0	0	0	0	0	0	0	0	0	0
rna58041	GeneID:112443085	Name=TRNAC-GCA	tccctgatagctcagttggtagagaacctgcctgcaatgcaggagaccccggttcgattcctgggtggggaa	CysGCA	NC_037347.1	20019931	20020002	+	72	0	0	0	0	0	0	0	0	0	0	0	0	0
rna58050	GeneID:112443102	Name=TRNAC-ACA	tccctggtggctcagatggtaaagcatctgcctacaatgcaggagacccgggttcaattcctgggtggggaa	CysACA	NC_037347.1	21281758	21281829	-	72	0	0	0	0	0	0	0	0	0	0	0	0	0
rna58253	GeneID:112443086	Name=TRNAY-GUA	CCttcggtagctcagctggtagagcgGAGGACTGTAGATGCCTGTCTGTGGCCATCCTTAGGTCGCTGGTTCGATTCCGGCTCGAAGGA	TyrGUA	NC_037347.1	32996084	32996172	+	89	0	0	0	0	0	0	0	0	0	0	0	0	0
rna58285	GeneID:112443103	Name=TRNAE-CUC	tccctgatggtccagtggttaggactcagcactctcactgctgagggcctgggttcgatccctggtcagagaa	GluCUC	NC_037347.1	33942011	33942083	-	73	0	0	0	0	0	0	0	0	0	0	0	0	0
rna58436	GeneID:112443104	Name=TRNAT-UGU	GGCCCTATAGCTCAGGGGTTAGAGCACTGGTCTTGTAAACCAGGGTCGTGAGTTCATATCTCGCTGGGCCCT	ThrUGU	NC_037347.1	40204183	40204254	-	72	0	0	0	0	0	0	0	0	0	0	0	0	0
rna58443	GeneID:112443087	Name=TRNAG-CCC	tccctgatggtccagtggctaagactctgtgctcccactgcaggggtcctgggttcaatccctggtcagggaa	GlyCCC	NC_037347.1	41166838	41166910	+	73	0	0	0	0	0	0	0	0	0	0	0	0	0
rna58451	GeneID:112443105	Name=TRNAW-CCA	GGCCTCGTGGCGCAGTGGTAGAGCGTCTGACTCCAGATCAGAAGGTTGTGTGTTCAAATCACGTCGGGGTCA	TrpCCA	NC_037347.1	41425516	41425587	-	72	0	0	0	0	0	0	0	0	0	0	0	0	0
rna58477	GeneID:112443107	Name=TRNAC-GCA	tccctaatagctcagtaggtaaagaatctgcctgcaaagcaggagacctgggttcgatccccaggtagggaa	CysGCA	NC_037347.1	43732009	43732080	-	72	0	0	0	0	0	0	0	0	0	0	0	0	0
rna58483	GeneID:112443088	Name=TRNAC-ACA	tccctggtggcttagatggtaaagcgtctgcctacaatgcaggaggcccaggttcaaaccctgggtcaggaag	CysACA	NC_037347.1	47626710	47626782	+	73	0	0	0	0	0	0	0	0	0	0	0	0	0
rna58484	GeneID:112443089	Name=TRNAS-GGA	gccctggtggcttagaggttaaagcgtctgcctggaatgcaggagacccaggttcaatccctgggttgggaa	SerGGA	NC_037347.1	47732078	47732149	+	72	0	0	0	0	0	0	0	0	0	0	0	0	0
rna58485	GeneID:112443090	Name=TRNAF-AAA	gctgaaataactcaactgggaGAGTGTTAGACTAAAGATCTAAAGGCCCCTGGTTCAATTCCATGTTTCAGTG	PheAAA	NC_037347.1	48681877	48681949	+	73	0	0	0	0	0	0	0	0	0	0	0	0	0
rna58493	GeneID:112443108	Name=TRNAC-GCA	tccccactggctcagacggtaaaggatctgcctgcaaagcaggagacccaggttcaatccctgggttgggaa	CysGCA	NC_037347.1	50578137	50578208	-	72	0	0	0	0	0	0	0	0	0	0	0	0	0
rna58495	GeneID:112443091	Name=TRNAC-GCA	tccctggtggctcagatggtaaagtgtttgcctgcaatgcaggagacccaggttcgatccctgggtcgggaa	CysGCA	NC_037347.1	51720339	51720410	+	72	0	0	0	0	0	0	0	0	0	0	0	0	0
rna58496	GeneID:112443109	Name=TRNAC-GCA	tccctggtgactcagttggtaaagaatctgtctgcaatacaggagacccaggttcaatccctggctggggaa	CysGCA	NC_037347.1	52658811	52658882	-	72	0	0	0	0	0	0	0	0	0	0	0	0	0
rna58523	GeneID:112443110	Name=TRNAC-ACA	tccctggtggctcagatggtaaagcctctgcctacaatgcgggagacccgggttcgatccccgggtagggaa	CysACA	NC_037347.1	56970687	56970758	-	72	0	0	0	0	0	0	0	0	0	0	0	0	0
rna58527	GeneID:112443092	Name=TRNAG-UCC	tccctgatggtccagtggttaggactctacccttccattgcaggggtcacaggttcaatccctgatcagggaa	GlyUCC	NC_037347.1	58385813	58385885	+	73	0	0	0	0	0	0	0	0	0	0	0	0	0
rna58542	GeneID:112443093	Name=TRNAC-ACA	tccctggtggctcagatggtaaagcgtctgcctacaatgcaggagacctgggttcgatccctggctggggaa	CysACA	NC_037347.1	58906673	58906744	+	72	0	0	0	0	0	0	0	0	0	0	0	0	0
rna58553	GeneID:112443094	Name=TRNAC-GCA	tccctggtggctcagatggtaaagcgtctgcctgcaatgcgggagacccaggttcgattcctgggttgggaa	CysGCA	NC_037347.1	61465008	61465079	+	72	0	0	0	0	0	0	0	0	0	0	0	0	0
rna58563	GeneID:112443111	Name=TRNAS-GGA	tccctggtggctcagaggttaaagcatctgcctggaatgcaggagacccaggttcgatccctgggtcgggaa	SerGGA	NC_037347.1	62489389	62489460	-	72	0	0	0	0	0	0	0	0	0	0	0	0	0
rna58579	GeneID:112443096	Name=TRNAC-ACA	tccctggtggctcagacggtaaagtgtctgtctacaatgcaggagacccaggttcaatccctggtttgggaa	CysACA	NC_037347.1	62882494	62882565	+	72	0	0	0	0	0	0	0	0	0	0	0	0	0
rna58597	GeneID:112443112	Name=TRNAC-GCA	tccctcctagctcagttggtaaagaatctgcttgcaatgcaggagacccaggttcgattcctgggttgggaa	CysGCA	NC_037347.1	64208755	64208826	-	72	0	0	0	0	0	0	0	0	0	0	0	0	0
rna58609	GeneID:112443097	Name=TRNAC-ACA	tccctggtggctcagacggtaaagcgtctgtctacaatgcaggagacccaggttcgatccctgggttgggaa	CysACA	NC_037347.1	65852837	65852908	+	72	0	0	0	0	0	0	0	0	0	0	0	0	0
rna58642	GeneID:112443098	Name=TRNAC-GCA	tccctggtgtctgagatggtaaagcgtctgcctgcagtgtaggagacccaggttcgatccctggcttgggaa	CysGCA	NC_037347.1	70288882	70288953	+	72	0	0	0	0	0	0	0	0	0	0	0	0	0
rna58814	GeneID:112443388	Name=TRNAE-UUC	TCCCACATGGTCTAGCGgttaggattcctggttttcacccAGGCGGCCCGGGTTCGACTCCCGGTGTGGGAA	GluUUC	NC_037348.1	3228261	3228332	-	72	128758	4326	13510	38623	98362	14195	10045	38918	49880	73223	9155	29426	38762
rna58990	GeneID:112443379	Name=TRNAG-CCC	TCCTTGGttgtctagtggctaagactctgtgctcccaacacaggggtcacaggttcgatccctggtcagggaa	GlyCCC	NC_037348.1	16809538	16809610	+	73	0	0	0	0	0	0	0	0	0	0	0	0	0
rna59105	GeneID:112443390	Name=TRNAR-UCG	GGCCGCGTGGCCTAATGGATAAGGCGTCTGACTTCGGATCAGAAGATTGCAGGTTCGAGTCCTGCCGCGGTCG	ArgUCG	NC_037348.1	20804881	20804953	+	73	2557	31	53	273	2050	35	17	82	1606	870	11	174	508
rna59169	GeneID:112443389	Name=TRNAG-CCC	TCCTtgatggtctagtggctaagactctgcgctcccaatgcagggggcccaggttcaatccctggtcagggaa	GlyCCC	NC_037348.1	21687794	21687866	-	73	0	0	0	0	0	0	0	0	0	0	0	0	0
rna59209	GeneID:112443391	Name=TRNAW-CCA	tccctggtggctcagaggttaaagcgtctgcctccaatgcaggagacccaggttcaatccctgggtcgggaa	TrpCCA	NC_037348.1	21995250	21995321	-	72	0	0	0	0	0	0	0	0	0	0	0	0	0
rna59289	GeneID:112443392	Name=TRNAG-CCC	tccctggtggtccagtggctaagattctgcactcccaatgcagggggcctgggttcgatccctggtcagggaa	GlyCCC	NC_037348.1	23221292	23221364	-	73	0	0	0	0	0	0	0	0	0	0	0	0	0
rna59328	GeneID:112443401	Name=TRNAW-CCA	tccctggtggctcagaggttaaagcgtctgcctccaatgcaggagacccaggtttgatccctgggttgggaa	TrpCCA	NC_037348.1	24726113	24726184	+	72	0	0	0	0	0	0	0	0	0	0	0	0	0
rna59380	GeneID:112443403	Name=TRNAC-ACA	tccctggtggctcagatggtaaagcatctgcttacaatgcaggagacccaggttcgatccctgggttgggaa	CysACA	NC_037348.1	26160110	26160181	+	72	0	0	0	0	0	0	0	0	0	0	0	0	0
rna59381	GeneID:112443404	Name=TRNAG-CCC	tctctggtggtccagtggctaagactctgcactcccaatgcaggggacccaggttcaattcctagtcagggaa	GlyCCC	NC_037348.1	26190640	26190712	+	73	0	0	0	0	0	0	0	0	0	0	0	0	0
rna59388	GeneID:112443393	Name=TRNAG-CCC	tccctggtggtccagtggctaagagtctgcattcccaatgcagggggtccaggttcaatccctggtcagggaa	GlyCCC	NC_037348.1	26449844	26449916	-	73	0	0	0	0	0	0	0	0	0	0	0	0	0
rna59471	GeneID:112443380	Name=TRNAC-GCA	tccctggtggctcagaggttaaagcgtctgcctgcaatgctggagacccaggttcgatccctgggtggggaa	CysGCA	NC_037348.1	28995779	28995850	+	72	0	0	0	0	0	0	0	0	0	0	0	0	0
rna59483	GeneID:112443394	Name=TRNAK-CUU	GCCCGGCTAGCTCAGTCGGTAGAGCATGGGACTCTTAATCCCAGGGTCGTGGGTTCGAGCCCCACGTTGGGCG	LysCUU	NC_037348.1	30269857	30269929	-	73	541990	197305	520255	671482	783210	433803	474461	530212	484954	781087	519191	443629	659359
rna59847	GeneID:112443395	Name=TRNAY-GUA	CCTtcgatagctcagctggtagagcgGAGGACTGTAGATCCGACACGTGTGGTCATCCTTAGGTCGCTGGTTCGATTCCGGCTCGAAGGA	TyrGUA	NC_037348.1	44965004	44965093	-	90	0	0	0	0	0	0	1	0	1	1	0	1	1
rna59851	GeneID:112443381	Name=TRNAY-GUA	CCTtcgatagctcagctggtagagcgGAGGACTGTAGATCTGACACGTGTGGTCATCCTTAGGTCGCTGGTTCGATTCCGGCTCGAAGGA	TyrGUA	NC_037348.1	44984358	44984447	+	90	0	0	0	0	0	0	0	0	0	0	0	0	1
rna59853	GeneID:112443382	Name=TRNAY-GUA	CCTtcgatagctcagctggtagagcgGAGGACTGTAGATCCGACACGTGTGGTCATCCTTAGGTCGCTGGTTCGATTCCGGCTCGAAGGA	TyrGUA	NC_037348.1	44990709	44990798	+	90	0	0	0	0	0	0	1	0	1	1	0	1	1
rna59906	GeneID:112443383	Name=TRNAC-GCA	TCCCTaatgactcagttggtaaagaacctgcctgcaatgcaggagacatgggttcgatccccagtgtgggaa	CysGCA	NC_037348.1	45963733	45963804	+	72	0	0	0	0	0	0	0	0	0	0	0	0	0
rna60010	GeneID:112443384	Name=TRNAC-GCA	tccctggtggctcagaggataaagcatctgcctgcaatgcaggagacccaggttcaatccctgggttgggaa	CysGCA	NC_037348.1	53334266	53334337	+	72	0	0	0	0	0	0	0	0	0	0	0	0	0
rna60101	GeneID:112443396	Name=TRNASTOP-UCA	tccctggtggtccagtggttaagacactgctctcaatgcaggggtccaggttcaatccctggccagggaa	STOPUCA	NC_037348.1	55488955	55489024	-	70	0	0	0	0	0	0	0	0	0	0	0	0	0
rna60116	GeneID:112443385	Name=TRNAC-GCA	tccctgatagctcagttggtaaagaacctgcctgcaatgcaggagaccctggttcaattcctggaccgggaa	CysGCA	NC_037348.1	56179118	56179189	+	72	0	0	0	0	0	0	0	0	0	0	0	0	0
rna60150	GeneID:112443397	Name=TRNAS-GGA	tccctggtggctcagaggttaaagcatctgcctggaatgcaggagacccaggttcgatccctgggttgggaa	SerGGA	NC_037348.1	57454334	57454405	-	72	0	0	0	0	0	0	0	0	0	0	0	0	0
rna60163	GeneID:112443398	Name=TRNAK-UUU	TCCTtcatagtccagtggttaggactcggcacttttACTGCAGggaatccaggttcaatccctggtgggggaa	LysUUU	NC_037348.1	57780026	57780098	-	73	0	0	0	0	0	0	0	0	0	0	0	0	0
rna60235	GeneID:112443399	Name=TRNAE-UUC	tccctggtggtccagtggttaggactcagagctttcatttctggggcccaggttcaatccttggtcagggaa	GluUUC	NC_037348.1	59304488	59304559	-	72	0	0	0	0	0	0	0	0	0	0	0	0	0
rna60594	GeneID:112443386	Name=TRNAA-AGC	tccctggcagtccagtggttaggacttggcaccagcactgccagggcccaggttcgatccttggttggggaa	AlaAGC	NC_037348.1	66922900	66922971	+	72	0	0	0	0	0	0	0	0	0	0	0	0	0
rna60623	GeneID:112443387	Name=TRNAI-AAU	GGCcggttagctcagttggttagaGCGTGGTGCTAATAACGCCAAGgtcgcgggttcgatccccgtaCGGGCCA	IleAAU	NC_037348.1	67103861	67103934	+	74	20	5	10	23	7	22	10	17	69	18	5	13	11
rna60624	GeneID:112443400	Name=TRNAC-GCA	tccctcgtagctcagttggtaaagaatctgcctgcaatgcaggagacccaggttcaatccctggctcgggaa	CysGCA	NC_037348.1	67114582	67114653	-	72	0	0	0	0	0	0	0	0	0	0	0	0	0
rna60680	GeneID:112443402	Name=TRNAC-GCA	tcctgggtagctcagctggtagagaatctgcctgcaaagcaggagaccccagttcgattcttgggtcaggaa	CysGCA	NC_037348.1	68005064	68005135	-	72	0	0	0	0	0	0	0	0	0	0	0	0	0
rna60874	GeneID:112443578	Name=TRNAC-GCA	tccctggtggctcagaggataaagcgtctgcctgcagtgcaggagacccgggttcgatccccgggttgggaa	CysGCA	NC_037349.1	1678360	1678431	-	72	0	0	0	0	0	0	0	0	0	0	0	0	0
rna60934	GeneID:112443568	Name=TRNAG-CCC	tccctcatggtccagtggctaagactctgcactcccaatcaatgcaggggacccaggttcaattcctggtcggggaa	GlyCCC	NC_037349.1	6445380	6445456	+	77	0	0	0	0	0	0	0	0	0	0	0	0	0
rna60935	GeneID:112443579	Name=TRNAG-CCC	tccctggtggtccagaggctaagactctgcactcccaatcaAGGGGTcccaagttcgatccttggtcagggaa	GlyCCC	NC_037349.1	6554075	6554147	+	73	0	0	0	0	0	0	0	0	0	0	0	0	0
rna60937	GeneID:112443580	Name=TRNAG-CCC	tccctggtggtccaatggttaagattctgtgctcccaatgcagggggcccaggttcaatccctggtcagggaa	GlyCCC	NC_037349.1	6696330	6696402	-	73	0	0	0	0	0	0	0	0	0	0	0	0	0
rna60947	GeneID:112443590	Name=TRNAG-UCC	tccctggtggtccagtggttaagactctgtgcttccaatgcagagggcacaggttcgatccctggttggggaa	GlyUCC	NC_037349.1	6837896	6837968	+	73	0	0	0	0	0	0	0	0	0	0	0	0	0
rna61041	GeneID:112443581	Name=TRNAE-CUC	tccctgatggtccagtggttaagactccacactctcaatgcagggggcccaggttcgatccctggtcagggaa	GluCUC	NC_037349.1	8289027	8289099	-	73	0	0	0	0	0	0	0	0	0	0	0	0	0
rna61044	GeneID:112443582	Name=TRNAK-UUU	gcCCAGATGGCTCAGTCAGTAGAGCATCAGACTTTTAATCTGAAGGTCCAAGGTTCAAGTCCCTGTTTGAGCC	LysUUU	NC_037349.1	9177061	9177133	-	73	0	0	0	0	0	0	0	0	0	0	0	0	0
rna61281	GeneID:112443591	Name=TRNAC-GCA	tccctggtagctcagttggtaaagaatctgcctgcagtgcagaagacccaggttcaatccctggattgggaa	CysGCA	NC_037349.1	13490654	13490725	+	72	0	0	0	0	0	0	0	0	0	0	0	0	0
rna61365	GeneID:112443592	Name=TRNAG-CCC	tccctgatggtccagtggctaagactctgcgctcccaatgcagggggcccaggttcaatccctggccagggaa	GlyCCC	NC_037349.1	14966852	14966924	+	73	0	0	0	0	0	0	0	0	0	0	0	0	0
rna61568	GeneID:112443583	Name=TRNAG-CCC	tccctggtggtccagtggctaaaactctccactcccaatgcagggggcccaggttcgatccctggccagggaa	GlyCCC	NC_037349.1	17989205	17989277	-	73	0	0	0	0	0	0	0	0	0	0	0	0	0
rna61644	GeneID:112443569	Name=TRNAC-GCA	tccctggtggctcagatggtaaagtgtctgtctgcaatgcaggagacccaggttcgatccctgggttgggaa	CysGCA	NC_037349.1	29857192	29857263	+	72	0	0	0	0	0	0	0	0	0	0	0	0	0
rna61680	GeneID:112443584	Name=TRNAW-CCA	tccctggtggctcagaggttaaagcatctgcctccaatgcaggaggcccgggttcgatccctgggtcgggaa	TrpCCA	NC_037349.1	31554383	31554454	-	72	0	0	0	0	0	0	0	0	0	0	0	0	0
rna61704	GeneID:112443585	Name=TRNAE-CUC	tccctggtggtctagtggttacgatttggtgctctcactgccatggcctaggttcaatccctggctggggaa	GluCUC	NC_037349.1	32397643	32397714	-	72	0	0	0	0	0	0	0	0	0	0	0	0	0
rna61780	GeneID:112443570	Name=TRNAC-GCA	tccctggtggctcagatggtaaagcgtctgcctgcaatgcaggagacccaggttcgatccctgggttgggaa	CysGCA	NC_037349.1	37365202	37365273	+	72	0	0	0	0	0	0	0	0	0	0	0	0	0
rna61941	GeneID:112443571	Name=TRNAG-CCC	tccctggtggtccagtggctaagactctgtgctcccaatgcagagggcccaggttctatccctggtcagggaa	GlyCCC	NC_037349.1	43128689	43128761	+	73	0	0	0	0	0	0	0	0	0	0	0	0	0
rna62067	GeneID:112443586	Name=TRNAG-UCC	tccttgatggtccagtggttaggactttgcacttccactacaggggtcacaggttcaatcactggtcagggaa	GlyUCC	NC_037349.1	44667006	44667078	-	73	0	0	0	0	0	0	0	0	0	0	0	0	0
rna62119	GeneID:112443572	Name=TRNAG-UCC	tccctggtggtccagtggctaagagtctgcacttccaatgcagggggcccaggttcaatccctggtcagggaa	GlyUCC	NC_037349.1	47789747	47789819	+	73	0	0	0	0	0	0	0	0	0	0	0	0	0
rna62239	GeneID:112443587	Name=TRNAG-CCC	tccctggtggtccaatggttaagactctgtgcccccaatgcagggggcccaggttcaatccctggtcagggaa	GlyCCC	NC_037349.1	48780969	48781041	-	73	0	0	0	0	0	0	0	0	0	0	0	0	0
rna62384	GeneID:112443573	Name=TRNAE-UUC	tccctggttgtccagtggttaggacgtagtactttcactgctggggcccaggttcaattcctggtcagggaa	GluUUC	NC_037349.1	50125740	50125811	+	72	0	0	0	0	0	0	0	0	0	0	0	0	0
rna62768	GeneID:112443588	Name=TRNAY-GUA	tccctggtggctcagatggtaaagcatctgcctgtaatgcggaagacccaggttcgatccctgggttgggaa	TyrGUA	NC_037349.1	53113080	53113151	-	72	0	0	0	0	0	0	0	0	0	0	0	0	0
rna62819	GeneID:112443574	Name=TRNAR-ACG	GGGCCAGTGGCGCAATGGATAACGCGTCTGACTACGGATCAGAAGATTCTAGGTTCGACTCCTGGCTGGCTCG	ArgACG	NC_037349.1	53626359	53626431	+	73	467	4	8	40	321	5	6	11	301	125	1	17	86
rna62870	GeneID:112443575	Name=TRNAK-UUU	CCCTGgatagctcagtcagtagagCATCAGACTTTTAATCTGAGGGTCCAGGGTTCAAGTCCTTGTTCTGGCA	LysUUU	NC_037349.1	54416537	54416609	+	73	0	0	0	0	0	0	0	0	0	0	0	0	0
rna62991	GeneID:112443576	Name=TRNAC-ACA	tccctggtggctcagatggtaaagcgtctgcctacaatgcaggagacccaggttcaattcctgggttgggaa	CysACA	NC_037349.1	56634001	56634072	+	72	0	0	0	0	0	0	0	0	0	0	0	0	0
rna63067	GeneID:112443589	Name=TRNAC-GCA	tccctggtggctcagatggtaaagcgtctgcctgcaatgcaggagacccaggttcgatccctgggtcaggaag	CysGCA	NC_037349.1	58331100	58331172	-	73	0	0	0	0	0	0	0	0	0	0	0	0	0
rna63114	GeneID:112443577	Name=TRNAK-UUU	GCCTGGGTAGCTCAGTCGGCAGAGCATCAGAGCTTTACTCTGAGGGTCCAGGGTTCGAGTCACTGTCCAGGCA	LysUUU	NC_037349.1	59252006	59252078	+	73	0	0	0	0	0	0	0	0	0	0	0	0	0
rna63212	GeneID:112443945	Name=TRNAC-ACA	tccctggtggctcagatggtaaagtgtctgcctacaatgcagaagacccaggttcaatccctgggtcgggaa	CysACA	NC_037350.1	2587075	2587146	+	72	0	0	0	0	0	0	0	0	0	0	0	0	0
rna63260	GeneID:112444009	Name=TRNAG-CCC	tccctggtggtccagtggctaagactctgtactcccaatgcagggggcccaggttcgatccctggtcagggaa	GlyCCC	NC_037350.1	3433777	3433849	-	73	0	0	0	0	0	0	0	0	0	0	0	0	0
rna63273	GeneID:112444010	Name=TRNAG-CCC	tccttggtggttcagtggctaagactctgcactcccaatgcagggggcccgggttcaatccctggtcagggaa	GlyCCC	NC_037350.1	5338970	5339042	-	73	0	0	0	0	0	0	0	0	0	0	0	0	0
rna63381	GeneID:112444056	Name=TRNAG-CCC	tccctggtggtccagtggttaagactccacactcccaatgcagggggcccaggttcgatccctggttagggaa	GlyCCC	NC_037350.1	7430755	7430827	+	73	0	0	0	0	0	0	0	0	0	0	0	0	0
rna63636	GeneID:112444011	Name=TRNAG-CCC	tccccggtggtccagtggctaagactctgcactcccacggcaggggtcccaggttcaatccttggttgggaaa	GlyCCC	NC_037350.1	10493882	10493954	-	73	0	0	0	0	0	0	0	0	0	0	0	0	0
rna63662	GeneID:112444118	Name=TRNAE-UUC	tccctggtggtccagtggtgagaactcggcactttcactgccgagggcacaggttcaacccctggtcagggaa	GluUUC	NC_037350.1	10850432	10850504	+	73	0	0	0	0	0	0	0	0	0	0	0	0	0
rna63702	GeneID:112444012	Name=TRNAL-CAA	GCTGTGATGGTCAAGTGGTTAAGGCCTTGGACTCAAGATCCTACGGGGTCTCCCCAagcaggttcaaaccctgatcaCAGCA	LeuCAA	NC_037350.1	11760886	11760967	-	82	0	0	0	0	0	0	0	0	0	0	0	0	0
rna63750	GeneID:112444013	Name=TRNAI-UAU	GCCCTCTTAGTGCAGTAGGCAGCACGTTAGTCTTATAATCTGAAGGTCCTGAGTTCAAGCCTCAGAGAGGGCA	IleUAU	NC_037350.1	14597336	14597408	-	73	0	0	0	0	0	0	0	0	0	0	0	0	0
rna63852	GeneID:112444129	Name=TRNAW-CCA	tccctggtggtccagtggctaagacttcctgctcccagtgcagggggcccaggttcgattcctggtcagggaa	TrpCCA	NC_037350.1	15868125	15868197	+	73	0	0	0	0	0	0	0	0	0	0	0	0	0
rna63892	GeneID:112444014	Name=TRNAC-GCA	tcccggatggctcagacggtaaagcgtctgcctgcaatgcgggagacccaggttcgatccctgggttgggaa	CysGCA	NC_037350.1	16401270	16401341	-	72	0	0	0	0	0	0	0	0	0	0	0	0	0
rna64018	GeneID:112444140	Name=TRNAA-UGC	tccctggtggtccagtggttaggactctgcacttgcactgcagggggcacaggttcgatccctggctggggaa	AlaUGC	NC_037350.1	17653730	17653802	+	73	0	0	0	0	0	0	0	0	0	0	0	0	0
rna64073	GeneID:112444015	Name=TRNAE-UUC	tccctggtggtccagtggttaggacttggcgctttcactgccaagggcctgggttcaatccctggtcagggaa	GluUUC	NC_037350.1	18768819	18768891	-	73	0	0	0	0	0	0	0	0	0	0	0	0	0
rna64188	GeneID:112443951	Name=TRNAY-AUA	tccctggtggctcagaaggtaaagcatctgcctataatgcaggaggcctgggttcgatccccaggtggggaa	TyrAUA	NC_037350.1	23514821	23514892	+	72	0	0	0	0	0	0	0	0	0	0	0	0	0
rna64195	GeneID:112443962	Name=TRNAG-CCC	tccctggtggtccagtggctaagactctgagctcccaaggcagggggcccaggttcaatccctggtcagggaa	GlyCCC	NC_037350.1	24609961	24610033	+	73	0	0	0	0	0	0	0	0	0	0	0	0	0
rna64539	GeneID:112443973	Name=TRNAG-CCC	tccttggtggtccagtggctaagactctgctctcccaaagcagggggctcaggttcaatccctgctcagggaa	GlyCCC	NC_037350.1	28067606	28067678	+	73	0	0	0	0	0	0	0	0	0	0	0	0	0
rna64641	GeneID:112443984	Name=TRNAS-CGA	CCTGTGATGGTCGAGTGGTTAAGGCATTGGACTCGAAATCCAATGGGGTTTGCCCGGGCAGGTTCAAATCCTACTCACAGTA	SerCGA	NC_037350.1	28880955	28881036	+	82	0	0	0	0	0	0	0	0	0	0	0	0	0
rna64755	GeneID:112444016	Name=TRNAL-AAG	GGTAGCGTGGCCGAGCGGTCTAAGGCGCTGGATTAAGGCTCCAGTCTCTTCGGGGGCGTGGGTTCGAATCCCACCGCTGCCA	LeuAAG	NC_037350.1	30011393	30011474	-	82	5132	298	160	1657	2216	603	137	1087	4130	1715	112	433	922
rna64756	GeneID:112444018	Name=TRNAE-CUC	tccctggtggtctagtggttaggattcggcgCTCTCACCGCCGCGgcccgggttcgattcccggtCAGGGAA	GluCUC	NC_037350.1	30014669	30014740	-	72	320318	17733	54465	150640	278633	67102	39072	153130	122578	229888	36899	106564	116090
rna64757	GeneID:112443995	Name=TRNAF-GAA	GCcgaaatagctcagttgggagaGCGTTAGACTGAAGATCTAAAGGTCCCTGGTTCGATCCCGGGTTTCGGCA	PheGAA	NC_037350.1	30015491	30015563	+	73	18	0	1	3	18	4	0	3	29	13	0	3	5
rna64758	GeneID:112444006	Name=TRNAM-CAU	GCCTCCTTAGCGCAGTAGGCAGCGCGTCAGTCTCATAATCTGAAGGTCCTGAGTTCGAACCTCAGAGGGGGCA	MetCAU	NC_037350.1	30026656	30026728	+	73	7	0	0	0	2	1	2	2	7	2	0	1	1
rna64759	GeneID:112444019	Name=TRNAK-UUU	GCCCggatagctcagtcggtagagcatcagacttttaatctgagggtccagggttcaagtccctgttcgggcg	LysUUU	NC_037350.1	30029666	30029738	-	73	5334	1030	2729	4119	4049	3863	3163	3644	3013	6864	3301	3745	3932
rna64760	GeneID:112444020	Name=TRNAM-CAU	GCCTCCTTAGCGCAGTAGGCAGCGCGTCAGTCTCATAATCTGAAGGTCCTGAGTTCGAACCTCAGAGGGGGCA	MetCAU	NC_037350.1	30031918	30031990	-	73	7	0	0	0	2	1	3	2	7	3	0	1	1
rna64761	GeneID:112444017	Name=TRNAL-AAG	GGTAGCGTGGCCGAGCGGTCTAAGGCGCTGGATTAAGGCTCCAGTCTCTTCGGGGGCGTGGGTTCGAATCCCACCGCTGCCA	LeuAAG	NC_037350.1	30032800	30032881	+	82	4807	271	155	1472	1992	551	132	1006	3830	1579	111	398	834
rna64762	GeneID:112444028	Name=TRNAQ-CUG	GGTTCCATGGTGTAATGGTTAGCACTCTGGACTCTGAATCCAGCGATCCGAGTTCAAATCTCGGTGGAACCT	GlnCUG	NC_037350.1	30037406	30037477	+	72	18298	1518	4745	7861	22674	2843	3627	3869	8136	15046	3762	5610	9911
rna64763	GeneID:112444021	Name=TRNAL-CAA	GTCAGGATGGCCGAGTGGTCTAAGGCGCCAGACTCAAGCTCAAACAAGCTTCCTCTGATAGAGGTTTCTGGTCCCCGAATGGGGGCGTGGGTTCGAATCCCACTtctgaca	LeuCAA	NC_037350.1	30037897	30038007	-	111	1	0	0	1	0	1	0	0	1	0	0	0	0
rna64767	GeneID:112444039	Name=TRNAL-CAA	GTCAGGATGGCCGAGTGGTCTAAGGCGCCAGACTCAAGCGAAGCTTCCCCACCTTGGGGATTCTGGTCTCCGTATGGAGGCGTGGGTTCGAATCCCACTTCTgaca	LeuCAA	NC_037350.1	30067060	30067165	+	106	1	0	0	0	2	0	0	0	0	0	0	0	0
rna64769	GeneID:112444022	Name=TRNAR-CCG	GGCCGCGTGGCCTAATGGATAAGGCGTCTGATTCCGGATCAGAAGATTGAGGGTTCGAGTCCCTTCGTGGTCG	ArgCCG	NC_037350.1	30073361	30073433	-	73	947	39	393	360	1176	78	221	187	851	1262	198	280	680
rna64771	GeneID:112444050	Name=TRNAA-AGC	GGGggtgtagctcagtggtagagcgcGTGCTTAGCATGCACGaggccccgggttcaatccccggcacctcca	AlaAGC	NC_037350.1	30077774	30077845	+	72	89	6	9	21	48	19	8	22	45	35	2	11	18
rna64772	GeneID:112444062	Name=TRNAA-AGC	GGGggtgtagctcagtggtagagcgcGTGCTTAGCATGCACGaggccccgggttcaatccccggcaCCTCCA	AlaAGC	NC_037350.1	30085665	30085736	+	72	332	17	40	83	237	63	34	98	197	169	35	69	70
rna64773	GeneID:112444073	Name=TRNAA-CGC	GGGggtgtagctcagtggtagagcgcGTGCTTCGCATGTACGaggccccgggttcaatccccggcaCCTCCA	AlaCGC	NC_037350.1	30090290	30090361	+	72	1	0	0	0	2	0	0	1	0	1	0	0	0
rna64774	GeneID:112444084	Name=TRNAF-GAA	GCcgaaatagctcagttgggagaGCGTTAGACTGAAGATCTAAAGGTCCCTGGTTCGATCCCGGGTTTCGGCA	PheGAA	NC_037350.1	30099812	30099884	+	73	22	1	1	3	17	4	0	3	33	13	0	3	9
rna64775	GeneID:112444095	Name=TRNAA-UGC	GGGggtgtagctcagtggtagagcgcATGCTTTGCATGTATGaggccccgggttcaatccccggcaCCTCCA	AlaUGC	NC_037350.1	30107193	30107264	+	72	5	0	0	1	4	4	0	0	4	0	0	0	1
rna64776	GeneID:112444023	Name=TRNAK-UUU	GCCTggatagctcagtcggtagagcATCAGACTTTTAATCTGAGGGTCCAGGGTTCAAGTCCCTGTTCAGGCG	LysUUU	NC_037350.1	30111079	30111151	-	73	4	6	5	9	5	5	9	5	9	10	10	6	10
rna64777	GeneID:112444106	Name=TRNAR-CCG	GGCCGCGTGGCCTAATGGATAAGGCGTCTGATTCCGGATCAGAAGATTGAGGGTTCGAGTCCCTTCGTGGTCG	ArgCCG	NC_037350.1	30112292	30112364	+	73	1096	40	394	375	1272	80	224	194	1009	1323	197	285	712
rna64778	GeneID:112444113	Name=TRNAA-AGC	GGGggtgtagctcagtggtagagcgcGTGCTTAGCATGCAcgaggccctgggttcaatccccagcaCCTCCA	AlaAGC	NC_037350.1	30116515	30116586	+	72	10	0	2	0	1	1	0	2	3	1	1	1	0
rna64779	GeneID:112444024	Name=TRNAA-CGC	GGGggtgtagctcagtggtagagcgcGTGCTTCGCATGTACGAGGCCCCGGGTTCAACCCCCGGCTCCTCCA	AlaCGC	NC_037350.1	30121277	30121348	-	72	0	0	0	0	1	0	1	0	0	0	0	0	0
rna64780	GeneID:112444025	Name=TRNAA-UGC	GGGgatgtagctcagtggtagagcgcATGCTTTGCATGTATGAggccccgggttcgatccccggcaTCTCCA	AlaUGC	NC_037350.1	30125517	30125588	-	72	745	59	38	151	621	169	28	78	667	183	10	104	154
rna64781	GeneID:112444114	Name=TRNAF-GAA	GCcgaaatagctcagttgggagaGCGTTAGACTGAAGATCTAAAGGTCCCTGGTTCGATCCCGGGTTTCGGCA	PheGAA	NC_037350.1	30126273	30126345	+	73	22	1	1	3	21	4	0	3	31	13	0	3	9
rna64782	GeneID:112444026	Name=TRNAT-AGU	GGCTCCGTGGCTTAGTTGGTTAAAGCGCCTGTCTAGTAAACAGGAGATCCTGGGTTCGAATCCCAGCGGGGCCT	ThrAGU	NC_037350.1	30127047	30127120	-	74	3	1	0	3	6	1	0	4	2	2	0	4	4
rna64785	GeneID:112444115	Name=TRNAL-AAG	GGTAGCGTGGCCGAGCGGTCTAAGGCGCTGGATTAAGGCTCCAGTCTCTTCGGGGGCGTGGGTTCGAATCCCACCGCTGCCA	LeuAAG	NC_037350.1	30136146	30136227	+	82	4823	272	155	1478	2018	553	132	1007	3845	1585	111	400	842
rna64786	GeneID:112444027	Name=TRNAA-AGC	GGGggtgtagctcagtggtagagcgcGTGCTTAGCATGCACGaggccccgggttcaatccccggcaCCTCCA	AlaAGC	NC_037350.1	30141212	30141283	-	72	300	17	38	75	215	62	34	94	179	157	33	63	66
rna64787	GeneID:112444029	Name=TRNAF-GAA	GCcgaaatagctcagttgggagaGCGTTAGACTGAAGATCTAAAGGTCCCTGGTTCAATCCCGGGTTTCGGCA	PheGAA	NC_037350.1	30143677	30143749	-	73	4	0	0	1	2	0	0	0	5	1	0	0	4
rna64788	GeneID:112444030	Name=TRNAA-AGC	GGGggtgtagctcagtggtagagcgcGTGCTTAGCATGCACGaggccccgggttcaatccccggcaCCTCCA	AlaAGC	NC_037350.1	30148685	30148756	-	72	75	6	9	22	41	20	8	23	48	30	2	11	20
rna64789	GeneID:112444116	Name=TRNAA-AGC	GGGggtgtagctcagtggtagagcgcGTGCTTAGCATGCACGaggccccgggttcaatccccggcaCCTCCA	AlaAGC	NC_037350.1	30149586	30149657	+	72	331	17	40	82	233	63	34	97	193	167	35	69	69
rna64791	GeneID:112444117	Name=TRNAF-GAA	GCcgaaatagctcagttgggagaGCGTTAGACTGAAGATCTAAAGGTCCCTGGTTCAATCCCGGGTTTCGGCA	PheGAA	NC_037350.1	30153764	30153836	+	73	2	0	0	1	1	0	0	0	6	1	0	0	4
rna64792	GeneID:112444119	Name=TRNAA-AGC	GGGggtgtagctcagtggtagagcgcGTGCTTAGCATGCACGaggccccgggttcaatccccggcaCCTCCA	AlaAGC	NC_037350.1	30154990	30155061	+	72	289	17	36	69	40	57	34	90	162	153	32	63	64
rna64793	GeneID:112444120	Name=TRNAA-CGC	GGGggtgtagctcagtggtagagcgcGTGCTTCGCATGTACGAggtccctggttcaatccctggcaccTCCA	AlaCGC	NC_037350.1	30156916	30156987	+	72	0	0	0	0	0	0	0	0	0	0	0	0	0
rna64794	GeneID:112444121	Name=TRNAK-UUU	GCCCggatagctcagtcggtagagcatcagacttttaatctgagggtccagggttcaagtccctgttcgggcg	LysUUU	NC_037350.1	30158659	30158731	+	73	5321	1021	2714	4109	4064	3845	3148	3631	2991	6842	3284	3720	3900
rna64795	GeneID:112444122	Name=TRNAA-CGC	GGGgatgtagctcagtggtagagcgcATGCTTCGCATGTATGAggccccgggttcgatccccggcaTCTCCA	AlaCGC	NC_037350.1	30164841	30164912	+	72	11	1	2	2	7	7	2	0	35	7	0	2	3
rna64796	GeneID:112444123	Name=TRNAA-AGC	GGGgatgtagctcagtggtagagcgcATGCTTAGCATGCATGAGgtcccgggttcgatccccagcATCTcca	AlaAGC	NC_037350.1	30170753	30170824	+	72	110	8	3	34	111	42	3	27	157	34	3	24	49
rna64797	GeneID:112444124	Name=TRNAT-CGU	GGCTCTGTGGCTTAGTTGGCTAAAGCGCCTGTCTCGTAAACAGGAGATCCTGGGTTCGAATCCCAGCGGGGCCT	ThrCGU	NC_037350.1	30176833	30176906	+	74	3	1	0	3	6	2	0	4	3	3	0	4	4
rna64798	GeneID:112444031	Name=TRNAA-UGC	GGGgatgtagctcagtggtagagcgcCTGCTTTGCATGCATGAggccccgggttcgatccccggcaTCTCCA	AlaUGC	NC_037350.1	30179834	30179905	-	72	6	1	1	3	5	3	0	2	6	4	0	2	3
rna64799	GeneID:112444125	Name=TRNAA-UGC	GGGgatgtagctcagtggtagagcgcATGCTTTGCATGTATGAGgtcccgggttcgatccccggcaTCTCCA	AlaUGC	NC_037350.1	30183915	30183986	+	72	25	3	1	3	32	7	0	3	24	3	0	6	3
rna64800	GeneID:112444032	Name=TRNAA-AGC	GGGggtgtagctcagtggtagagcgcGTGCTTAGCATGTACGAggtcccgggttcaatccccggcaCCTCCA	AlaAGC	NC_037350.1	30186336	30186407	-	72	1	0	0	0	0	0	0	0	0	0	0	0	0
rna64801	GeneID:112444126	Name=TRNAS-GCU	GACGAGGTGGCCGAGTGGTTAAGGCGATGGACTGCTAATCCATTGTGCTCTGCACGCGTGGGTTCGAATCCCACCCTCGTCG	SerGCU	NC_037350.1	30189527	30189608	+	82	1	0	0	0	0	0	0	0	0	0	0	0	0
rna64802	GeneID:112444033	Name=TRNAQ-UUG	GGTCCCATGGTGTAATGGTCAGCACTCTGGACTTTGAATCCAGCAATCCGAGTTCGAATCTCGGTGGGACCT	GlnUUG	NC_037350.1	30195428	30195499	-	72	47	2	12	22	55	5	8	20	18	59	11	22	28
rna64804	GeneID:112444034	Name=TRNAK-UUU	gccTGGATAGCTCAGTTAGTAGAGCATCAGACTTTTAATCTGAGGGTCCAGGGTTCAAGTCCCTGTTCAGGCG	LysUUU	NC_037350.1	30202993	30203065	-	73	0	0	0	0	0	0	1	1	0	0	0	0	0
rna64805	GeneID:112444127	Name=TRNAT-UGU	GGCTCTATGGCTTAGTTGGTTAAAGCGCCTGTCTTGTAAACAGGAGATCCTGGGTTCGAATCCCAGTTAGGGCCT	ThrUGU	NC_037350.1	30223069	30223143	+	75	0	0	0	0	0	0	0	0	0	0	0	0	0
rna64806	GeneID:112444128	Name=TRNAR-UCG	GACCACGTGGCCTAATGGATAAGGCGTCTGACTTCGGATCAGAAGATTGAGGGTTCGAATCCCTTCGTGGTTG	ArgUCG	NC_037350.1	30228672	30228744	+	73	5	0	0	1	2	0	0	0	3	2	1	0	0
rna64807	GeneID:112444035	Name=TRNAI-UAU	GCTCCAGTGGCGCAATCGGTTAGCGCGCGGTACTTATAAGGCAGTACATTTGTGAGCAATGCCGAGGTTGTGAGTTCGAGCCTCACCTGGAGCA	IleUAU	NC_037350.1	30232404	30232497	-	94	0	0	0	0	0	0	0	0	0	0	0	0	0
rna64810	GeneID:112444130	Name=TRNAA-AGC	GGGggtgtagctcagtggtagagcgcGTGCTTAGCATGCACGaggccccgggttcaatccccggcaCCTCCA	AlaAGC	NC_037350.1	30284772	30284843	+	72	88	6	9	21	37	19	8	20	44	33	2	11	18
rna64811	GeneID:112444131	Name=TRNAT-CGU	GGCTCTATGGCTTAGTTGGTTAAAGCGCCTGTCTCGTAAACAGGAGATCCTGGGTTCGACTCCCAGTAGGGCCT	ThrCGU	NC_037350.1	30285345	30285418	+	74	0	0	0	0	0	0	0	0	0	0	0	0	0
rna64812	GeneID:112444036	Name=TRNAM-CAU	GCCTTCTTAGCGCAGTAGGCAGCGCGTCAGTCTCATAATCTGAAGGTCCTGAGTTCGAACCTCAGAGAAGGCA	MetCAU	NC_037350.1	30288218	30288290	-	73	0	0	0	0	0	0	0	0	0	0	0	0	0
rna64813	GeneID:112444132	Name=TRNAL-AAG	GGTAGCGTGGCCGAGCGGTCTAAGGCGCTGGATTAAGGCTCCAGTCTCTTCGGGGGCGTGGGTTCGAATCCCACCGCTGCCA	LeuAAG	NC_037350.1	30293279	30293360	+	82	4815	271	155	1475	1984	552	132	1006	3834	1579	111	400	835
rna64814	GeneID:112444133	Name=TRNAT-UGU	GGCTCCATGGCTTAGTTGGTTAAAGCGCCTGTCTTGTAAACAGGAGATCCTGGGTTCGAATCCCAGTGGGgcct	ThrUGU	NC_037350.1	30297298	30297371	+	74	0	0	0	0	0	0	0	0	0	0	0	0	0
rna64816	GeneID:112444134	Name=TRNAF-GAA	gctgaaatagctcagttgaGAGAGCATTAGACTGAAGATCTAAAGGTccctggttcaatcccaggttttGGCA	PheGAA	NC_037350.1	30305689	30305761	+	73	0	0	0	0	0	0	0	0	0	0	0	0	0
rna64832	GeneID:112444037	Name=TRNAS-GCU	GACGAGGTGGCCGAGTGGTTAAGGCGATGGACTGCTAATCCATTGTGCTCTGCACGCGTGGGTTCGAATCCCATCCTCGTCG	SerGCU	NC_037350.1	30485808	30485889	-	82	100	1	9	32	45	4	5	24	37	92	7	5	32
rna64869	GeneID:112444135	Name=TRNAG-GCC	gcattggtggttcagtggtagaattctcGCCTGCCACgcgggaggcccgggttcgattcccggcCAATGCa	GlyGCC	NC_037350.1	30943694	30943764	+	71	336345	18342	68492	144227	144627	67899	61261	165941	108748	233784	59147	146317	113120
rna64870	GeneID:112444136	Name=TRNAM-CAU	AGCAGAGTGGCGCAGCGGAAGCGTGCTGGGCCCATAACCCAGAGGTCGATGGATCGAAACCATCCTCTGCTA	MetCAU	NC_037350.1	30944121	30944192	+	72	235961	8600	36188	70896	109928	26420	28555	39341	81698	180782	27735	61179	77760
rna64886	GeneID:112444038	Name=TRNAM-CAU	GCCTCCTTAGCGCAGTAGGCAGCGCGTCAGTCTCATAATCTGAAGGTCCTGAGTTCGAACCTCAGAGGGGGCA	MetCAU	NC_037350.1	31006134	31006206	-	73	7	0	0	0	2	1	3	2	7	3	0	1	1
rna64887	GeneID:112444137	Name=TRNAQ-UUG	GGCCCCATGGTGTAATGGTTAGCACTCTGGACTTTGAATCCAGCGATCCGAGTTCAAATCTCGGTGGGACCT	GlnUUG	NC_037350.1	31009092	31009163	+	72	394	42	148	282	524	110	96	121	364	426	111	217	346
rna64888	GeneID:112444138	Name=TRNAQ-CUG	GGCCCCATGGTGTAATGGTTAGCACTCTGGACTCTGAATCCAGCGATCCGAGTTCAAATCTCGGTGGGACCT	GlnCUG	NC_037350.1	31013002	31013073	+	72	54	5	25	47	93	12	12	17	30	60	26	20	40
rna64889	GeneID:112444040	Name=TRNAM-CAU	AGCAGAGTGGCGCAGCGGAAGCGTGCTGGGCCCATAACCCAGAGGTCGATGGATCGAAACCATCCTCTGCTA	MetCAU	NC_037350.1	31019522	31019593	-	72	236256	8605	36219	70952	109665	26451	28573	39404	81856	181024	27762	61258	77855
rna64890	GeneID:112444041	Name=TRNAV-AAC	GTTTCCGTAGTGTAGTGGTTATCACGTTCGCCTAACACGCGAAAGGTCCCCGGTTCGAAACCGGGTGGAAACA	ValAAC	NC_037350.1	31020511	31020583	-	73	42	2	19	35	7	20	7	35	20	42	15	36	29
rna64893	GeneID:112444042	Name=TRNAT-AGU	GGCCTCGTGGCTTAGTTGGTTAAAGCGCCTGTCTAGTAAACAGGAGATCCTGGGTTCGAATCCCAGCGAGGCCT	ThrAGU	NC_037350.1	31023079	31023152	-	74	0	0	0	0	0	0	0	0	0	0	0	0	0
rna64894	GeneID:112444139	Name=TRNAA-AGC	GGGggtgtagctcagtggtagagcgcGTGCTTAGCATGCACGaggccccgggttcaatccccggcaCCTCCA	AlaAGC	NC_037350.1	31025905	31025976	+	72	88	6	9	21	35	19	8	20	53	33	2	11	18
rna64895	GeneID:112444141	Name=TRNAL-UAA	ACCGGGATGGCCGAGTGGTTAAGGCGTTGGACTTAAGATCCAATGGGCTAGTGCCCGCGTGGGTTCGAACCCCACTCTCGGTA	LeuUAA	NC_037350.1	31026539	31026621	+	83	27	0	1	4	29	1	0	1	13	9	0	0	12
rna64897	GeneID:112444043	Name=TRNAI-AAU	GGCcggttagctcagttggttagaGCGTGGTGCTAATAACGCCAAGgtcgcgggttcgatccccgtaCGGGCCA	IleAAU	NC_037350.1	31039841	31039914	-	74	20	6	10	23	10	22	10	17	68	18	5	13	11
rna64898	GeneID:112444044	Name=TRNAI-AAU	GGCcggttagctcagttggttagaGCGTGGTGCTAATAACGCCAAGgtcgcgggttcgatccccgtaCGGGCCA	IleAAU	NC_037350.1	31041584	31041657	-	74	20	6	10	23	10	22	10	17	69	18	5	13	11
rna64899	GeneID:112444142	Name=TRNAT-AGU	GGCTCCGTGGCTTAGCTGGTTAAAGCGCCTGTCTAGTAAACAGGAGATCCTGGGTTCGAATCCCAGCGGGGCCT	ThrAGU	NC_037350.1	31046447	31046520	+	74	3	1	0	3	6	1	0	4	2	3	1	4	4
rna64900	GeneID:112444143	Name=TRNAV-AAC	GTTTCCGTAGTGTAGTGGTTATCACGTTCGCCTAACACGCGAAAGGTCCCCGGTTCGAAACCGGGCGGAAACA	ValAAC	NC_037350.1	31050910	31050982	+	73	8174	891	3300	7925	29	3697	2528	4302	6614	12323	2456	8809	6200
rna64901	GeneID:112444144	Name=TRNAS-CGA	GCTGTGATGGCCGAGTGGTTAAGGCGTTGGACTCGAAATCCAATGGGGTTTCCCCGCGCAGGTTCAAGTCCTGCTCACAGCG	SerCGA	NC_037350.1	31052632	31052713	+	82	48	2	7	36	95	8	4	14	45	60	3	13	28
rna64902	GeneID:112444145	Name=TRNAR-ACG	GGGCCAGTGGCGCAATGGATAACGCGTCTGACTACGGATCAGAAGATTCTAGGTTCGACTCCTGGCTGGCTCG	ArgACG	NC_037350.1	31053877	31053949	+	73	467	4	8	40	321	5	5	11	301	124	1	17	85
rna64903	GeneID:112443946	Name=TRNAK-UUU	GCCCggatagctcagtcggtagagcatcagacttttaatctgagggtccagggttcaagtccctgttcgggcg	LysUUU	NC_037350.1	31054701	31054773	+	73	5321	1021	2714	4109	4021	3845	3148	3631	2991	6842	3284	3720	3900
rna64904	GeneID:112444045	Name=TRNAI-AAU	GGCcggttagctcagttggttagaGCGTGGTGCTAATAACGCCAAGgtcgcgggttcgatccccgtaCGGGCCA	IleAAU	NC_037350.1	31055460	31055533	-	74	20	6	10	23	8	22	10	18	71	18	6	13	11
rna64905	GeneID:112444046	Name=TRNAF-GAA	GCcgaaatagctcagttgggagaGCGTTAGACTGAAGATCTAAAGGTCCCTGGTTCAATCCCGGGTTTCGGCA	PheGAA	NC_037350.1	31057166	31057238	-	73	4	0	0	1	2	0	0	0	5	1	0	0	4
rna64906	GeneID:112444047	Name=TRNAI-UAU	GCTCCAGTGGCGCAATCGGTTAGCGCGCGGTACTTATACAGCAGTATATGTGCGGGTGATGCCGAGGTTGTGAGTTCGAGCCTCACCTGGAGCA	IleUAU	NC_037350.1	31068719	31068812	-	94	0	0	0	0	0	0	0	0	0	0	0	0	0
rna64907	GeneID:112444048	Name=TRNAT-CGU	GGCTCCGTAGCTCAGGGGTTAGAGCACTGGTCTCGTAAACCAGGGGTCGTGAGTTCGAATCTCACTGGAGCCT	ThrCGU	NC_037350.1	31075652	31075724	-	73	0	0	0	0	0	0	0	1	0	0	0	0	0
rna64908	GeneID:112443947	Name=TRNAL-CAA	GTCAGGATGGCCGAGTGGTCTAAGGCGCCAGACTCAAGCTTCTGCTTCCCACCTTTGGGGCTTCTGGTCTCCGAATGGAGGCGTGGGTTCGAATCCCACTTCTGACA	LeuCAA	NC_037350.1	31082112	31082218	+	107	62	0	0	9	31	0	0	9	24	37	0	2	10
rna64909	GeneID:112444049	Name=TRNAL-CAA	GTCAGGATGGCCGAGTGGTCTAAGGCGCCAGACTCAAGATTCTATCTTCCCTCTCTTGGGGCTTCTGGTCTCCGAATGGAGGCGTGGGTTCGAATCCCACTTCTGACA	LeuCAA	NC_037350.1	31084667	31084774	-	108	0	0	0	0	0	0	0	0	1	0	0	0	0
rna64910	GeneID:112443948	Name=TRNAM-CAU	AGCAGAGTGGCGCAGCGGGAGCGTGCTGGGCCCATAACCCAGAGGTCGATGGATCGAAACCATCCTCTGCTA	MetCAU	NC_037350.1	31087950	31088021	+	72	12234	379	1876	3832	10556	1211	1368	2316	3526	8561	1298	3221	3524
rna64911	GeneID:112443949	Name=TRNAK-UUU	GCCTggatagctcagtcggtagagcATCAGACTTTTAATCTGAGGGTCCAGGGTTCAAGTCCCTGTTCAGGCG	LysUUU	NC_037350.1	31089834	31089906	+	73	4	6	5	9	5	5	10	5	9	10	10	6	10
rna64912	GeneID:112443950	Name=TRNAD-GUC	TCCTCGTTAGTATAGTGGTGAGTATCCCCGCCTGTCacgcgggagaccggggttcgattccCCGACGGGGAG	AspGUC	NC_037350.1	31091360	31091431	+	72	958694	194079	183625	394997	537943	601277	135253	139275	802185	506540	160435	263483	504805
rna64913	GeneID:112444051	Name=TRNAK-UUU	GCCTggatagctcagtcggtagagcATCAGACTTTTAATCTGAGGGTCCAGGGTTCAAGTCCCTGTTCAGGCG	LysUUU	NC_037350.1	31093113	31093185	-	73	4	6	5	9	6	5	9	5	9	10	10	6	10
rna64914	GeneID:112443952	Name=TRNAL-CAA	GTCAGGATGGCCGAGTGGTCTAAGGCGCCAGACTCAAGTTCCTACTTCCCCTACTTGGGGTTTCTGGTCTCCACTTGGAGGCGTGGGTTCGAATCCCACTTCTGACA	LeuCAA	NC_037350.1	31099721	31099827	+	107	0	0	0	0	0	0	0	0	0	0	0	0	0
rna64915	GeneID:112444052	Name=TRNAR-UCU	GGCTCTGTGGCGCAATGGATAGCGCATTGGACTTCTAGCACAGCAGTGAGGCATTCAAAGGTTGCGGGTTCGAGTCCCGCCAGAGTCG	ArgUCU	NC_037350.1	31106890	31106977	-	88	0	0	0	0	0	0	0	0	0	0	0	0	0
rna64916	GeneID:112443953	Name=TRNAS-AGA	GTAGTCGTGGCCGAGTGGTTAAGGCGATGGACTAGAAATCCATTGGGGTCTCCCCGCGCAGGTTCGAATCCTGCCGACTACG	SerAGA	NC_037350.1	31110602	31110683	+	82	177	4	28	38	86	11	14	39	53	109	15	17	31
rna64917	GeneID:112443954	Name=TRNAQ-CUG	GGTTCCATGGTGTAATGGTTAGCACTCTGGACTCTGAATCCAGCGATCCGAGTTCAAGTCTCGGTGGGACCT	GlnCUG	NC_037350.1	31114008	31114079	+	72	1042	64	323	426	1882	130	228	116	663	920	338	410	978
rna64918	GeneID:112444053	Name=TRNAS-UGA	GTAGTCGTGGCCGAGTGGTTAAGGCGATGGACTTGAAATCCATTGGGGGCTCCCCGCGCAGGTTCGAATCCTGTCGACTACG	SerUGA	NC_037350.1	31116197	31116278	-	82	0	0	0	0	0	0	0	0	0	0	0	0	0
rna64919	GeneID:112443955	Name=TRNAS-AGA	GTAGTCGTGGCCGAGTGGTTAAGGCGATGGACTAGAAATCCATTGGGGTTTCCCCGCGCAGGTTCGAATCCTGCCGACTACG	SerAGA	NC_037350.1	31119332	31119413	+	82	512	5	21	123	430	9	10	75	283	317	6	34	138
rna64922	GeneID:112444054	Name=TRNAM-CAU	AGCAGAGTGGCGCAGCGGAAGCGTGCTGGGCCCATAACCCAGAGGTCGATGGATCGAAACCATCCTCTGCTA	MetCAU	NC_037350.1	31121523	31121594	-	72	236195	8603	36210	70936	109759	26443	28569	39390	81795	180996	27757	61243	77837
rna64923	GeneID:112444055	Name=TRNAS-AGA	GTAGTCGTGGCCGAGTGGTTAAGGCGATGGACTAGAAATCCATTGGGGTCTCCCCGCGCAGGTTCGAATCCTGCCGACTACG	SerAGA	NC_037350.1	31124825	31124906	-	82	175	4	29	36	76	11	13	37	52	108	14	17	30
rna64924	GeneID:112444057	Name=TRNAS-AGA	GTAGTCGTGGCCGAGTGGTTAAGGCGATGGACTAGAAATCCATTGGGGTCTCCCCGCGCAGGTTCGAATCCTGCCGACTACG	SerAGA	NC_037350.1	31129325	31129406	-	82	174	4	28	36	57	11	13	37	52	107	14	17	30
rna64925	GeneID:112444058	Name=TRNAQ-CUG	GGTTCCATGGTGTAATGGTTAGCACTCTGGACTCTGAATCCAGCGATCCGAGTTCAAATCTCGGTGGAACCT	GlnCUG	NC_037350.1	31135564	31135635	-	72	16752	1355	4378	7143	20848	2608	3324	3534	7467	13768	3419	5113	9067
rna64926	GeneID:112443956	Name=TRNAS-UGA	GTAGTCGTGGCCGAGTGGTTAAGGCGATGGACTTGAAATCCATTGGGGTTTCCCCGCGCAGGTTCGAATCCTGCCGACTACG	SerUGA	NC_037350.1	31141547	31141628	+	82	435	5	18	109	380	8	7	54	252	296	5	34	125
rna64927	GeneID:112444059	Name=TRNAD-GUC	TCCTCGTTAGTATAGTGGTGAGTATCCCCGCCTGTCacgcgggagaccggggttcgattccCCGACGGGGAG	AspGUC	NC_037350.1	31145310	31145381	-	72	952453	193482	182318	392021	529091	598599	134350	138348	796581	502661	159325	261505	501547
rna64928	GeneID:112444060	Name=TRNAS-AGA	GTAGTCGTGGCCGAGTGGTTAAGGCGATGGACTAGAAATCCATTGGGGTCTCCCCGCGCAGGTTCGAATCCTGCCGACTACG	SerAGA	NC_037350.1	31146083	31146164	-	82	176	4	31	36	67	12	13	37	52	108	14	17	32
rna64929	GeneID:112444061	Name=TRNAS-AGA	GTAGTCGTGGCCGAGTGGTTAAGGCGATGGACTAGAAATCCATTGGGGTCTCCCCGCGCAGGTTCGAGTCCTGCCGACTACG	SerAGA	NC_037350.1	31149573	31149654	-	82	4	0	0	1	3	1	1	0	2	0	0	0	0
rna64930	GeneID:112444063	Name=TRNAS-AGA	GTAGTCGTGGCCGAGTGGTTAAGGCGATGGACTAGAAATCCATTGGGGTCTCCCCGCGCAGGTTCGAATCCTGCCGACTACG	SerAGA	NC_037350.1	31158022	31158103	-	82	174	4	28	36	75	11	13	37	52	107	14	17	30
rna64935	GeneID:112443957	Name=TRNAC-GCA	tccctggtggctcagatggtaaagcggctgcctgcaatgcaggagacccaggttcaatccctgggttgggaa	CysGCA	NC_037350.1	31166877	31166948	+	72	0	0	0	0	0	0	0	0	0	0	0	0	0
rna64939	GeneID:112443958	Name=TRNAK-UUU	GCCTgggtagctcagtcggtagagcATCAGACTTTTAATCTGAGGGTCCAGGGTTCAAGTCCCTGTCCAGGCG	LysUUU	NC_037350.1	31230715	31230787	+	73	0	0	1	0	0	1	0	0	1	1	0	0	0
rna64940	GeneID:112443959	Name=TRNAM-CAU	AGCAGAGTGGCGCAGCGGAAGCGTGCTGGGCCCATAACCCAGAGGTCGATGGATCGAAACCATCCTCTGCTA	MetCAU	NC_037350.1	31234924	31234995	+	72	236023	8602	36199	70921	109567	26433	28568	39349	81725	180820	27746	61210	77781
rna64942	GeneID:112444064	Name=TRNAL-UAA	ACCGGGATGGCCGAGTGGTTAAGGCGTTGGACTTAAGATCCAATAGACATGTGTCTGCGTGGGTTCGAACCCCACTCCCGGTA	LeuUAA	NC_037350.1	31249557	31249639	-	83	0	0	0	0	0	0	0	0	0	0	0	0	0
rna64943	GeneID:112443960	Name=TRNAI-AAU	GGCcggttagctcagttggttagaGCGTGGTGCTAATAACGCCAAGgtcgcgggttcgatccccgtaCGGGCCA	IleAAU	NC_037350.1	31254033	31254106	+	74	20	5	10	23	6	22	10	17	69	18	5	13	11
rna64944	GeneID:112443961	Name=TRNAT-AGU	GGCTCCGTGGCTTAGTTGGTGAAAGCGCCTGTCTAGTAAACAGGAgatcctgggttcaaatcccagcggGGCCT	ThrAGU	NC_037350.1	31257404	31257477	+	74	0	0	0	0	0	0	0	0	0	0	0	0	0
rna64945	GeneID:112443963	Name=TRNAV-UAC	GTTTCCGTGGTGTAGCGGTTAGCACATTCGCCTTACACGCGAAAGGTCCCCGGTTCGAAACCGGGCGGAAACA	ValUAC	NC_037350.1	31259774	31259846	+	73	49	6	42	93	110	52	26	72	79	134	46	122	89
rna64946	GeneID:112443964	Name=TRNAR-ACG	GGGCCAGTGGCGCAATGGATAACGCGTCTGACTACGGATCAGAAGATTCTAGGTTCGACTCCTGGCTGGCTCG	ArgACG	NC_037350.1	31268990	31269062	+	73	520	6	9	44	361	5	6	12	347	143	1	20	92
rna64947	GeneID:112444065	Name=TRNAI-AAU	GGCcggttagctcagttggttagaGCGTGGTGCTAATAACGCCAAGgtcgcgggttcgatccccgtaCGGGCCA	IleAAU	NC_037350.1	31269709	31269782	-	74	20	6	10	23	6	22	10	17	69	18	5	13	11
rna64948	GeneID:112443965	Name=TRNAV-CAC	GTTTCCGTAGTGTAGTGGTTATCACGTTCGCCTCACACGCGAAAGGTCCCGGTTCGAAACCGGGCGGGAACA	ValCAC	NC_037350.1	31270844	31270915	+	72	9	1	5	3	6	0	4	7	3	12	2	5	6
rna64949	GeneID:112443966	Name=TRNAM-CAU	AGCAGAGTGGCGCAGCGGGAGCGTGCTGGGCCCATAACCCAGAGGTCGATGGATCGAAACCATCCTCTGCTA	MetCAU	NC_037350.1	31272035	31272106	+	72	12236	380	1877	3834	10671	1211	1368	2316	3526	8560	1298	3221	3523
rna64950	GeneID:112443967	Name=TRNAS-GCU	GACGAGGTGGCCGAGTGGTTAAGGCGATGGACTGCTAATCCATTGTGCTCTGCACGCGTGGGTTCGAATCCCATCCTCGTCG	SerGCU	NC_037350.1	31272627	31272708	+	82	100	1	8	30	45	4	5	24	37	93	7	5	32
rna64951	GeneID:112444066	Name=TRNAS-GCU	GACGAGGTGGCCGAGTGGTTAAGGCGATGGACTGCTAATCCATTGTGCTCTGCACGCGTGGGTTCGAATCCCATCCTCGTCG	SerGCU	NC_037350.1	31275759	31275840	-	82	100	1	9	32	48	4	5	24	37	92	7	5	32
rna64952	GeneID:112444067	Name=TRNAS-GCU	GACGAGGTGGGCGAGTGGTTAAGGCGATGGACTGCTAATCCATTGTGCTCTGCACGCGTGGGTTTCGAATCCCATCCTCGTCG	SerGCU	NC_037350.1	31276395	31276477	-	83	0	0	0	0	0	0	0	0	0	0	0	0	0
rna64953	GeneID:112443968	Name=TRNAI-AAU	GGCcggttagctcagttggttagaGCGTGGTGCTAATAACGCCAAGgtcgcgggttcgatccccgtaCGGGCCA	IleAAU	NC_037350.1	31277791	31277864	+	74	20	5	10	23	5	22	10	17	68	18	5	13	11
rna64954	GeneID:112443969	Name=TRNAM-CAU	AGCAGAGTGGCGCAGCGGGAGCGTGCTGGGCCCATAACCCAGAGGTCGATGGATCGAAACCATCCTCTGCTA	MetCAU	NC_037350.1	31281236	31281307	+	72	12234	379	1876	3832	10593	1211	1368	2316	3526	8560	1298	3221	3523
rna64955	GeneID:112443970	Name=TRNAS-GCU	GACGAGGTGGCCGAGTGGTTAAGGCGATGGACTGCTAATCCATTGTGCTCTGCACGCGTGGGTTCGAATCCCATCCTCGTCG	SerGCU	NC_037350.1	31281831	31281912	+	82	100	1	8	30	50	4	5	24	37	94	7	5	33
rna64956	GeneID:112443971	Name=TRNAS-GCU	GACGAGGTGGCCGAGTGGTTAAGGCGATGGACTGCTAATCCATTGTGCTCTGCACGCGTGGGTTCGAATCCCATCCTCGTCG	SerGCU	NC_037350.1	31282460	31282541	+	82	111	1	8	40	54	4	5	30	44	102	7	5	40
rna64957	GeneID:112444068	Name=TRNAS-GCU	GACGAGGTGGCCGAGTGGTTAAGGCGATGGACTGCTAATCCATTGTGCTCTGCACGCGTGGGTTCGAATCCCATCCTCGTCG	SerGCU	NC_037350.1	31284945	31285026	-	82	100	1	9	32	43	4	5	24	37	92	7	5	32
rna64958	GeneID:112444069	Name=TRNAS-GCU	GACGAGGTGGCCGAGTGGTTAAGGCGATGGACTGCTAATCCATTGTGCTCTGCACGCGTGGGTTCGAATCCCATCCTCGTCG	SerGCU	NC_037350.1	31285574	31285655	-	82	102	1	9	36	41	4	5	25	40	96	7	5	37
rna64959	GeneID:112444070	Name=TRNAM-CAU	AGCAGAGTGGCGCAGCGGGAGCGTGCTGGGCCCATAACCCAGAGGTCGATGGATCGAAACCATCCTCTGCTA	MetCAU	NC_037350.1	31286179	31286250	-	72	12270	379	1873	3830	10551	1215	1371	2321	3528	8576	1299	3221	3526
rna64960	GeneID:112444071	Name=TRNAI-AAU	GGCcggttagctcagttggttagaGCGTGGTGCTAATAACGCCAAGgtcgcgggttcgatccccgtaCGGGCCA	IleAAU	NC_037350.1	31289622	31289695	-	74	20	6	10	23	8	22	10	17	68	18	5	13	11
rna64961	GeneID:112444072	Name=TRNAV-CAC	GTTTCCGTAGTGTAGTGGTTATCACGTTCGCCTCACACGCGAAAGGTCCCCGGTTCGAAACCGGGCGGGAACA	ValCAC	NC_037350.1	31290226	31290298	-	73	746	59	335	712	509	291	235	380	670	987	233	743	625
rna64962	GeneID:112443972	Name=TRNAI-AAU	GGCcggttagctcagttggttagaGCGTGGTGCTAATAACGCCAAGgtcgcgggttcgatccccgtaCGGGCCA	IleAAU	NC_037350.1	31291364	31291437	+	74	21	6	10	23	8	22	10	18	74	18	6	14	11
rna64963	GeneID:112444074	Name=TRNAR-ACG	GGGCCAGTGGCGCAATGGATAACGCGTCTGACTACGGATCAGAAGATTCTAGGTTCGACTCCTGGCTGGCTCG	ArgACG	NC_037350.1	31292086	31292158	-	73	502	6	9	44	352	5	6	12	335	144	1	19	89
rna64964	GeneID:112444075	Name=TRNAV-UAC	GTTTCCGTGGTGTAGCGGTTAGCACATTCGCCTTACACGCGAAAGGTCCCCGGTTCGAAACCGGGCGGAAACA	ValUAC	NC_037350.1	31301252	31301324	-	73	49	6	42	94	110	52	26	73	79	134	46	123	89
rna64965	GeneID:112444076	Name=TRNAT-AGU	GGCTCCGTGGCTTAGTTGGTGAAAGCGCCTGTCTAGTAAACAGGAgatcctgggttcaaatcccagcggGGCCT	ThrAGU	NC_037350.1	31303618	31303691	-	74	0	0	0	0	0	0	0	0	0	0	0	0	0
rna64966	GeneID:112444077	Name=TRNAI-AAU	GGCcggttagctcagttggttagaGCGTGGTGCTAATAACGCCAAGgtcgcgggttcgatccccgtaCGGGCCA	IleAAU	NC_037350.1	31306987	31307060	-	74	20	6	10	23	3	22	10	18	69	18	6	13	11
rna64968	GeneID:112443974	Name=TRNAL-UAA	ATCGGGATGGCCGAGTGGTTAAGGCGTTGGACTTAAGATCCAATAGACATCTGTCTGCGTGGGTTCGAACCCCACTCCCGGTA	LeuUAA	NC_037350.1	31321927	31322009	+	83	0	0	0	0	0	0	0	0	0	0	0	0	0
rna64969	GeneID:112444078	Name=TRNAR-ACG	GGGCCAGTGGCGCAATGGATAACGCGTCTGACTACGGATCAGAAGATTCTAGGTTCGACTCCTGGCTGGCTCG	ArgACG	NC_037350.1	31328208	31328280	-	73	468	5	8	41	322	5	6	11	315	127	1	16	84
rna64970	GeneID:112444079	Name=TRNAS-CGA	GCTGTGATGGCCGAGTGGTTAAGGCGTTGGACTCGAAATCCAATGGGGTCTCCCCGCGCAGGTTCAAATCCTGCTCACAGCG	SerCGA	NC_037350.1	31329477	31329558	-	82	0	0	0	0	7	1	0	0	2	1	0	1	1
rna64971	GeneID:112444080	Name=TRNAV-CAC	GTTTCCGTAGTGTAGTGGTTATCACGTTCGCCTCACACGCGAAAGGTCCCCGGTTCGAAACCGGGCGGAAACA	ValCAC	NC_037350.1	31334996	31335068	-	73	44014	3333	20003	40752	25453	13553	15704	25272	32361	65692	15064	41487	34305
rna64972	GeneID:112443975	Name=TRNAI-AAU	GGCcggttagctcagttggttagaGCGTGGTGCTAATAACGCCAAGgtcgcgggttcgatccccgtaCGGGCCA	IleAAU	NC_037350.1	31340083	31340156	+	74	20	5	10	23	6	22	10	17	69	18	5	13	11
rna64973	GeneID:112444081	Name=TRNAT-AGU	GGCCCTGTGGCTTAGCTGGTCAAAGCGCCTGTCTAGTAAACAGGAGATCCTGGGTTCGAATCCCAGCGGGGCCT	ThrAGU	NC_037350.1	31342707	31342780	-	74	3	1	0	3	6	1	0	4	2	2	0	4	4
rna64974	GeneID:112443976	Name=TRNAV-UAC	GGTTCCATAGTGTAGTGGTTAGCACATCTGCTTTACACGCAGAaggtcctgggttcgatccccagtggAACCA	ValUAC	NC_037350.1	31347498	31347570	+	73	986	112	228	824	919	707	385	808	616	1198	366	732	543
rna64980	GeneID:112444082	Name=TRNAS-GCU	GACGAGGTGGCCGAGTGGTTAAGGCGATGGACTGCTAATCCATTGTGCTCTGCACGCGTGGGTTCGAATCCCACCTTCGTCG	SerGCU	NC_037350.1	31373608	31373689	-	82	1	0	0	0	0	1	1	0	0	0	0	0	0
rna64981	GeneID:112444083	Name=TRNAP-CGG	GGCTCGTTGGTCTAGGGGTATGATTCTCGCTTCGGGTGCGAGAGGTCCCGGGTTCAAATCCCGGACGAGCCC	ProCGG	NC_037350.1	31380820	31380891	-	72	15265	177	1374	1941	11863	253	522	780	5487	8588	472	1199	4890
rna64982	GeneID:112444085	Name=TRNAS-GCU	GACGAGGTGGCCGAGTGGTTAAGGCGATGGACTGCTAATCCATTGTGCTTTGCACGCGTGGGTTCGAATCCCACCTTCGTCG	SerGCU	NC_037350.1	31389424	31389505	-	82	0	0	0	0	0	0	0	0	0	0	0	0	1
rna64983	GeneID:112444086	Name=TRNAI-UAU	GCTCCAGTGGCGCAATCGGTTAGCGCGCGGTACTTATACAGCAGTATGTGTGCGAGTGATGCCGAGGTTGTGAGTTCGATCCTCACCTGGAGCA	IleUAU	NC_037350.1	31395317	31395410	-	94	0	0	0	0	0	0	0	0	0	0	0	0	0
rna64985	GeneID:112443977	Name=TRNAR-ACG	GGGCCAGTGGCGCAATGGATAACGCGTCTGACTACGGATCAGAAGATTCCAGGTTCGACTCCTGGCTGGCTCG	ArgACG	NC_037350.1	31410999	31411071	+	73	314	3	5	34	231	14	6	13	212	133	7	14	68
rna64986	GeneID:112443978	Name=TRNAM-CAU	GCCCTCTTAGCGCAGCTGGCAGCGCGTCAGTCTCATAATCTGAAGGTCCTGAGTTCAAACCTCAGAGAGGGCA	MetCAU	NC_037350.1	31415082	31415154	+	73	0	0	0	0	0	0	0	0	0	0	0	0	0
rna64987	GeneID:112443979	Name=TRNAV-AAC	GTTTCTGTAGTGTAGTGGTTATCATGCTTGCCTAACACGCTGGAGGCCCTTGGTTCAAAACTAAGCAGAAACA	ValAAC	NC_037350.1	31417021	31417093	+	73	0	0	0	0	0	0	0	0	0	0	0	0	0
rna64988	GeneID:112443980	Name=TRNAA-AGC	GGGGAATTAGCTCAAGTGGTAGAGCGCTCGCTTAGCATGTGAGAGGTAGTGGGATCGATGCCCACATTCTCCA	AlaAGC	NC_037350.1	31417536	31417608	+	73	0	0	0	0	0	0	0	0	0	0	0	0	0
rna64989	GeneID:112443981	Name=TRNAM-CAU	GCCCTCTTAGCGCAGTAGGCAGCGCGTCAGTCTCATAATCTGAAGGTCCTGAGTTCAAGCCTCAGAGAGAGCA	MetCAU	NC_037350.1	31419091	31419163	+	73	0	0	0	0	0	0	0	0	0	0	0	0	0
rna64990	GeneID:112443982	Name=TRNAM-CAU	GCCCTCTTAGCGCAGTAGGCAGCGCGTCAGTCTCATAATCTGAAGGTCCTGAGTTCGAGCCTCAGAGAGGGCA	MetCAU	NC_037350.1	31426023	31426095	+	73	1	0	0	0	1	0	0	0	0	0	0	0	0
rna64991	GeneID:112443983	Name=TRNAA-AGC	GGGGAATTAGCTCAAGTGGTAGAGCGCTCGCTTAGCATGTGAGAGGTAGTGGGATCGATGCCCACATTCTCCA	AlaAGC	NC_037350.1	31428985	31429057	+	73	0	0	0	0	0	0	0	0	0	0	0	0	0
rna64992	GeneID:112443985	Name=TRNAM-CAU	GCCTTCTTAGCGCAGTAGGCAGCGCGTCAGTCTCATAATCTGAAGGTCCTGAGTTCGAGCCTCAGAGAGGgca	MetCAU	NC_037350.1	31430739	31430811	+	73	1	0	0	0	1	0	0	0	0	0	0	0	0
rna64993	GeneID:112443986	Name=TRNAV-AAC	GTTTCCGTAGTGTAGTGGTCATCACGCTCGCCTAACACGCGAGAGGTCCTCGGTTCGAAACCGAGCGGAAACA	ValAAC	NC_037350.1	31432884	31432956	+	73	144	17	119	188	87	73	88	73	151	159	87	269	191
rna64994	GeneID:112443987	Name=TRNAA-AGC	GGGGGATTAGCTCAAATGGTAGAGCGCTCGCTTAGCATGCGAGAGGTAGTGGGATCGATGCCCATATCCTCCA	AlaAGC	NC_037350.1	31433404	31433476	+	73	2	0	0	0	1	0	0	0	1	0	0	0	0
rna64995	GeneID:112444087	Name=TRNAM-CAU	GCCTTCTTAGCGCAGTGGGCAGCGCGTCAGTCTCATAATCTGAAGGTCCTGAGTTCGAGCCTCAGAGAGGGCa	MetCAU	NC_037350.1	31434704	31434776	-	73	3	0	1	1	2	0	0	1	4	2	0	2	1
rna64996	GeneID:112444088	Name=TRNAA-AGC	GGGGAATTAGCTCAAGTGGTAGAGCGCTCGCTTAGCATGTGAGAGGTAGTGGGATCGATGCCCACATTCTCCA	AlaAGC	NC_037350.1	31441253	31441325	-	73	0	0	0	0	0	0	0	0	1	0	0	0	0
rna65004	GeneID:112444089	Name=TRNAN-GUU	GGCTCTGTGGCGCAATCAGTTAGCACCTTTGGCTGTTAACCAAAAGGTTGGTGGTTCAAGCCCACCCAGGGCCG	AsnGUU	NC_037350.1	31517445	31517518	-	74	0	0	0	0	0	0	0	0	0	0	0	0	0
rna65005	GeneID:112444090	Name=TRNAY-GUA	CCttcgatagctcagttggtagagcgGAGGACTGTAGGAACTTGGTTGATGGTTATCCTTAGGTCGCTGGTTCGAATCCGGCTCGAAGGA	TyrGUA	NC_037350.1	31535252	31535341	-	90	0	0	0	0	0	0	0	0	0	0	0	0	0
rna65006	GeneID:112444091	Name=TRNAY-GUA	CCttcgatagctcagttggtagagcgGAGGACTGTAGGTATTTGACTAATGGCCATCCTTAGGTCGCTGGTTCGAATCCGGCTCGAAGGA	TyrGUA	NC_037350.1	31535660	31535749	-	90	0	0	0	0	0	0	0	0	0	0	0	0	0
rna65007	GeneID:112443988	Name=TRNAA-AGC	GGGGAATTAGCTCAAATGGTAGAGCGCTCGCTTAGCATGTGAGAGGTAGCGGGATCGATGCCCGCATTCTCCA	AlaAGC	NC_037350.1	31539124	31539196	+	73	0	0	0	0	0	0	0	0	0	0	0	0	0
rna65008	GeneID:112444092	Name=TRNAY-GUA	CCttcgatagctcagttggtagagcgGAGGACTGTAGTGTGTTAAACGTCATAGGCATCCTTAGGTCGCTGGTTCGAATCCGGCTCGAAGGA	TyrGUA	NC_037350.1	31542987	31543078	-	92	1	0	0	0	0	0	0	0	0	0	0	0	0
rna65009	GeneID:112444093	Name=TRNAK-CUU	GCCCGGCTAGCTCAGTCGGTAGAGCATGAGACTCTTAATCTCAGGGTCGTGGGTTCGAGCCCCACGTTGGGCG	LysCUU	NC_037350.1	31553102	31553174	-	73	1454022	496819	1547252	1824517	727888	1157385	1514093	1353529	1185614	1940857	1634559	1285073	1790066
rna65010	GeneID:112444094	Name=TRNAP-AGG	GGCTCGTTGGTCTAGGGGTATGATTCTCGCTTAGGGTGCGAGAGGTCCCGGGTTCAAATCCCGGACGAGCCC	ProAGG	NC_037350.1	31554422	31554493	-	72	7238	75	680	912	3944	100	269	359	2513	4183	256	551	2374
rna65011	GeneID:112444096	Name=TRNAI-AAU	GGCcggttagctcagttggttagaGCGTGGTGCTAATAACGCCAAGgtcgcgggttcgatccccgtaCGGGCCA	IleAAU	NC_037350.1	31555582	31555655	-	74	20	6	10	23	4	22	10	17	69	18	6	13	11
rna65012	GeneID:112444097	Name=TRNAA-CGC	GGGgatgtagctcagtggtagagcgcATGCTTCGCATGTATGAggccccgggttcgatccccggcaTCTCCA	AlaCGC	NC_037350.1	31556129	31556200	-	72	12	1	2	2	9	7	2	0	39	8	0	2	4
rna65013	GeneID:112443989	Name=TRNAK-UUU	CCCCggatagctcagtcggtagagcatcagacttttaatctgagggtccagggttcaagtccctgttcgggcg	LysUUU	NC_037350.1	31557018	31557090	+	73	38	4	12	19	9	19	7	17	22	25	11	315	28
rna65016	GeneID:112444098	Name=TRNAV-CAC	GTTTCCGTAGTGTAGTGGTTATCACGTTCGCCTCACACGCGAAAGGTCCCCGGTTCGAAACCGGGCGGAAACA	ValCAC	NC_037350.1	31573432	31573504	-	73	43927	3317	19931	40578	25193	13498	15650	25175	32235	65508	15015	41365	34182
rna65017	GeneID:112444099	Name=TRNAR-ACG	GGGCCAGTGGCGCAATGGATAACGCGTCTGACTACGGATCAGAAGATTCCAGGTTCGACTCCTGGCTGGCTCG	ArgACG	NC_037350.1	31574309	31574381	-	73	286	3	5	29	216	14	6	11	188	120	6	13	61
rna65018	GeneID:112443990	Name=TRNAT-AGU	GGCTCCGTGGCTTAGCTGGTTAAAGCGCCTGTCTAGTAAACAGGAGATCCTGGGTTCGAATCCCAGCGGGGCCT	ThrAGU	NC_037350.1	31577997	31578070	+	74	3	1	0	3	6	1	0	4	2	3	1	4	4
rna65019	GeneID:112444100	Name=TRNAL-CAG	GTCAGGATGGCCGAGCGGTCTAAGGCGCTGCGTTCAGGTCGCAGTCTCCCCTGGAGGCGTGGGTTCGAATCCCACTCCTGACA	LeuCAG	NC_037350.1	31582637	31582719	-	83	649	6	8	98	315	11	7	48	313	187	2	28	85
rna65037	GeneID:112443991	Name=TRNAW-CCA	GACCTCGTGGCGCAACGGTAGCGCGTCTGACTCCAGATCAGAAGGTTGCGTGTTCAAATCACGTCGGGGTCA	TrpCCA	NC_037350.1	31674969	31675040	+	72	0	0	0	0	1	0	0	0	0	0	0	0	0
rna65038	GeneID:112443992	Name=TRNAM-CAU	AGCAGAGTGGCGCAGCGGGAGCGTGCTGGGCCCATAACCCAGAGGTCGATGGATCGAAACCATCCTCTGCTA	MetCAU	NC_037350.1	31676112	31676183	+	72	12361	383	1901	3876	10718	1225	1381	2338	3559	8639	1314	3248	3564
rna65039	GeneID:112444101	Name=TRNAR-ACG	GGGCCAGTGGCGCAATGGATAACGCGTCTGACTACGGATCAGAAGATTCCAGGTTCGACTCCTGGCTGGCTCG	ArgACG	NC_037350.1	31678147	31678219	-	73	306	3	5	34	233	14	6	12	208	128	6	14	68
rna65040	GeneID:112444102	Name=TRNAS-AGA	GTAGTCGTGGCCGAGTGGTTAAGGCGATGGACTAGAAATCCATTGGGGTCTCCCCGCGCAGGTTCGAATCCTGCCGACTACG	SerAGA	NC_037350.1	31678541	31678622	-	82	174	4	28	36	59	11	13	37	52	108	14	17	30
rna65041	GeneID:112444103	Name=TRNAR-UCG	GACCACGTGGCCTAATGGATAAGGCGTCTGACTTCGGATCAGAAGATTGAGGGTTCGAATCCCTTCGTGGTTG	ArgUCG	NC_037350.1	31681248	31681320	-	73	4	0	0	1	2	0	0	0	3	1	1	0	0
rna65042	GeneID:112443993	Name=TRNAW-CCA	GACCTCGTGGCGCAACGGTAGCGCGTCTGACTCCAGATCAGAAGGTTGCGTGTTCAAATCACGTCGGGGTCA	TrpCCA	NC_037350.1	31683731	31683802	+	72	0	0	0	0	1	0	0	0	0	0	0	0	0
rna65043	GeneID:112443994	Name=TRNAG-GCC	gcattggtggttcagtggtagaattctcGCCTGCCACgcgggaggcccgggttcgattcccggcCAATGCA	GlyGCC	NC_037350.1	31686620	31686690	+	71	336334	18341	68483	144226	144983	67896	61261	165937	108753	233763	59146	146308	113118
rna65044	GeneID:112443996	Name=TRNAM-CAU	AGCAGAGTGGCGCAGCGGAAGCGTGCTGGGCCCATAACCCAGAGGTCGATGGATCGAAACCATCCTCTGCTA	MetCAU	NC_037350.1	31687054	31687125	+	72	236101	8620	36225	70971	109699	26460	28596	39380	81796	180911	27763	61240	77847
rna65045	GeneID:112443997	Name=TRNAS-UGA	GTAGTCGTGGCCGAGTGGTTAAGGCGATGGACTTGAAATCCATTGGGGTCTCCCCGCGCAGGTTCGAATCCTGCCGGCTACG	SerUGA	NC_037350.1	31687570	31687651	+	82	11	4	3	10	24	2	4	9	14	25	6	4	12
rna65046	GeneID:112443998	Name=TRNAQ-UUG	GGCCCCATGGTGTAATGGTTAGCACTCTGGACTTTGAATCCAGCGATCCGAGTTCAAATCTCGGTGGGACCT	GlnUUG	NC_037350.1	31688754	31688825	+	72	394	42	148	282	527	109	96	121	365	430	111	217	347
rna65047	GeneID:112443999	Name=TRNAQ-UUG	GGCCCCATGGTGTAATGGTTAGCACTCTGGACTTTGAATCCAGCGATCCGAGTTCAAATCTCGGTGGGACCT	GlnUUG	NC_037350.1	31689317	31689388	+	72	393	42	148	282	526	109	96	121	364	427	111	217	347
rna65049	GeneID:112444000	Name=TRNAS-GCU	GACGAGGTGGCCGAGTGGTTAAGGCGATGGACTGCTAATCCATTGTGCTCTGCACGCGTGGGTTCGAATCCCATCCTCGTCG	SerGCU	NC_037350.1	31691009	31691090	+	82	100	1	8	30	48	4	5	24	37	94	7	5	33
rna65050	GeneID:112444104	Name=TRNAR-UCG	GACCACGTGGCCTAACGGATAAGGCGTCTGACTTCGGATCAGAAGATTGAGGGTTCGAATCCCTTCGTGGTTA	ArgUCG	NC_037350.1	31694279	31694351	-	73	0	0	0	0	0	0	0	0	0	0	0	0	0
rna65051	GeneID:112444105	Name=TRNAM-CAU	AGCAGAGTGGCGCAGCGGAAGCGTGCTGGGCCCATAACCCAGAGGTCGATGGATCGAAACCATCCTCTGCTA	MetCAU	NC_037350.1	31695649	31695720	-	72	236195	8603	36210	70936	109317	26443	28569	39390	81795	180996	27757	61243	77837
rna65057	GeneID:112444001	Name=TRNAI-AAU	GGCcggttagctcagttggttagaGCGTGGTGCTAATAACGCCAAGgtcgcgggttcgatccccgtaCGGGCCA	IleAAU	NC_037350.1	31723652	31723725	+	74	20	5	10	23	8	22	10	17	68	18	5	13	11
rna65070	GeneID:112444107	Name=TRNAL-AAG	GGTAGTGTGGCCGAGCGGTCTAAGGCGCTGGATTAAGGCTCCAGTCTCtttggggatgtgggtttgaatcCCACTGCTGCCA	LeuAAG	NC_037350.1	31810902	31810983	-	82	0	0	0	0	0	0	0	0	0	0	0	0	0
rna65248	GeneID:112444108	Name=TRNAI-AAU	GGCCagttagctcagttggttagaGCGTGGTGCTAATAATGCCaaggtcacaggttcaatccctgtacgGGTCA	IleAAU	NC_037350.1	38316927	38317000	-	74	0	0	0	0	0	0	0	0	0	0	0	0	0
rna65251	GeneID:112444109	Name=TRNAA-UGC	gGGGATGTAGCTCAGTGCTAGAGCGCATGCTTTGCATGCATgaggtcccaggttcaatccttggcatCTCCA	AlaUGC	NC_037350.1	39278196	39278267	-	72	0	0	0	0	0	0	0	0	0	0	0	0	0
rna65287	GeneID:112444002	Name=TRNAE-UUC	tccctggcagtcaaatggttaagactctgcactttcaatgcagggggcgcaggttcaatccctgaccagggaa	GluUUC	NC_037350.1	40028149	40028221	+	73	0	0	0	0	0	0	0	0	0	0	0	0	0
rna65293	GeneID:112444110	Name=TRNAC-GCA	tccctggtggctcagaggataaagcatctgcctgcaatgcaggagacccaggttcgatccctgggttgggaa	CysGCA	NC_037350.1	40176017	40176088	-	72	0	0	0	0	0	0	0	0	0	0	0	0	0
rna65315	GeneID:112444003	Name=TRNAC-GCA	tccctggtggctcagacggtaaagcatctgcctgcaatgcaggagacccaggttcgatccctgggttgggaa	CysGCA	NC_037350.1	41844810	41844881	+	72	0	0	0	0	0	0	0	0	0	0	0	0	0
rna65342	GeneID:112444004	Name=TRNAC-ACA	tccctggtggctcagatggtaaaccatctgcctacaatgcaggagacccaggttcaatccctggctcgggaa	CysACA	NC_037350.1	43113143	43113214	+	72	0	0	0	0	0	0	0	0	0	0	0	0	0
rna65389	GeneID:112444111	Name=TRNAG-GCC	tccctggtagctcagttggtaaagaatctgcctgccatgcaggagacccaggttcgatccctggattgggaa	GlyGCC	NC_037350.1	44965473	44965544	-	72	0	0	0	0	0	0	0	0	0	0	0	0	0
rna65402	GeneID:112444005	Name=TRNAE-UUC	tccctggtggttcagtggttaggacttggcactttcactgccaaggccctgggttccatccctggtcagggaa	GluUUC	NC_037350.1	45354237	45354309	+	73	0	0	0	0	0	0	0	0	0	0	0	0	0
rna65427	GeneID:112444007	Name=TRNAQ-CUG	GGTTCCATGGTGTAATGGTTAGCACTCTGGACTCTGAATCCAGCCATCCGAGTTCAAGTCTCCGTGGAACCG	GlnCUG	NC_037350.1	47242996	47243067	+	72	0	0	0	0	0	0	0	0	0	0	0	0	0
rna65442	GeneID:112444008	Name=TRNAE-UUC	tccctggtggtccagtggttaggactcagcactttcactgctgtggccccaggttcaatccctggtcagggaa	GluUUC	NC_037350.1	47844872	47844944	+	73	0	0	0	0	0	0	0	0	0	0	0	0	0
rna65511	GeneID:112444112	Name=TRNAF-GAA	GccggaatagctcagctgggagaGCGTTACACTGAAGATCTAAAGGTCCCTGGTTCAACCCCGGGTTTCGGCA	PheGAA	NC_037350.1	49962234	49962306	-	73	0	0	0	0	0	0	0	0	0	0	0	0	0
rna65699	GeneID:112444257	Name=TRNAK-UUU	TCCCTgggggtctagtggttaggactcagagctttTACCACTGTggccccaggttcaatacctggtcagggaa	LysUUU	NC_037351.1	1780320	1780392	+	73	0	0	0	0	0	0	0	0	0	0	0	0	0
rna65759	GeneID:112444268	Name=TRNAA-CGC	GGGgatgtagctcagtggtagagcatATGCTTCGCATGCAtgaggccccaggttcaatccctggcatcTCCA	AlaCGC	NC_037351.1	4678616	4678687	+	72	63	6	1	4	93	3	0	0	57	38	2	4	24
rna65809	GeneID:112444261	Name=TRNAC-GCA	tccctagtagttcagttggtaaagcatctgcctgcaatgcaggagacccaggttcaatccctgggtcgggaa	CysGCA	NC_037351.1	11845845	11845916	-	72	0	0	0	0	0	0	0	0	0	0	0	0	0
rna65817	GeneID:112444262	Name=TRNAK-UUU	GcctggatagctcagttggtagagcaTCAGACGTTTAATCTGAGGGGCCAGGGTTCATAACCCTGTTTGGGCA	LysUUU	NC_037351.1	12411721	12411793	-	73	0	0	0	0	0	0	0	0	0	0	0	0	0
rna65826	GeneID:112444263	Name=TRNAC-ACA	TCCCgggtggcccagacggtaaaagtgtctgcctacaaagcaggagacccaggttcgatccctgggttgggaa	CysACA	NC_037351.1	14005486	14005558	-	73	0	0	0	0	0	0	0	0	0	0	0	0	0
rna65831	GeneID:112444273	Name=TRNAC-GCA	tccctgatacctcagttggtagagaatctgcctgcagtgcaggagacccaggtttgattcctgggtggggaa	CysGCA	NC_037351.1	14786699	14786770	+	72	0	0	0	0	0	0	0	0	0	0	0	0	0
rna65832	GeneID:112444274	Name=TRNAK-UUU	tccctggtggtccagtgattaggacttgccACTTTTACTTCcaagcccaggttcaatccctggtcagggaa	LysUUU	NC_037351.1	17303016	17303086	+	71	0	0	0	0	0	0	0	0	0	0	0	0	0
rna65834	GeneID:112444275	Name=TRNAW-CCA	tccctggtggctcagaggttaaagcgtctgcctccaaggcaggagacccaggttcgatccctgggtcgggaa	TrpCCA	NC_037351.1	17854000	17854071	+	72	0	0	0	0	0	0	0	0	0	0	0	0	0
rna65978	GeneID:112444264	Name=TRNAC-GCA	tccctggtggctcagaggttaaagcgtctgcttgcaatgcaggagacctaggttcgatccctgggctgggaa	CysGCA	NC_037351.1	22536272	22536343	-	72	0	0	0	0	0	0	0	0	0	0	0	0	0
rna65991	GeneID:112444265	Name=TRNAC-GCA	tccccagtggctcagatggtaaagtgtctgcctgcaatgcaggagacccaggttcgatccctgggtcgggaa	CysGCA	NC_037351.1	24451040	24451111	-	72	0	0	0	0	0	0	0	0	0	0	0	0	0
rna66034	GeneID:112444266	Name=TRNAW-CCA	tccctggtggttcagtggctaagactctgcactccaaatgcagggggcccaagttcgatccctggtcagggaa	TrpCCA	NC_037351.1	28553675	28553747	-	73	0	0	0	0	0	0	0	0	0	0	0	0	0
rna66068	GeneID:112444267	Name=TRNAC-GCA	tccctggtggctcagaggataaagcatctgcctgcaatgcaggagacccaggttcgatccctgggttgggaa	CysGCA	NC_037351.1	30870988	30871059	-	72	0	0	0	0	0	0	0	0	0	0	0	0	0
rna66107	GeneID:112444258	Name=TRNAC-GCA	tccctggtggctcagtcggtaaagcgtctgcctgcaatgcaggagacctaggttcgatccctgggtcaggaag	CysGCA	NC_037351.1	32438737	32438809	+	73	0	0	0	0	0	0	0	0	0	0	0	0	0
rna66140	GeneID:112444269	Name=TRNAC-ACA	tccctggtggctcagatggtaaagtgtctgcctacactgcaggagacccaggttcgatccctgggtggggaa	CysACA	NC_037351.1	33148929	33149000	-	72	0	0	0	0	0	0	0	0	0	0	0	0	0
rna66204	GeneID:112444270	Name=TRNAG-CCC	tccctggtggtccagtggttaagactctgagctcccaatgcagagggcccaggttcgattcctggtcagagaa	GlyCCC	NC_037351.1	35093767	35093839	-	73	0	0	0	0	0	0	0	0	0	0	0	0	0
rna66664	GeneID:112444271	Name=TRNAC-GCA	tccctggtggctcagaggttaaagcgtctgcccgcaatgcaggagacccaggttcgatccctgggtcgggaa	CysGCA	NC_037351.1	52832701	52832772	-	72	0	0	0	0	0	0	0	0	0	0	0	0	0
rna66776	GeneID:112444272	Name=TRNAE-CUC	tccctggtggtccagtggctaggattctGCACTCTCAATGTAGGGGGCccaagttcaaaccctggtcagggaa	GluCUC	NC_037351.1	57180367	57180439	-	73	0	0	0	0	0	0	0	0	0	0	0	0	0
rna66811	GeneID:112444259	Name=TRNAE-UUC	tccctggtggttcagtggttaggactctgcactttcactgctgagagcctgggttcaatccctggcctgggaa	GluUUC	NC_037351.1	58096671	58096743	+	73	0	0	0	0	0	0	0	0	0	0	0	0	0
rna66854	GeneID:112444260	Name=TRNAC-GCA	tccctgatggctcagtggtaaagaatctgcctgcagtgcaggagacgcaggttcgatccctgctcgggaag	CysGCA	NC_037351.1	60815455	60815525	+	71	0	0	0	0	0	0	0	0	0	0	0	0	0
rna67005	GeneID:112444449	Name=TRNAG-CCC	GCGCCGCTGGTGTAGTGGTATCATGCAAGATTCCCATTCTTgcgacccgggttcgattcccgggCGGCGCA	GlyCCC	NC_037352.1	546202	546272	-	71	91538	7013	23938	83118	64432	28477	19259	143989	64481	84097	15307	52633	43204
rna67400	GeneID:112444392	Name=TRNAR-CCG	GGCCGCGTGGCCTAATGGATAAGGCGTCTGATTCCGGATCAGAAGATTGAGGGTTCGAGTCCCTTCGTGGTCG	ArgCCG	NC_037352.1	2589149	2589221	+	73	1099	40	393	376	1277	81	224	193	1007	1320	197	285	714
rna67401	GeneID:112444420	Name=TRNAR-CCU	GCCCCGGTGGCCTAATGGATAAGGCATTGGCCTCCTAAGCCAGGGATTGTGGGTTCGAGTCCCACCCGGggta	ArgCCU	NC_037352.1	2591451	2591523	+	73	73	0	12	11	57	4	3	4	27	65	1	28	30
rna67402	GeneID:112444450	Name=TRNAK-CUU	GCCCGGCTAGCTCAGTCGGTAGAGCATGAGACTCTTAATCTCAGGGTCGTGGGTTCGAGCCCCACGTTGGGCG	LysCUU	NC_037352.1	2597623	2597695	-	73	1453835	496719	1546880	1824139	726832	1157153	1513717	1353304	1185188	1940564	1634201	1284782	1789748
rna67403	GeneID:112444431	Name=TRNAP-UGG	GGCTCGTTGGTCTAGGGGTATGATTCTCGCTTTGGGTGCGAGAGGTCCCGGGTTCAAATCCCGGACGAGCCC	ProUGG	NC_037352.1	2598642	2598713	+	72	21933	231	1773	2789	3790	300	631	1080	7945	11632	598	1602	6695
rna67404	GeneID:112444442	Name=TRNAP-AGG	GGCTCGTTGGTCTAGGGGTATGATTCTCGCTTAGGGTGCGAGAGGTCCCGGGTTCAAATCCCGGACGAGCCC	ProAGG	NC_037352.1	2601567	2601638	+	72	15625	165	1155	1955	0	200	457	728	5677	8433	424	1099	4565
rna67405	GeneID:112444451	Name=TRNAK-CUU	GCCCGGCTAGCTCAGTCGGTAGAGCATGAGACTCTTAATCTCAGGGTCGTGGGTTCGAGCCCCACGTTGGGCG	LysCUU	NC_037352.1	2602175	2602247	-	73	1454983	496977	1548022	1825593	727099	1158102	1514876	1354265	1186193	1942024	1635349	1285884	1791109
rna67406	GeneID:112444452	Name=TRNAP-AGG	GGCTCGTTGGTCTAGGGGTATGATTCTCGCTTAGGGTGCGAGAGGTCCCGGGTTCAAATCCCGGACGAGCCC	ProAGG	NC_037352.1	2605484	2605555	-	72	7239	75	681	912	3941	100	269	359	2513	4182	256	551	2374
rna67407	GeneID:112444453	Name=TRNAK-CUU	GCCCGGCTAGCTCAGTCGGTAGAGCATGAGACTCTTAATCTCAGGGTCGTGGGTTCGAGCCCCACGTTGGGCG	LysCUU	NC_037352.1	2607789	2607861	+	73	1454438	496701	1546366	1824125	667029	1156910	1513132	1353619	1185049	1940797	1633408	1284368	1789301
rna67408	GeneID:112444454	Name=TRNAK-CUU	GCCCGGCTAGCTCAGTCGGTAGAGCATGAGACTCTTAATCTCAGGGTCGTGGGTTCGAGCCCCACGTTGGGCG	LysCUU	NC_037352.1	2609233	2609305	-	73	1453842	496720	1546894	1824146	720921	1157161	1513720	1353307	1185190	1940569	1634209	1284790	1789759
rna67409	GeneID:112444398	Name=TRNAK-CUU	GCCCGGCTAGCTCAGTCGGTAGAGCATGAGACTCTTAATCTCAGGGTCGTGGGTTCGAGCCCCACGTTGGGCG	LysCUU	NC_037352.1	2612845	2612917	+	73	1454626	496803	1546736	1824502	664983	1157136	1513508	1353843	1185407	1941090	1633768	1284658	1789618
rna67410	GeneID:112444409	Name=TRNAP-CGG	GGCTCGTTGGTCTAGGGGTATGATTCTCGCTTCGGGTGCGAGAGGTCCCGGGTTCAAATCCCGGACGAGCCC	ProCGG	NC_037352.1	2614114	2614185	+	72	24338	273	1883	3066	8540	360	718	1172	8912	13175	646	1789	7274
rna67411	GeneID:112444455	Name=TRNAR-CCU	GCCCCGGTGGcctaatggagaaggcactggcctCCTAAGCCAGGGATTGTGGGTTCGAGTCCCACCCGGGGTA	ArgCCU	NC_037352.1	2616192	2616264	-	73	1	1	0	0	0	0	0	0	0	1	0	1	0
rna67412	GeneID:112444412	Name=TRNAK-CUU	GCCCGGCTAGCTCAGTCGGTAGAGCATGAGACTCTTAATCTCAGGGTCGTGGGTTCGAGCCCCACGTTGGGCG	LysCUU	NC_037352.1	2617431	2617503	+	73	1454462	496707	1546381	1824163	661598	1156952	1513153	1353655	1185221	1940839	1633424	1284382	1789335
rna67413	GeneID:112444413	Name=TRNAP-UGG	GGCTCGTTGGTCTAGGGGTATGATTCTCGCTTTGGGTGCGAGAGGTCCCGGGTTCAAATCCCGGACGAGCCC	ProUGG	NC_037352.1	2621041	2621112	+	72	21695	230	1736	2743	3878	298	613	1063	7857	11432	586	1571	6574
rna67414	GeneID:112444414	Name=TRNAP-AGG	GGCTCGTTGGTCTAGGGGTATGATTCTCGCTTAGGGTGCGAGAGGTCCCGGGTTCAAATCCCGGACGAGCCC	ProAGG	NC_037352.1	2621896	2621967	+	72	15625	165	1155	1955	0	200	457	728	5677	8433	424	1099	4565
rna67415	GeneID:112444415	Name=TRNAK-CUU	GCCCGGCTAGCTCAGTCGGTAGAGCATGAGACTCTTAATCTCAGGGTCGTGGGTTCGAGCCCCACGTTGGGCG	LysCUU	NC_037352.1	2622397	2622469	+	73	1454626	496803	1546736	1824502	661684	1157136	1513508	1353843	1185407	1941090	1633768	1284658	1789618
rna67416	GeneID:112444416	Name=TRNAP-UGG	GGCTCGTTGGTCTAGGGGTATGATTCTCGCTTTGGGTGCGAGAGGTCCCGGGTTCAAATCCCGGACGAGCCC	ProUGG	NC_037352.1	2623641	2623712	+	72	21695	230	1736	2743	3837	298	613	1063	7857	11432	586	1571	6575
rna67417	GeneID:112444417	Name=TRNAP-AGG	GGCTCGTTGGTCTAGGGGTATGATTCTCGCTTAGGGTGCGAGAGGTCCCGGGTTCAAATCCCGGACGAGCCC	ProAGG	NC_037352.1	2624494	2624565	+	72	15625	165	1155	1955	0	200	457	728	5677	8433	424	1099	4565
rna67418	GeneID:112444418	Name=TRNAK-CUU	GCCCGGCTAGCTCAGTCGGTAGAGCATGAGACTCTTAATCTCAGGGTCGTGGGTTCGAGCCCCACGTTGGGCG	LysCUU	NC_037352.1	2624993	2625065	+	73	1454626	496803	1546736	1824502	662556	1157136	1513508	1353843	1185407	1941090	1633768	1284658	1789618
rna67419	GeneID:112444419	Name=TRNAP-UGG	GGCTCGTTGGTCTAGGGGTATGATTCTCGCTTTGGGTGCGAGAGGTCCCGGGTTCAAATCCCGGACGAGCCC	ProUGG	NC_037352.1	2625955	2626026	+	72	21695	230	1736	2743	3762	298	613	1063	7857	11432	586	1571	6575
rna67420	GeneID:112444421	Name=TRNAP-AGG	GGCTCGTTGGTCTAGGGGTATGATTCTCGCTTAGGGTGCGAGAGGTCCCGGGTTCAAATCCCGGACGAGCCC	ProAGG	NC_037352.1	2626811	2626882	+	72	15625	165	1155	1955	0	200	457	728	5677	8433	424	1099	4565
rna67421	GeneID:112444422	Name=TRNAK-CUU	GCCCGGCTAGCTCAGTCGGTAGAGCATGAGACTCTTAATCTCAGGGTCGTGGGTTCGAGCCCCACGTTGGGCG	LysCUU	NC_037352.1	2627614	2627686	+	73	1454626	496803	1546736	1824502	664639	1157136	1513508	1353843	1185407	1941090	1633768	1284658	1789618
rna67422	GeneID:112444423	Name=TRNAP-UGG	GGCTCGTTGGTCTAGGGGTATGATTCTCGCTTTGGGTGCGAGAGGTCCCGGGTTCAAATCCCGGACGAGCCC	ProUGG	NC_037352.1	2628848	2628919	+	72	21695	230	1736	2743	3810	298	613	1063	7857	11432	586	1571	6574
rna67423	GeneID:112444424	Name=TRNAK-CUU	GCCCGGCTAGCTCAGTCGGTAGAGCATGAGACTCTTAATCTCAGGGTCGTGGGTTCGAGCTCCACGTTGGGCG	LysCUU	NC_037352.1	2629353	2629425	+	73	803	175	697	987	428	796	608	698	796	1113	646	675	997
rna67424	GeneID:112444425	Name=TRNAP-UGG	GGCTCGTTGGTCTAGGGGTATGATTCTCGCTTTGGGTGCGAGAGGTCCCGGGTTCAAATCCCGGACGAGCCC	ProUGG	NC_037352.1	2630255	2630326	+	72	21695	230	1736	2743	3841	298	613	1063	7857	11432	586	1571	6575
rna67425	GeneID:112444426	Name=TRNAP-AGG	GGCTCGTTGGTCTAGGGGTATGATTCTCGCTTAGGGTGCGAGAGGTCCCGGGTTCAAATCCCGGACGAGCCC	ProAGG	NC_037352.1	2631597	2631668	+	72	15625	165	1155	1955	0	200	457	728	5677	8433	424	1099	4565
rna67426	GeneID:112444427	Name=TRNAK-CUU	GCCCGGCTAGCTCAGTCGGTAGAGCATGAGACTCTTAATCTCAGGGTCGTGGGTTCGAGCCCCACGTTGGGCG	LysCUU	NC_037352.1	2633972	2634044	+	73	1454440	496701	1546368	1824127	665954	1156912	1513134	1353622	1185059	1940798	1633408	1284367	1789302
rna67427	GeneID:112444428	Name=TRNAP-AGG	GGCTCGTTGGTCTAGGGGTATGATTCTCGCTTAGGGTGCGAGAGGTCCCGGGTTCAAATCCCGGACGAGCCC	ProAGG	NC_037352.1	2634588	2634659	+	72	15625	165	1155	1955	0	200	457	728	5677	8433	424	1099	4565
rna67428	GeneID:112444429	Name=TRNAR-CCU	GCCCCAGTGGCCTAATGGATAAGGCACTGGCCTCCTAAGCCAGGGATTGTGGGTTCGAGTCCCACCTGGGGTA	ArgCCU	NC_037352.1	2637457	2637529	+	73	1072	28	107	178	967	44	59	131	674	742	40	194	310
rna67429	GeneID:112444430	Name=TRNAK-CUU	GCCCGGCTAGCTCAGTCGGTAGAGCATGAGACTCTTAATCTCAGGGTCGTGGGTTCGAGCCCCACGTTGGgcg	LysCUU	NC_037352.1	2638931	2639003	+	73	1454438	496701	1546366	1824125	666369	1156910	1513132	1353619	1185050	1940797	1633408	1284368	1789301
rna67606	GeneID:112444432	Name=TRNAG-CCC	tccctggtggtccagtggctacgactctgcactcccaatgcagggggtccaggttcaatccctggtcagggaa	GlyCCC	NC_037352.1	5142198	5142270	+	73	0	0	0	0	0	0	0	0	0	0	0	0	0
rna67608	GeneID:112444456	Name=TRNAC-GCA	tccctggtggctcagacggtaaagcgtctgcctgcaatgcaggaaacccaggttcgattcctgggttgggaa	CysGCA	NC_037352.1	5994104	5994175	-	72	0	0	0	0	0	0	0	0	0	0	0	0	0
rna67612	GeneID:112444457	Name=TRNAD-GUC	tccctggtggtccagtggttaggacttcccaCTGTCAGTGctaagggcccaggttcaatccctggttggggaa	AspGUC	NC_037352.1	7427299	7427371	-	73	0	0	0	0	0	0	0	0	0	0	0	0	0
rna67638	GeneID:112444458	Name=TRNAG-CCC	tccctggtggtccagtggctaagactctgcactcccgatgcagggggcccaggttcgatcccaggtcagggaa	GlyCCC	NC_037352.1	7949390	7949462	-	73	0	0	0	0	0	0	0	0	0	0	0	0	0
rna67639	GeneID:112444393	Name=TRNAG-CCC	tccctggtggtccagtggttaagactctgcactcccaatgcagggggcacaggttcaatccctggtcagagaa	GlyCCC	NC_037352.1	8355260	8355332	-	73	0	0	0	0	0	0	0	0	0	0	0	0	0
rna67713	GeneID:112444394	Name=TRNAG-CCC	tccctggtggtccagtggctacgactccgtgctcccaacgcagggggcccaggttcaatccctggtcagggaa	GlyCCC	NC_037352.1	11065729	11065801	-	73	0	0	0	0	0	0	0	0	0	0	0	0	0
rna67743	GeneID:112444433	Name=TRNAT-CGU	GGCGCGGTGGCCAAGTGGTAAGGCGTCGGTCTCGTAAACCGAAGATCACGGGTTCGAACCCCGTCCGTGCCT	ThrCGU	NC_037352.1	13221582	13221653	+	72	5	0	1	1	3	0	1	1	3	7	0	2	4
rna67821	GeneID:112444395	Name=TRNAG-CCC	tccctggcggtccagtggctaggactctgtactcccaatccaaggtcccaggttcgatccctggtcagggaa	GlyCCC	NC_037352.1	14566816	14566887	-	72	0	0	0	0	0	0	0	0	0	0	0	0	0
rna67822	GeneID:112444434	Name=TRNAG-CCC	tgcctggtagtctagtggctaagactctacgctcccaaagcaggggcccaggttcgatccctggccagggaa	GlyCCC	NC_037352.1	14701397	14701468	+	72	0	0	0	0	0	0	0	0	0	0	0	0	0
rna67898	GeneID:112444396	Name=TRNAW-CCA	tccctggtggctcagaggttaaagcgtctgcctccaatgcaggagacccaggttcgatccctggattgggaa	TrpCCA	NC_037352.1	17940488	17940559	-	72	0	0	0	0	0	0	0	0	0	0	0	0	0
rna67957	GeneID:112444435	Name=TRNAR-CCU	tccttggtggtccagtggttaagactttgcactcctaatgcagggggcccaagttcgatccctggtcagggaa	ArgCCU	NC_037352.1	18815373	18815445	+	73	0	0	0	0	0	0	0	0	0	0	0	0	0
rna67982	GeneID:112444397	Name=TRNAL-UAG	GGTAGCGTGGCCGAGTGGTCTAAGGCGCTGGATTTAGGCTCCAGTCATTTCGATGGCGTGGGTTCGAATCCCACCGCTGCCA	LeuUAG	NC_037352.1	19870711	19870792	-	82	1479	112	82	633	1009	241	54	384	1343	599	49	173	333
rna67987	GeneID:112444436	Name=TRNAL-AAG	GGTAGCGTGGCCGAGCGGTCTAAGGCGCTGGATTAAGGCTCCAGTCTCTTCGGGGGCGTGGGTTCGAATCCCACCGCTGCCA	LeuAAG	NC_037352.1	19969191	19969272	+	82	4807	271	155	1472	1988	551	132	1006	3830	1579	111	398	834
rna68008	GeneID:112444437	Name=TRNAC-GCA	tccctgatagctcagttggtaaagaatctgcctgcaatgcaggagaccctggttcaattcctgggtcagggag	CysGCA	NC_037352.1	20568722	20568794	+	73	0	0	0	0	0	0	0	0	0	0	0	0	0
rna68036	GeneID:112444399	Name=TRNAE-CUC	tccctggcagtccagtggttaggattctgtacTCTCACTGcagagggtccaggttcaatacctggtcagggaa	GluCUC	NC_037352.1	21449880	21449952	-	73	0	0	0	0	0	0	0	0	0	0	0	0	0
rna68042	GeneID:112444438	Name=TRNAG-CCC	tccctgatggtccaatggctaggactctgcactcccagtgcagggggcccaggttcaatccctggtcagggaa	GlyCCC	NC_037352.1	21690562	21690634	+	73	0	0	0	0	0	0	0	0	0	0	0	0	0
rna68047	GeneID:112444400	Name=TRNAC-GCA	tccctggtggctaagaggttaaagcgtctgcctgcaatgcaggagacctgggttcgatccctggtttgggaa	CysGCA	NC_037352.1	22248523	22248594	-	72	0	0	0	0	0	0	0	0	0	0	0	0	0
rna68071	GeneID:112444401	Name=TRNAG-CCC	ttcctggtggtccagtggctaggactctgcactcccaatgcagggagcccaggttcaatccctggtcagagaa	GlyCCC	NC_037352.1	22713230	22713302	-	73	0	0	0	0	0	0	0	0	0	0	0	0	0
rna68077	GeneID:112444402	Name=TRNAC-ACA	tccctggtagctcagatggtaaagcgtctgcctacaatgcaggagacccaggttcaatccctgggttgggaa	CysACA	NC_037352.1	23345953	23346024	-	72	0	0	0	0	0	0	0	0	0	0	0	0	0
rna68101	GeneID:112444403	Name=TRNAG-UCC	tccctggtgatccagtggttaggattctgtgcttccaatgcagggggctcaggttcgatccctggtcagggaa	GlyUCC	NC_037352.1	25204663	25204735	-	73	0	0	0	0	0	0	0	0	0	0	0	0	0
rna68102	GeneID:112444404	Name=TRNAG-UCC	TCcgtagtggtccagtggttaggactctgcacttccactgcaggggtcccgggttcaattcctggtcagggat	GlyUCC	NC_037352.1	25277025	25277097	-	73	0	0	0	0	0	0	0	0	0	0	0	0	0
rna68302	GeneID:112444439	Name=TRNAR-UCG	GGCTGTGTGGCCTAATGGATAAGGCGTATGACTTCGGATCAGAAGTTTGCAGGTTCGAGTCCTGCCACAGTCG	ArgUCG	NC_037352.1	26615095	26615167	+	73	0	0	0	0	0	0	0	0	0	0	0	0	0
rna68303	GeneID:112444440	Name=TRNAR-UCG	GGCTGTGTGGCCTAATGGATAAGGCGTCTGACTTCGGATCAGAAGATTACAGGTTCGAGTCCTGTCACGGTCG	ArgUCG	NC_037352.1	26615804	26615876	+	73	0	0	0	0	1	0	0	0	1	0	0	0	0
rna68304	GeneID:112444441	Name=TRNAR-UCG	GGCCATGTGGCCTAATGGATAAGGCGTCTGACTTCGGATCAGAAGATTACAGGTTCGAGTCCTGTCATGGTCG	ArgUCG	NC_037352.1	26621030	26621102	+	73	1	0	3	0	2	0	1	0	1	0	0	1	5
rna68434	GeneID:112444443	Name=TRNAE-CUC	tccctggtagtccagtggctaagactcctcactctcaatgcaggggacccaggttcaacccctggtcagggaa	GluCUC	NC_037352.1	27696247	27696319	+	73	0	0	0	0	0	0	0	0	0	0	0	0	0
rna68478	GeneID:112444444	Name=TRNAM-CAU	GCTCTCTTAGTGCAGTAGGCAGCATGTCAGTCTCATAATCTGAAGGTCCTGAGTTTGAACCTCAGACAGGGCA	MetCAU	NC_037352.1	28440554	28440626	+	73	0	0	0	0	0	0	0	0	0	0	0	0	0
rna68479	GeneID:112444405	Name=TRNAH-GUG	tccctggtggctcagagggtaaagcatctgcctgtgatgcaggagacccaggttcgatccctgggtcgggaa	HisGUG	NC_037352.1	28494791	28494862	-	72	0	0	0	0	0	0	0	0	0	0	0	0	0
rna68572	GeneID:112444406	Name=TRNAQ-UUG	tccctggtggtccagtggttaggacttggcactttggcgctttcactgccatggcttgggttcaatccccgttcagggaa	GlnUUG	NC_037352.1	33536206	33536285	-	80	0	0	0	0	0	0	0	0	0	0	0	0	0
rna68614	GeneID:112444445	Name=TRNAG-CCC	tccctggtggtccagtggttaagactctgcactcccaaggcaggggaccaggttcgatccctggtcagggaa	GlyCCC	NC_037352.1	34102364	34102435	+	72	0	0	0	0	0	0	0	0	0	0	0	0	0
rna68649	GeneID:112444446	Name=TRNAG-CCC	tccctggtggtccagtgcttaagactctgcattcccaatgcagggggcccaggtttgatccctggccagggag	GlyCCC	NC_037352.1	34400005	34400077	+	73	0	0	0	0	0	0	0	0	0	0	0	0	0
rna68664	GeneID:112444447	Name=TRNAE-UUC	tccctggtggtccagtggttaggacttggtgctttcactgccagggcctgggttcaatccctggtcagggaa	GluUUC	NC_037352.1	34503517	34503588	+	72	0	0	0	0	0	0	0	0	0	0	0	0	0
rna68694	GeneID:112444407	Name=TRNAW-CCA	tccctggtggtccagtggttaagactctgcctccactgcagggggccccaggttcgatccctggtcagggaa	TrpCCA	NC_037352.1	34748998	34749069	-	72	0	0	0	0	0	0	0	0	0	0	0	0	0
rna68925	GeneID:112444408	Name=TRNAW-CCA	GACCTCGTGGCGCAACGGTAGCGCGTCTGACTCCAGATCAGAAGGTTGCGTGTTCAAATCACGTCGGGGTCA	TrpCCA	NC_037352.1	36942390	36942461	-	72	0	0	0	0	1	0	0	0	0	0	0	0	0
rna68960	GeneID:112444410	Name=TRNAG-CCC	tccctggtggtccagtggctaagactctgcactcccaatgcagggggcctgggttcaatccctggtcagggaa	GlyCCC	NC_037352.1	37367315	37367387	-	73	0	0	0	0	0	0	0	0	0	0	0	0	0
rna69022	GeneID:112444411	Name=TRNAG-CCC	tccctggtggtccagtggctaagacactgcactcccaatgcaggggtccccggttcgatccctggtcagggaa	GlyCCC	NC_037352.1	38230202	38230274	-	73	0	0	0	0	0	0	0	0	0	0	0	0	0
rna69062	GeneID:112444448	Name=TRNAG-UCC	tccctgatggtccagtggtcaggactcagcGATTCCACcgccgagggcccaggttcgatccctggtcagggaa	GlyUCC	NC_037352.1	38761787	38761859	+	73	0	0	0	0	0	0	0	0	0	0	0	0	0
rna69324	GeneID:112444569	Name=TRNAQ-CUG	GGTTCCATGGTGTAGTGATTAGCACTCTAGACTCTGAATCCAGTGATCCAAGTTCAAGTCTCGGTGGAACCT	GlnCUG	NC_037353.1	7301817	7301888	-	72	0	0	0	0	0	0	0	0	0	0	0	0	0
rna69512	GeneID:112444570	Name=TRNAG-CCC	tccctggtggtccagtggctaagactctgcactcccaatgcagggggcctgggttcgatccctggttagggaa	GlyCCC	NC_037353.1	13655596	13655668	-	73	0	0	0	0	0	0	0	0	0	0	0	0	0
rna69601	GeneID:112444567	Name=TRNAS-GGA	tccctggtggctcagaggttaaagcgtctgcctggaatgcaggagacccaggttcgatccctgggtcgggaa	SerGGA	NC_037353.1	16204731	16204802	+	72	0	0	0	0	0	0	0	0	0	0	0	0	0
rna70210	GeneID:112444571	Name=TRNAA-AGC	GGGGgtatagctcagtggtagagtgcGTGCTTAGCATGTATGAGGtcctgagttcaatccccagtACCTCCA	AlaAGC	NC_037353.1	26484439	26484510	-	72	0	0	0	0	0	0	0	0	0	0	0	0	0
rna70215	GeneID:112444577	Name=TRNAW-CCA	tccctggtggctcagaggttacagcgtctgcctccaatgcaggagacccaggttcgatccctgggtcgggaa	TrpCCA	NC_037353.1	27592194	27592265	+	72	0	0	0	0	0	0	0	0	0	0	0	0	0
rna70346	GeneID:112444572	Name=TRNAE-UUC	tccctggtggtctagtggttaagactctgcactttcaatgcagaggtcttgggttcagtccctgattggggaa	GluUUC	NC_037353.1	32950170	32950242	-	73	0	0	0	0	0	0	0	0	0	0	0	0	0
rna70487	GeneID:112444578	Name=TRNAC-GCA	tccctggtggctcagatggtaaagcatccgcctgcaatgcgggagacccaggtttgatccctggtttgggaa	CysGCA	NC_037353.1	35073535	35073606	+	72	0	0	0	0	0	0	0	0	0	0	0	0	0
rna70530	GeneID:112444579	Name=TRNAC-ACA	tccctggtggctcaggcggtaaagcgtctgtctacaatacaggagacccgggttcgatccctggatggggaa	CysACA	NC_037353.1	37951950	37952021	+	72	0	0	0	0	0	0	0	0	0	0	0	0	0
rna70542	GeneID:112444580	Name=TRNAG-CCC	tccctgatagtccagtggctaagactctggacTCCCAATgtagagggcccaggttcaatccctggtcagggaa	GlyCCC	NC_037353.1	39098710	39098782	+	73	0	0	0	0	0	0	0	0	0	0	0	0	0
rna70557	GeneID:112444573	Name=TRNAC-GCA	CCTTCAATAGCTCAGCTAGTAGAGCGGAGGACTGCAGACTTGATAAATGTGGACATCCTTAGGTTGCCGGTTTGATTCCGGCTTGAAGGA	CysGCA	NC_037353.1	39557363	39557452	-	90	0	0	0	0	0	0	0	0	0	0	0	0	0
rna70576	GeneID:112444574	Name=TRNAG-CCC	tccctgatggtccagtggctaagattttgcactcccaatgcaggggcccaggttcaatccctggtcagggaa	GlyCCC	NC_037353.1	39753427	39753498	-	72	0	0	0	0	0	0	0	0	0	0	0	0	0
rna70855	GeneID:112444568	Name=TRNAC-GCA	tccctggtggctcagacggtaaagcgtctgcctgcaatgcaggagacccaggttcgattcctgggtcgggaa	CysGCA	NC_037353.1	47211310	47211381	+	72	0	0	0	0	0	0	0	0	0	0	0	0	0
rna70885	GeneID:112444575	Name=TRNAC-GCA	tccctagtagctcagttggtaaagaatctgcctgcaatgcaggagacccaggttcgatccctgggttgggaa	CysGCA	NC_037353.1	49391208	49391279	-	72	0	0	0	0	0	0	0	0	0	0	0	0	0
rna70893	GeneID:112444576	Name=TRNAC-ACA	tccctgctggctcagatggtaaagcatctgcttacaatgcaggagacccaggttcgatccctggatggggaa	CysACA	NC_037353.1	49915573	49915644	-	72	0	0	0	0	0	0	0	0	0	0	0	0	0
rna71009	GeneID:112444700	Name=TRNAC-GCA	tcccaggtggctcagaggttaaagcgtctgcctgcaatgcaggagacctgggttcgatccctgggttgggaa	CysGCA	NC_037354.1	3246083	3246154	-	72	0	0	0	0	0	0	0	0	0	0	0	0	0
rna71012	GeneID:112444683	Name=TRNAG-CCC	tccctggtggtccagtggctaagactctacactcccaatgcagggggcccaggtttgatccctggtcagggaa	GlyCCC	NC_037354.1	5350550	5350622	+	73	0	0	0	0	0	0	0	0	0	0	0	0	0
rna71020	GeneID:112444694	Name=TRNAC-GCA	tccctggtggctcagttggtagagagtctgcctgcaatgcagaagacccaggttcgattcctgggtcgggag	CysGCA	NC_037354.1	5671078	5671149	+	72	0	0	0	0	0	0	0	0	0	0	0	0	0
rna71114	GeneID:112444701	Name=TRNAW-CCA	tccctagtggctcagaggttaaagcgtctgcctccaatgcaggagacccaggttcaatccctgggttgggaa	TrpCCA	NC_037354.1	7939600	7939671	-	72	0	0	0	0	0	0	0	0	0	0	0	0	0
rna71130	GeneID:112444702	Name=TRNAS-ACU	tccctggtggctcagacggtaaagtgtctgcctactatgcaggagacccaggttcaatccctgggttgggaa	SerACU	NC_037354.1	11440683	11440754	-	72	0	0	0	0	0	0	0	0	0	0	0	0	0
rna71131	GeneID:112444703	Name=TRNAC-GCA	tccctggtagctcagaggttaaagcatctgcctgcaatgcaggagacccaggttcgatccctgggttgggaa	CysGCA	NC_037354.1	12115075	12115146	-	72	0	0	0	0	0	0	0	0	0	0	0	0	0
rna71132	GeneID:112444705	Name=TRNAW-CCA	tccctggtggctcagaggttaaagcatctgcctccaatgcagaagacccgggttcgatccctgggtcgggaa	TrpCCA	NC_037354.1	12354688	12354759	+	72	0	0	0	0	0	0	0	0	0	0	0	0	0
rna71137	GeneID:112444704	Name=TRNAK-UUU	ttcctggtggtccagtggttaggactccacacttttactgctgagggcccaggttcaagtcctggtcagggaa	LysUUU	NC_037354.1	13423035	13423107	-	73	0	0	0	0	0	0	0	0	0	0	0	0	0
rna71139	GeneID:112444716	Name=TRNAC-ACA	tccctggtggctcagatggtaaagcatctgactacaatgcaggaggcccaggttcgatccctgggttgggaa	CysACA	NC_037354.1	13502247	13502318	+	72	0	0	0	0	0	0	0	0	0	0	0	0	0
rna71140	GeneID:112444706	Name=TRNAC-ACA	ttcctggtggctcagatggtaaagcatctgcctacaatgcaggagacccaggttcaatccctgggtcgggaag	CysACA	NC_037354.1	13857995	13858067	-	73	0	0	0	0	0	0	0	0	0	0	0	0	0
rna71187	GeneID:112444718	Name=TRNAC-GCA	tcccaggtggctcagatggtaaagggtctgcctgcaatgcagaagacccaggttcgatccctggattgggaa	CysGCA	NC_037354.1	14989981	14990052	+	72	0	0	0	0	0	0	0	0	0	0	0	0	0
rna71204	GeneID:112444707	Name=TRNAC-GCA	TCCCTGGTagcttagaggttaaagcgtctgcctgcaatgcagaaggcccgggttcaatccctgggttgggaa	CysGCA	NC_037354.1	15148737	15148808	-	72	0	0	0	0	0	0	0	0	0	0	0	0	0
rna71249	GeneID:112444684	Name=TRNAC-GCA	tccctggtggctcagaggttaaagcgtctgcctgcaatgcaggagacccgggttcgatccctgggtggggaa	CysGCA	NC_037354.1	16234137	16234208	+	72	0	0	0	0	0	0	0	0	0	0	0	0	0
rna71269	GeneID:112444708	Name=TRNAG-UCC	tccctggtggtccagtggttaggactctgtgtttccactgcagggggcccaggttcaatccctggtgggggaa	GlyUCC	NC_037354.1	17576995	17577067	-	73	0	0	0	0	0	0	0	0	0	0	0	0	0
rna71271	GeneID:112444709	Name=TRNAF-AAA	tccctggtggctcagatggtaaagcatctgcttaaaatgcaggagacccaggttcgatccctgggtcgggaa	PheAAA	NC_037354.1	17652697	17652768	-	72	0	0	0	0	0	0	0	0	0	0	0	0	0
rna71334	GeneID:112444710	Name=TRNAE-UUC	tccctggtggtctagtggttaagactctgcactttcaatgcaggggacttgggttcaatccctggtcagggaa	GluUUC	NC_037354.1	19920552	19920624	-	73	0	0	0	0	0	0	0	0	0	0	0	0	0
rna71344	GeneID:112444685	Name=TRNAC-ACA	tccctggtggctcaggtggtaaagtgtctgcctacaatgcagaagacccaggttcgatccctgggtcaggaag	CysACA	NC_037354.1	20899114	20899186	+	73	0	0	0	0	0	0	0	0	0	0	0	0	0
rna71355	GeneID:112444711	Name=TRNAC-ACA	tccctggtggctcagatggtaaagcgtctgcctacaatgcaggagacccaggttcaattcctgggtcaggaag	CysACA	NC_037354.1	21835335	21835407	-	73	0	0	0	0	0	0	0	0	0	0	0	0	0
rna71358	GeneID:112444686	Name=TRNAC-GCA	tccctggtggctcagaggataaagcgtctgcctgcaatgcaggagacccaggttcgatccctgggttgggaa	CysGCA	NC_037354.1	22830930	22831001	+	72	0	0	0	0	0	0	0	0	0	0	0	0	0
rna71378	GeneID:112444687	Name=TRNAC-ACA	tccctgatagctcagttggtaaagaatctgcctacaatgcaggagacccaggttcgattcctgggttgggaa	CysACA	NC_037354.1	24242061	24242132	+	72	0	0	0	0	0	0	0	0	0	0	0	0	0
rna71386	GeneID:112444712	Name=TRNAE-CUC	ttcctggtggttcagtggttaggactctgcactctcattgctgagggcccaggttcaatccctggtcagggaa	GluCUC	NC_037354.1	24745714	24745786	-	73	0	0	0	0	0	0	0	0	0	0	0	0	0
rna71392	GeneID:112444688	Name=TRNAG-UCC	tccctggtggtctagtggttaagattctgcacttccactgcacggggcacaggttcaatccctggccggggaa	GlyUCC	NC_037354.1	24879472	24879544	+	73	0	0	0	0	0	0	0	0	0	0	0	0	0
rna71414	GeneID:112444689	Name=TRNAE-UUC	tccctgtggtccagtggttaggacttggtgctttcactgccatggcccaggttcaatccctggtcggggaa	GluUUC	NC_037354.1	25765925	25765995	+	71	0	0	0	0	0	0	0	0	0	0	0	0	0
rna71495	GeneID:112444713	Name=TRNAG-CCC	tccctgatggtccaatggctaagactctgtgctcccaatgcagggggcccaggttcaattcctggtcagggaa	GlyCCC	NC_037354.1	28943424	28943496	-	73	0	0	0	0	0	0	0	0	0	0	0	0	0
rna71512	GeneID:112444714	Name=TRNAE-UUC	tccctggcagtccagtggttaagactctacactttcactgtcgaggtcccaggttcaatccatggtcagggaa	GluUUC	NC_037354.1	31034261	31034333	-	73	0	0	0	0	0	0	0	0	0	0	0	0	0
rna71513	GeneID:112444715	Name=TRNAG-CCC	tcactggtggtccagtggttaggactctgagctcccaatgcagggggcccaggttcgatccctggtcagagaa	GlyCCC	NC_037354.1	31402347	31402419	-	73	0	0	0	0	0	0	0	0	0	0	0	0	0
rna71518	GeneID:112444690	Name=TRNAG-CCC	tccctggtggtccagtggtctaagactccacattcccaatgcaggcggcccaggttcgatccctggtcagggaa	GlyCCC	NC_037354.1	32580322	32580395	+	74	0	0	0	0	0	0	0	0	0	0	0	0	0
rna71538	GeneID:112444691	Name=TRNAC-GCA	tccctagtggctcagagggtaaagcgtctgcctgcaatgcaggagacccaggttcgatccctgggtcgggaa	CysGCA	NC_037354.1	33205427	33205498	+	72	0	0	0	0	0	0	0	0	0	0	0	0	0
rna71582	GeneID:112444692	Name=TRNAG-UCC	tccctggtggtccagtggttaagactctgcacttccactgcaggggtcacaggttcaatccctgactgggaaA	GlyUCC	NC_037354.1	33799706	33799778	+	73	0	0	0	0	0	0	0	0	0	0	0	0	0
rna71583	GeneID:112444693	Name=TRNAG-UCC	tccctggtggtccagtggttaagactctgcacttccactgcaggggtcacaggttcaatccctgactgggaaA	GlyUCC	NC_037354.1	33844984	33845056	+	73	0	0	0	0	0	0	0	0	0	0	0	0	0
rna71594	GeneID:112444695	Name=TRNAG-CCC	tccctggtggtccagtggcgaagactctgcactcccagtgcaggggtcccaggttcaatccctggtcaaggaa	GlyCCC	NC_037354.1	33972094	33972166	+	73	0	0	0	0	0	0	0	0	0	0	0	0	0
rna71595	GeneID:112444717	Name=TRNAG-CCC	tctctggtggtccaatggctaggactctgcactcccaatgcagggggcctgggttcgatccctggtcagggaa	GlyCCC	NC_037354.1	34021667	34021739	-	73	0	0	0	0	0	0	0	0	0	0	0	0	0
rna71610	GeneID:112444696	Name=TRNAR-ACG	tccctggtagctcagatggtaaagtgtctgcctacgatgcaggagacccgggttcgattcctggatggggaa	ArgACG	NC_037354.1	34298741	34298812	+	72	0	0	0	0	0	0	0	0	0	0	0	0	0
rna71801	GeneID:112444697	Name=TRNAG-GCC	tccctgctggctcagacggtaaagcgtctgcctgccatgcaggagacccgggttcgatccctgggttgggaa	GlyGCC	NC_037354.1	40243258	40243329	+	72	0	0	0	0	0	0	0	0	0	0	0	0	0
rna71849	GeneID:112444698	Name=TRNAW-CCA	tccctggtggctcagaggttaaagcgtctgcctccaatgcgggagacccaggttcgatccctgggttgggaa	TrpCCA	NC_037354.1	44529840	44529911	+	72	0	0	0	0	0	0	0	0	0	0	0	0	0
rna71851	GeneID:112444699	Name=TRNAG-GCC	GCATGGGTGCTTCAGTGGTAGGATTCCCGCCTGCCACgcgggaggcccgggttcaatttCTGGCCCGTGCA	GlyGCC	NC_037354.1	44779612	44779682	+	71	0	0	0	0	0	0	0	0	0	0	0	0	0
rna71930	GeneID:112444822	Name=TRNAG-GCC	tccctggtggtccagtggctaggactctgcactgccaatgcagtgactctggtttgatccctggtcagggag	GlyGCC	NC_037355.1	5134245	5134316	-	72	0	0	0	0	0	0	0	0	0	0	0	0	0
rna71939	GeneID:112444810	Name=TRNAG-UCC	tccctggtggtccagtggttaggactctgaacgtccaatgcagagggcccaagttcgatccctggtcagggaa	GlyUCC	NC_037355.1	5385866	5385938	+	73	0	0	0	0	0	0	0	0	0	0	0	0	0
rna71944	GeneID:112444821	Name=TRNAC-GCA	GGGAgtatagctcagtggtagagcatTTGATTGCAGATCAAGAGGTCTCCAGTTCAAATCCGGGTGCCCCCT	CysGCA	NC_037355.1	5864091	5864162	+	72	0	0	0	0	0	0	0	0	0	0	0	0	0
rna71950	GeneID:112444831	Name=TRNAC-ACA	tcccttgtggctcagatggtaaagcgtctgcctacaatgcaggagacccaggttcgatccctgggtcgggaa	CysACA	NC_037355.1	6608071	6608142	+	72	0	0	0	0	0	0	0	0	0	0	0	0	0
rna71953	GeneID:112444823	Name=TRNAS-GGA	tccctggtggctcagaggttaaagcacctgcctggaatgcaggagacccgggttcaatccctgggttgggaa	SerGGA	NC_037355.1	7184491	7184562	-	72	0	0	0	0	0	0	0	0	0	0	0	0	0
rna71974	GeneID:112444832	Name=TRNAG-CCC	tccctgatggtccagtggctaagactctgcactcccaatgcagggagcccaggttcaacccctggtcaggaaa	GlyCCC	NC_037355.1	7900988	7901060	+	73	0	0	0	0	0	0	0	0	0	0	0	0	0
rna72000	GeneID:112444833	Name=TRNAG-CCC	tccctggtagtccagtggctaagactctgggttcccaatacagggggcccaggttcgatccctggtcagggaa	GlyCCC	NC_037355.1	8265744	8265816	+	73	0	0	0	0	0	0	0	0	0	0	0	0	0
rna72010	GeneID:112444824	Name=TRNAR-CCU	tccctggtggtctagtggctaagactctgcactcctaatgcaggaggcctgggttcgattcctggtcagggaa	ArgCCU	NC_037355.1	8412506	8412578	-	73	0	0	0	0	0	0	0	0	0	0	0	0	0
rna72012	GeneID:112444811	Name=TRNAG-CCC	TCCCTGTGATCCagaggttaagattctgcactcccaatgcaggggtcccaggttcaatccctggccagggaa	GlyCCC	NC_037355.1	8612142	8612213	+	72	0	0	0	0	0	0	0	0	0	0	0	0	0
rna72045	GeneID:112444812	Name=TRNAE-UUC	tccctggtggtccagtggttaggacttggcactttcagtgcaaagggcccaggttcaatccctggttggggaa	GluUUC	NC_037355.1	9502655	9502727	+	73	0	0	0	0	0	0	0	0	0	0	0	0	0
rna72051	GeneID:112444813	Name=TRNAC-GCA	tccctggtgtctcaggtggtaaagcatctgcctgcaatgcaggaggcccaggttcgatccctggatggggaa	CysGCA	NC_037355.1	10910179	10910250	+	72	0	0	0	0	0	0	0	0	0	0	0	0	0
rna72052	GeneID:112444825	Name=TRNAC-GCA	tccctggtggctcagacggtaaagcgtctgcctgcaatgcaggagacccaggttcgattcctgggttgggaa	CysGCA	NC_037355.1	11205016	11205087	-	72	0	0	0	0	0	0	0	0	0	0	0	0	0
rna72054	GeneID:112444814	Name=TRNAR-ACG	tccctggtggcttagttggtaaagcgtctgcctacgatgcaggagaccccggttcgaacctgggtggggaa	ArgACG	NC_037355.1	12261365	12261435	+	71	0	0	0	0	0	0	0	0	0	0	0	0	0
rna72129	GeneID:112444815	Name=TRNAG-CCC	ttcctggtggtccagtggttaagattctgcactcccaatgcagggggcctaggttcaatccctgggcagggaa	GlyCCC	NC_037355.1	14201210	14201282	+	73	0	0	0	0	0	0	0	0	0	0	0	0	0
rna72165	GeneID:112444826	Name=TRNAG-UCC	tcccaggtggtccagtggttaggactcagcacttccactgctggggcctgggttcagtcccaggttGGGAA	GlyUCC	NC_037355.1	16236091	16236161	-	71	0	0	0	0	0	0	0	0	0	0	0	0	0
rna72191	GeneID:112444816	Name=TRNAG-CCC	tccctggtggtccagtggttaagactctgcactcccaatacagggggcctgggttcgatccctggtcggggaa	GlyCCC	NC_037355.1	17886797	17886869	+	73	0	0	0	0	0	0	0	0	0	0	0	0	0
rna72208	GeneID:112444817	Name=TRNAG-CCC	tccctgggggtccagtggttaggactctgcactcccaatgcagggggcctgggttcaatccctggtcagggaa	GlyCCC	NC_037355.1	19020071	19020143	+	73	0	0	0	0	0	0	0	0	0	0	0	0	0
rna72236	GeneID:112444827	Name=TRNAW-CCA	tccctggtggctcagaggttaaagcatctgcctccaatgcagaagacccaggttcaatccctgagtcaggaag	TrpCCA	NC_037355.1	23413093	23413165	-	73	0	0	0	0	0	0	0	0	0	0	0	0	0
rna72238	GeneID:112444818	Name=TRNAS-UGA	GCAGCGATGGCCGAGTGGTTAAGGCGTTGGACTTGAAATCCAATGGGGTCTCCCCGCGCAGGTTCGAACCCTGCTCGCTGCG	SerUGA	NC_037355.1	24216133	24216214	+	82	100	5	7	36	82	4	4	16	44	88	6	9	43
rna72319	GeneID:112444828	Name=TRNAC-GCA	tccctggtggctaagacggtaaagcgtctgcctgcaatgcaggagacccaggttcgatccctgggtcgggaa	CysGCA	NC_037355.1	25616057	25616128	-	72	0	0	0	0	0	0	0	0	0	0	0	0	0
rna72472	GeneID:112444829	Name=TRNAG-CCC	tctctggtggtccagtggctaagactctgcactcccaatgcagggggcccaggttcaatccctggtcagggaa	GlyCCC	NC_037355.1	28415587	28415659	-	73	0	0	0	0	0	0	0	0	0	0	0	0	0
rna72757	GeneID:112444819	Name=TRNAC-GCA	tccctggtggctcagacggtaaggcttctgcctgcaatgcaggagacccaggttcgattcctgggttgggaa	CysGCA	NC_037355.1	37540248	37540319	+	72	0	0	0	0	0	0	0	0	0	0	0	0	0
rna72786	GeneID:112444820	Name=TRNAG-CCC	gcattggtggttcagtggtagaattctcgcctcccatgtgggagacctgggttcaattcccggcCAATGCA	GlyCCC	NC_037355.1	40004077	40004147	+	71	0	0	0	0	0	0	0	0	0	0	0	0	0
rna72790	GeneID:112444830	Name=TRNAC-GCA	tccctggtggctcaggcggtaaagcatctgtctgcaatgcaggagacccaggttcgatccctgggttgggaa	CysGCA	NC_037355.1	40707400	40707471	-	72	0	0	0	0	0	0	0	0	0	0	0	0	0
rna73116	GeneID:112444977	Name=TRNAC-GCA	tccttggtggctcagaggttaaagcgtctgcctgcaatgcagagacccaggttcaatccctgggttgggaa	CysGCA	NC_037356.1	5091690	5091760	+	71	0	0	0	0	0	0	0	0	0	0	0	0	0
rna73144	GeneID:112444988	Name=TRNAA-GGC	tccctaatagctcagctggtaaagaatctgcctggcatgcaggagacccaggttcgaatcctggattgggaa	AlaGGC	NC_037356.1	5865225	5865296	+	72	0	0	0	0	0	0	0	0	0	0	0	0	0
rna73211	GeneID:112444998	Name=TRNAC-GCA	tccctggtggctcagaggataaagcatctgcctgcaatgcagaagacccaggtttgatccctgggtggggaa	CysGCA	NC_037356.1	9533592	9533663	+	72	0	0	0	0	0	0	0	0	0	0	0	0	0
rna73293	GeneID:112444999	Name=TRNAC-GCA	ttcctggtggctcagacggtaaagcgtctgcctgcaatgcagcagacccaggttcgattcctgggtcgggaag	CysGCA	NC_037356.1	13572396	13572468	+	73	0	0	0	0	0	0	0	0	0	0	0	0	0
rna73297	GeneID:112444984	Name=TRNAC-GCA	tccctggtggctcagttggtaaagcgtccgcctgcaatgcgggaggcctgggttcgatccctgggttgggaa	CysGCA	NC_037356.1	16023980	16024051	-	72	0	0	0	0	0	0	0	0	0	0	0	0	0
rna73315	GeneID:112444985	Name=TRNAC-ACA	tcccttgtggctcagacggtaaagcgtctgcctacaatgcagaagacccaggttcgatccctgggttgggaa	CysACA	NC_037356.1	17694447	17694518	-	72	0	0	0	0	0	0	0	0	0	0	0	0	0
rna73342	GeneID:112444986	Name=TRNAE-UUC	tccctggtagtctagtggctgagactctgcactttcaatgcaggggtcccaggttcactccctggtcagggaa	GluUUC	NC_037356.1	18464735	18464807	-	73	0	0	0	0	0	0	0	0	0	0	0	0	0
rna73349	GeneID:112444987	Name=TRNAG-UCC	tccctggtggtccagtggttaggactctgtgcttccactgcagggagcccaggttagaaccctggtcagggaa	GlyUCC	NC_037356.1	18599016	18599088	-	73	0	0	0	0	0	0	0	0	0	0	0	0	0
rna73456	GeneID:112444989	Name=TRNAC-GCA	tccctggtggctcagaggataaagcgtctgcctgcaatgcaggagacccaggttcgatccctgggttgggaa	CysGCA	NC_037356.1	26451170	26451241	-	72	0	0	0	0	0	0	0	0	0	0	0	0	0
rna73504	GeneID:112444990	Name=TRNAV-CAC	GTTTCTATAGTGTAGTAGTTATCACTTTCGCCTCACATGCCAAAGGTCCCTGGTTCAAAACCAGGCATAAACA	ValCAC	NC_037356.1	27327432	27327504	-	73	0	0	0	0	0	0	0	0	0	0	0	0	0
rna73595	GeneID:112444991	Name=TRNAE-CUC	ttcctggtggtccagtggctaagactctgcactctcaatgcagaggccccgggtttgatccctggtcagggaa	GluCUC	NC_037356.1	28502323	28502395	-	73	0	0	0	0	0	0	0	0	0	0	0	0	0
rna73623	GeneID:112445000	Name=TRNAE-UUC	tccctggtggtccagtggttaggactctgtgctttcactgcagaagtcccaggttcaatccctggtcagggag	GluUUC	NC_037356.1	29100885	29100957	+	73	0	0	0	0	0	0	0	0	0	0	0	0	0
rna73709	GeneID:112444978	Name=TRNAG-CCC	tccctgatggtccagtggctaggactccgcactcccaatgcaggggtcccaggttccatccctgatcagggaa	GlyCCC	NC_037356.1	33013419	33013491	+	73	0	0	0	0	0	0	0	0	0	0	0	0	0
rna73773	GeneID:112444992	Name=TRNAE-UUC	tccctggtggtccagcggttaggacttggcattttcactgccatggcctgggttcaatccctggttggggaa	GluUUC	NC_037356.1	36375315	36375386	-	72	0	0	0	0	0	0	0	0	0	0	0	0	0
rna73811	GeneID:112444979	Name=TRNAF-GAA	GCcgaaatagctcagttgggagaGCGTTAGACTGAAGATCTAAAGGTCCCTGGTTCAATCCCGGGTTTCGGCA	PheGAA	NC_037356.1	37201404	37201476	+	73	2	0	0	1	2	0	0	0	6	1	0	0	4
rna73989	GeneID:112444980	Name=TRNAG-UCC	tccctggtggtccagtggttaggactctgcacttccactgcagggggcataggtttgattcctggtcagggaa	GlyUCC	NC_037356.1	40931484	40931556	+	73	0	0	0	0	0	0	0	0	0	0	0	0	0
rna74057	GeneID:112444993	Name=TRNAE-UUC	tccctaatggtccagtggttaggactcaacactttcactgccagggccccaggttcaatccctggttggggaa	GluUUC	NC_037356.1	41258138	41258210	-	73	0	0	0	0	0	0	0	0	0	0	0	0	0
rna74184	GeneID:112444994	Name=TRNAE-UUC	tccttggcagtccagtggttaggacttggcactttcactgccagggcctgggttcaatccctggtcaaggaa	GluUUC	NC_037356.1	42665625	42665696	-	72	0	0	0	0	0	0	0	0	0	0	0	0	0
rna74341	GeneID:112444995	Name=TRNAE-UUC	tccctggtggtctagtggttaggactctgcactttcactgcagaggtcctgggttcgatctctggttggggaa	GluUUC	NC_037356.1	43812176	43812248	-	73	0	0	0	0	0	0	0	0	0	0	0	0	0
rna74439	GeneID:112444981	Name=TRNAS-GCU	GACGAGGTGGCCGAGTGGTTAAGGCGATGGACTGCTAATCCATTGTGCTTTGCACGCGTGGGTTCGAATCCCATCCTCGTCG	SerGCU	NC_037356.1	44399824	44399905	+	82	36	3	5	19	34	3	5	6	10	31	3	3	13
rna74448	GeneID:112444982	Name=TRNAE-CUC	tccctgatggtttggtggctaaaactctgtgctctcaatgcaggggtcccaggttcaatccctggttagggaa	GluCUC	NC_037356.1	44504345	44504417	+	73	0	0	0	0	0	0	0	0	0	0	0	0	0
rna74541	GeneID:112444996	Name=TRNAS-GGA	tccctggtggctcagaggttaaagcgtctgcctggaatgcgggagacccaggttcgatccctgggttgggaa	SerGGA	NC_037356.1	45156830	45156901	-	72	0	0	0	0	0	0	0	0	0	0	0	0	0
rna74659	GeneID:112444997	Name=TRNAA-AGC	GGGGAATTAGCTCAAGTGGTAGAGCGCTCGCTTAGCATGTGAGAGGTAGTGGGATCGATGCCCGCATTCTCCA	AlaAGC	NC_037356.1	45936210	45936282	-	73	3	0	0	1	2	0	0	0	8	0	0	1	1
rna74706	GeneID:112444983	Name=TRNAR-CCU	tccctggtggtccagtggctaggactccgggctcctaatgcaggggacccaggttcgatccctggccagggaa	ArgCCU	NC_037356.1	46821321	46821393	+	73	0	0	0	0	0	0	0	0	0	0	0	0	0
rna75123	GeneID:112445384	Name=TRNAY-GUA	tccctggtggcttagttggtaaagaatccgcctgtaatgcaggagacccaggttcgatccctggctgtggaa	TyrGUA	NC_037357.1	2633318	2633389	-	72	0	0	0	0	0	0	0	0	0	0	0	0	0
rna75156	GeneID:112445314	Name=TRNAE-UUC	cccctgatggtccagtggttaggacttggtgctttcactgccaagggcccaggttcaatccctggtcaggaaa	GluUUC	NC_037357.1	3828744	3828816	+	73	0	0	0	0	0	0	0	0	0	0	0	0	0
rna75261	GeneID:112445350	Name=TRNAC-GCA	tccctggtggctcagacggtaaagcgtctgcctgcaatgcgggagacccaggttcgattcctgggtagggaa	CysGCA	NC_037357.1	5781467	5781538	+	72	0	0	0	0	0	0	0	0	0	0	0	0	0
rna75311	GeneID:112445385	Name=TRNAE-UUC	tccctggtggtccagtgtttaggactcagcactttcactgctgtggccccaggttcagtccctggtcagggat	GluUUC	NC_037357.1	10123327	10123399	-	73	0	0	0	0	0	0	0	0	0	0	0	0	0
rna75338	GeneID:112445361	Name=TRNAC-ACA	tccctggtggctcaggtggtaaagcgtctgcctacaatgcaggagatccaggttcaatccctgggtcgggaa	CysACA	NC_037357.1	13700428	13700499	+	72	0	0	0	0	0	0	0	0	0	0	0	0	0
rna75391	GeneID:112445372	Name=TRNAC-GCA	tccctggtggctcagaggataaagcatctgcctgcaatgcaggagacccaggttcgatccctgggttgggaa	CysGCA	NC_037357.1	14631393	14631464	+	72	0	0	0	0	0	0	0	0	0	0	0	0	0
rna75392	GeneID:112445383	Name=TRNAS-GGA	GTAGTCGTGGCCGAGCGGTTAAGGCGGTGGACTGGAAATCCACTGGGGTCTCCCCGCGCAGGTTCGAATCCTGCCGACTACG	SerGGA	NC_037357.1	14853991	14854072	+	82	14	0	0	5	13	2	0	17	3	3	0	0	2
rna75394	GeneID:112445320	Name=TRNAS-GGA	GTAGTCGTGGCCGAGCGGTTAAGGCGGTGGACTGGAAATCCACTGGGGTCTCCCCGCGCAGGTTCGAATCCTGCCGACTACG	SerGGA	NC_037357.1	14946038	14946119	+	82	14	0	0	5	13	2	0	18	3	3	0	0	2
rna75413	GeneID:112445331	Name=TRNAC-GCA	tccctgatagctcagttggtaaagaatctgcctgcaatgcaggagacccaggttcaattcctgggttgggaa	CysGCA	NC_037357.1	16191024	16191095	+	72	0	0	0	0	0	0	0	0	0	0	0	0	0
rna75441	GeneID:112445342	Name=TRNAG-CCC	tccctgatggtccagtggctaagactcctcactcccaatgcagggagtccaggttcaattcctggtcagggaa	GlyCCC	NC_037357.1	17262229	17262301	+	73	0	0	0	0	0	0	0	0	0	0	0	0	0
rna75446	GeneID:112445386	Name=TRNAG-CCC	tccttggtggtccagtggctaagactctgcactcccaatgcagggggcccaggttcaatccctggtcagagaa	GlyCCC	NC_037357.1	17800346	17800418	-	73	0	0	0	0	0	0	0	0	0	0	0	0	0
rna75556	GeneID:112445343	Name=TRNAH-AUG	tccctggtggctcagatggtaaagcgtctgtctatgatgcaggagacccaggttcgatccctgggttgggaa	HisAUG	NC_037357.1	19226997	19227068	+	72	0	0	0	0	0	0	0	0	0	0	0	0	0
rna75594	GeneID:112445387	Name=TRNAC-GCA	ttcctgatagctgagttggtaaagcatccgcctgcaatgcaggagaccctggttcgattcctgggtcaggaat	CysGCA	NC_037357.1	20483629	20483701	-	73	0	0	0	0	0	0	0	0	0	0	0	0	0
rna75615	GeneID:112445344	Name=TRNAC-GCA	tccctggtggctcagatggtaaagtgtctgcctgcaatgcaggagacccaggttcgatccctgggttggggaa	CysGCA	NC_037357.1	24284730	24284802	+	73	0	0	0	0	0	0	0	0	0	0	0	0	0
rna75625	GeneID:112445345	Name=TRNAW-CCA	tccctggtggctcagaggttaaagtgtctgcctccaatgcaggaggcctgggttcgatccctgggtggggaa	TrpCCA	NC_037357.1	26404558	26404629	+	72	0	0	0	0	0	0	0	0	0	0	0	0	0
rna76054	GeneID:112445346	Name=TRNAC-ACA	tcccgggtggctcagatggtaaaagcgtctgcctacaaagcggaagacccaggttcgatccctgggtcgggaa	CysACA	NC_037357.1	43763414	43763486	+	73	0	0	0	0	0	0	0	0	0	0	0	0	0
rna76182	GeneID:112445347	Name=TRNAG-CCC	tccctggtggtccagtggctaagactctgcactcccaatgcaggggcccaggttcgttccctggtcagggaa	GlyCCC	NC_037357.1	51033363	51033434	+	72	0	0	0	0	0	0	0	0	0	0	0	0	0
rna76191	GeneID:112445388	Name=TRNAE-UUC	cccctgatggtccagtggttaggactcagcactttcactgctgaaggcccaggttcaatccttgatcagggaa	GluUUC	NC_037357.1	51289771	51289843	-	73	0	0	0	0	0	0	0	0	0	0	0	0	0
rna76222	GeneID:112445348	Name=TRNAE-UUC	TCCcggatggtccagtggttaggactcagcactttcactgctgtgacctgggttcaatccctggttggggaa	GluUUC	NC_037357.1	52083031	52083102	+	72	0	0	0	0	0	0	0	0	0	0	0	0	0
rna76225	GeneID:112445315	Name=TRNAE-UUC	TCCcggatggtccagtggttaggactcagcactttcactgctgtgacctgggttcaatccctggttggggaa	GluUUC	NC_037357.1	52156969	52157040	-	72	0	0	0	0	0	0	0	0	0	0	0	0	0
rna76324	GeneID:112445349	Name=TRNAW-CCA	ttcctggtggctcagaggttaaagcgtctgcctccaatgcaggagacccaggttcgatccctgggtcgggaag	TrpCCA	NC_037357.1	56265198	56265270	+	73	0	0	0	0	0	0	0	0	0	0	0	0	0
rna76355	GeneID:112445351	Name=TRNAC-GCA	tccctggtggcttagaggataaagcatctgcctgcaatgcaggagacccaggttcaattcctgggttgggag	CysGCA	NC_037357.1	57556529	57556600	+	72	0	0	0	0	0	0	0	0	0	0	0	0	0
rna76430	GeneID:112445316	Name=TRNAE-UUC	tccttggcagtccagtggttaggacttggcactttcaatGCCGgggcccaggtccaatccctggccaaggga	GluUUC	NC_037357.1	59569549	59569620	-	72	0	0	0	0	0	0	0	0	0	0	0	0	0
rna76542	GeneID:112445317	Name=TRNAW-CCA	tccctggtggctcagaggttaaagcatctgcctccaatgcaggagacccaggttcaatccctgggttgggaa	TrpCCA	NC_037357.1	69073849	69073920	-	72	0	0	0	0	0	0	0	0	0	0	0	0	0
rna76559	GeneID:112445318	Name=TRNAG-CCC	tccctggtggtccagtggttaagactctgcactcccaatgcaggggtccgggtttgatccctggtcagggaa	GlyCCC	NC_037357.1	71861153	71861224	-	72	0	0	0	0	0	0	0	0	0	0	0	0	0
rna76583	GeneID:112445352	Name=TRNAC-GCA	tccctggtggctcagatggtaaagcgtctgcctgcaatgcagaagacccgggttcgatccctgggtcgggaa	CysGCA	NC_037357.1	73574473	73574544	+	72	0	0	0	0	0	0	0	0	0	0	0	0	0
rna76730	GeneID:112445319	Name=TRNAS-GGA	tccctggtggctcagaggttaaagcgtctgcctggaatgcaggaggcccgggttcgatccctggattgggaa	SerGGA	NC_037357.1	79258944	79259015	-	72	0	0	0	0	0	0	0	0	0	0	0	0	0
rna76758	GeneID:112445353	Name=TRNAC-ACA	tccctggtggctcagatggtaaaagcgtctgcctacaatgcaggagacccaggttcgatccctgggttgggaa	CysACA	NC_037357.1	79440416	79440488	+	73	0	0	0	0	0	0	0	0	0	0	0	0	0
rna76830	GeneID:112445321	Name=TRNAC-GCA	tccccagtagctcagttggtaaagaatctgcctgcaatgcaggaggcccagattcgatccctgggtggggaa	CysGCA	NC_037357.1	81564930	81565001	-	72	0	0	0	0	0	0	0	0	0	0	0	0	0
rna76846	GeneID:112445354	Name=TRNAF-GAA	tccctggtggctcagaggttaaagcatctgcctgaaatgcaggagacccaggttcaatccctgggtcgggaa	PheGAA	NC_037357.1	82465181	82465252	+	72	0	0	0	0	0	0	0	0	0	0	0	0	0
rna76853	GeneID:112445355	Name=TRNAC-GCA	tccctggtggctcagatggtaaagcgtctgcctgcaatgcgggagacccaggttcgatccctgggtggggaa	CysGCA	NC_037357.1	84790944	84791015	+	72	0	0	0	0	0	0	0	0	0	0	0	0	0
rna76854	GeneID:112445356	Name=TRNAC-GCA	tccctggtggctcagatggtaaagcgtctgcctgcaatgcgggagacccaggttcgatccctgggtggggaa	CysGCA	NC_037357.1	84791151	84791222	+	72	0	0	0	0	0	0	0	0	0	0	0	0	0
rna76859	GeneID:112445357	Name=TRNAE-UUC	tccttgatggtccagtggctaggactcagcattttcactgctgaggtcccaggttcaatgcctgggtaggtaa	GluUUC	NC_037357.1	84896355	84896427	+	73	0	0	0	0	0	0	0	0	0	0	0	0	0
rna77007	GeneID:112445358	Name=TRNAE-UUC	tcctctgtggtccagtggttaggactctgcactttcactgctgagggcccaggttcaatccctgccagGGAAT	GluUUC	NC_037357.1	86757171	86757243	+	73	0	0	0	0	0	0	0	0	0	0	0	0	0
rna77169	GeneID:112445322	Name=TRNAG-UCC	tccctgatggtccagtggttaggactctgtgcttccactgcagggggcctgggtttgatccctagtcagggaa	GlyUCC	NC_037357.1	88497338	88497410	-	73	0	0	0	0	0	0	0	0	0	0	0	0	0
rna77178	GeneID:112445323	Name=TRNAS-GGA	tccctggtggctcagaggttaaagcgtctgcctggaatgcaggagacccaggttcgatccctgggtggggaa	SerGGA	NC_037357.1	89298493	89298564	-	72	0	0	0	0	0	0	0	0	0	0	0	0	0
rna77356	GeneID:112445324	Name=TRNAE-UUC	TCCTTGATGGTCTAGTAGTTaggactctacactttcactgctgagggcccaggttcaatccctggtcaaggaa	GluUUC	NC_037357.1	93180379	93180451	-	73	0	0	0	0	0	0	0	0	0	0	0	0	0
rna77404	GeneID:112445325	Name=TRNAS-GGA	tccctggtggctcagaggttaaagcgtctgcctggaatgcaggagacccgggttcgatccctggatcgggaa	SerGGA	NC_037357.1	95804794	95804865	-	72	0	0	0	0	0	0	0	0	0	0	0	0	0
rna77458	GeneID:112445359	Name=TRNAC-GCA	tccctgctggctcagatggtaaagcttctgcctgcaatgcaggagacccaggttcaatccctgggttggaag	CysGCA	NC_037357.1	98903292	98903363	+	72	0	0	0	0	0	0	0	0	0	0	0	0	0
rna77459	GeneID:112445326	Name=TRNAG-CCC	tccctggtggtccagtggccaagacacCACATTCCCAATGTAgtgggcccaggttcgatccctggttggggaa	GlyCCC	NC_037357.1	98921361	98921433	-	73	0	0	0	0	0	0	0	0	0	0	0	0	0
rna77474	GeneID:112445327	Name=TRNAK-UUU	gcctgggtagctcagctggtagagcaTCAGACTTTTAATCTGAGGGCCCAGGGTTCAAGTCCCTGTCCAGGCa	LysUUU	NC_037357.1	101642589	101642661	-	73	0	0	1	0	0	0	0	0	0	1	0	0	0
rna77490	GeneID:112445360	Name=TRNAG-UCC	tccctggtggtccagtggttaagactctgcacttccactgcagagggcacaggtttgatccctggtcagggaa	GlyUCC	NC_037357.1	102063740	102063812	+	73	0	0	0	0	0	0	0	0	0	0	0	0	0
rna77499	GeneID:112445362	Name=TRNAC-GCA	tccctggtggctcaggtggtaaagcgtctgcctgcaatgcaggagacccaggttcgatccctgggtagggaa	CysGCA	NC_037357.1	102416098	102416169	+	72	0	0	0	0	0	0	0	0	0	0	0	0	0
rna77500	GeneID:112445328	Name=TRNAE-UUC	tccctggtagtccagtggttaggactctgcactttcactgctgaggactcagattcaatccctggtcagggaa	GluUUC	NC_037357.1	102763862	102763934	-	73	0	0	0	0	0	0	0	0	0	0	0	0	0
rna77562	GeneID:112445329	Name=TRNAG-CCC	tccctggtggtccagtggataagactctgcactcccaatacagggggcccaggttcaatccctggtcaaggaa	GlyCCC	NC_037357.1	106269197	106269269	-	73	0	0	0	0	0	0	0	0	0	0	0	0	0
rna77574	GeneID:112445330	Name=TRNAH-AUG	tccctggtggctcagatggtaaagcatctgcctatgatgcaggagacccaggttcaattcctgggtggggaa	HisAUG	NC_037357.1	107851239	107851310	-	72	0	0	0	0	0	0	0	0	0	0	0	0	0
rna77613	GeneID:112445363	Name=TRNAK-CUU	tccctggtggttcagtggttaggactctgcactcttaCTGTGGAggtcccaggttcaattcttggttggggaa	LysCUU	NC_037357.1	113844601	113844673	+	73	0	0	0	0	0	0	0	0	0	0	0	0	0
rna77671	GeneID:112445332	Name=TRNAE-UUC	tccctggtggttcagtgattagaacttggcactttcactgctgagggcccaggttcaattcttggtcagggaa	GluUUC	NC_037357.1	119461467	119461539	-	73	0	0	0	0	0	0	0	0	0	0	0	0	0
rna77693	GeneID:112445333	Name=TRNAC-GCA	tccctggtggctcagacggtaaagcgtctgcctgcaatgcaggagacccaggttcgattcctgggtcaggaag	CysGCA	NC_037357.1	121678370	121678442	-	73	0	0	0	0	0	0	0	0	0	0	0	0	0
rna77713	GeneID:112445334	Name=TRNAG-CCC	tccctggtggtccagtggctaagactctgcactcccaatgcagggggcccaggttcaatccctgatcagggaa	GlyCCC	NC_037357.1	123104966	123105038	-	73	0	0	0	0	0	0	0	0	0	0	0	0	0
rna77747	GeneID:112445364	Name=TRNAG-UCC	tccctgatggtctaatggataagactctgtgcttccaatgcagggtgcccaggttcaatccctggtcagggaa	GlyUCC	NC_037357.1	124127905	124127977	+	73	0	0	0	0	0	0	0	0	0	0	0	0	0
rna77748	GeneID:112445365	Name=TRNAG-UCC	tccgtggtggtccagtggctaagactctgcacttccaatgcagggggcccaggttcgctccctggtcagggaa	GlyUCC	NC_037357.1	124242468	124242540	+	73	0	0	0	0	0	0	0	0	0	0	0	0	0
rna77777	GeneID:112445366	Name=TRNAV-UAC	GGTTCCGTAGTGTAGTGGTTATCACGTCTGCTTTACACGCAGAAGGTCCTGGGTTCGAGCCCCAGTGGAACCA	ValUAC	NC_037357.1	124770762	124770834	+	73	17372	3797	10268	24205	20681	18095	9214	15747	16251	24184	8394	20575	16177
rna77778	GeneID:112445367	Name=TRNAF-GAA	GCTGGAAAAGCTCAGTTGGGAGAGCATTAGCCTGAAGATCTAAAGGTCCCTGGTTCGATCCCGGGTTCTGGCA	PheGAA	NC_037357.1	124774723	124774795	+	73	0	0	0	0	0	0	0	0	0	0	0	0	0
rna77779	GeneID:112445368	Name=TRNAF-GAA	GCCGGAATAGCTCAGTTGGGAGAGCGTTAGACTGAAGTTCTAAAGGTCCCTGGTTCGATCCCGGGTTCCGGCA	PheGAA	NC_037357.1	124776111	124776183	+	73	2	0	0	0	0	0	0	0	0	0	0	0	0
rna77780	GeneID:112445369	Name=TRNAF-GAA	GCCGGAATAGCTCAGTTGGGAGAGCGTTAGACTGAAGTTCTAAAGGTCCCTGGTTCGATCCCGGGTTCCGGCA	PheGAA	NC_037357.1	124777354	124777426	+	73	0	0	0	0	0	0	0	0	0	0	0	0	0
rna77781	GeneID:112445370	Name=TRNAF-GAA	TCCGGAATAGCTCAGTTAGCAGAGCGTTAGACTGAAAATCTAAAGGTTCCCGGTTCAATTCTGGGTTCCGGTG	PheGAA	NC_037357.1	124777833	124777905	+	73	0	0	0	0	0	0	0	0	0	0	0	0	0
rna77782	GeneID:112445371	Name=TRNAF-GAA	GCTGAATAGCTCAGTTGGGAGAGCGTTAGATTGAAGATCTAAAGGTccctggtttgatcccaggttcCAGAA	PheGAA	NC_037357.1	124782894	124782965	+	72	0	0	0	0	0	0	0	0	0	0	0	0	0
rna77783	GeneID:112445373	Name=TRNAF-GAA	GCCGGAATAGCTCAGTTGGGAGAGCGTTAGACTGAAGTTCTAAAGGTCCCTGGTTCGATCCCGGGTTCCGGCA	PheGAA	NC_037357.1	124784095	124784167	+	73	0	0	0	0	0	0	0	0	0	0	0	0	0
rna77784	GeneID:112445374	Name=TRNAF-GAA	TCCAGAATAGCTCAGTTGGCAGAGCGTTTAGACTGAAAAATCTAAAGGTCCCTGGTTCGATCCCGGGTTCCGGCA	PheGAA	NC_037357.1	124785066	124785140	+	75	0	0	0	0	0	0	0	0	0	0	0	0	0
rna77792	GeneID:112445335	Name=TRNAY-GUA	tccctggtggctcagacggtaaagcgtctgcctgtaatgcaggagacccaggttcaattcctgggtcgggaa	TyrGUA	NC_037357.1	125163351	125163422	-	72	0	0	0	0	0	0	0	0	0	0	0	0	0
rna77807	GeneID:112445375	Name=TRNAW-CCA	tccttggtggtccagtggtaggataccatgctcccaatgcatggggcctgggttcaatccccagtcagggaa	TrpCCA	NC_037357.1	125850216	125850287	+	72	0	0	0	0	0	0	0	0	0	0	0	0	0
rna77828	GeneID:112445336	Name=TRNAC-GCA	tccctggtggctcagacggtaaagcgtctgcctgcaatgcaggagacccaggttcgattcctgggtcgggaa	CysGCA	NC_037357.1	126947458	126947529	-	72	0	0	0	0	0	0	0	0	0	0	0	0	0
rna77887	GeneID:112445337	Name=TRNAG-CCC	tccctggtgctccagtggctaagatgctgcactcccaatgcagggggcctgggttcaatacccagtcagggaa	GlyCCC	NC_037357.1	128504149	128504221	-	73	0	0	0	0	0	0	0	0	0	0	0	0	0
rna77891	GeneID:112445376	Name=TRNAC-GCA	tccctggtggctcagacggtaaagcgtccgcctgcaatgcggaagacccgggttcgattcctgggtcgggaa	CysGCA	NC_037357.1	128770515	128770586	+	72	0	0	0	0	0	0	0	0	0	0	0	0	0
rna77895	GeneID:112445377	Name=TRNAS-GGA	tccctggtagctcagaagttaaagcgtctgcctggaaagcaggagacccaggttcgatccctgggtcgggaa	SerGGA	NC_037357.1	129355855	129355926	+	72	0	0	0	0	0	0	0	0	0	0	0	0	0
rna77949	GeneID:112445378	Name=TRNAD-GUC	tccctggtggtccagtggttaggacttggcactgtcactgccatggcccaggttcaatctctcgtcaggaaa	AspGUC	NC_037357.1	131458672	131458743	+	72	0	0	0	0	0	0	0	0	0	0	0	0	0
rna77996	GeneID:112445379	Name=TRNAC-GCA	tccctggtggcttagacggtaaagcgtctgcctgcaatgcaggagacccaggttcgatccttgggtggggaa	CysGCA	NC_037357.1	133764219	133764290	+	72	0	0	0	0	0	0	0	0	0	0	0	0	0
rna77997	GeneID:112445338	Name=TRNAC-GCA	tccctggtggctcagatggtaaagtgtctgcctgcaatgcaggagacccaggttcaattcctgggtcgggaa	CysGCA	NC_037357.1	133768964	133769035	-	72	0	0	0	0	0	0	0	0	0	0	0	0	0
rna78007	GeneID:112445380	Name=TRNAE-UUC	ttcctggtggtccagtggttaggacttggccctttcactgctgagggcccaggttcaatccctggtcagggaa	GluUUC	NC_037357.1	134870026	134870098	+	73	0	0	0	0	0	0	0	0	0	0	0	0	0
rna78022	GeneID:112445339	Name=TRNAT-AGU	CTCGCCGTGGCTTAGCTGGTTAAAGCGCCTGTCTAGTAAACAGGAgatcctgggttcaaatcccagcagtGCCT	ThrAGU	NC_037357.1	135105579	135105652	-	74	0	0	0	0	0	0	0	0	0	0	0	0	0
rna78024	GeneID:112445340	Name=TRNAG-CCC	tccctggtggttcagtggctaagactctgcactcccattgCAGCggcctaggttcaatctctagtcagggaa	GlyCCC	NC_037357.1	135281802	135281873	-	72	0	0	0	0	0	0	0	0	0	0	0	0	0
rna78046	GeneID:112445381	Name=TRNAV-CAC	tccctggtggcccagtggctaagactctgcacccacaatgcagagggcccaggttcaatccctggtcagggag	ValCAC	NC_037357.1	136020777	136020849	+	73	0	0	0	0	0	0	0	0	0	0	0	0	0
rna78057	GeneID:112445382	Name=TRNAC-GCA	tccctagtggctcagacggtaaagcgtctgtctgcaatgcaggagacccaggttcgatccctgggttgggaa	CysGCA	NC_037357.1	137299427	137299498	+	72	0	0	0	0	0	0	0	0	0	0	0	0	0
rna78070	GeneID:112445341	Name=TRNAW-CCA	TCCctgatagctgagttggtaaagcatctgcctccaatgcaggagaccctggttccattcctgggttgggaa	TrpCCA	NC_037357.1	137847297	137847368	-	72	0	0	0	0	0	0	0	0	0	0	0	0	0
rna78156	GeneID:112445403	Name=TRNAT-AGU	gccctgatagctcagtgatAGAGCGTTTGACTAGTGTTCAAAAGGTCCCGAGTTCAAATCTCGGTCAAGGCT	ThrAGU	NW_020190297.1	7709	7780	-	72	0	0	0	0	0	0	0	0	0	0	0	0	0
rna78161	GeneID:112445408	Name=TRNAP-UGG	GGCTCGTTGGTCTAGGGGTATGATTCTCGCTTTGGGTGCGAGAGGTCCCGGGTTCAAATCCCGGACGAGCCC	ProUGG	NW_020190356.1	18510	18581	+	72	21752	230	1741	2756	3861	299	617	1067	7883	11471	588	1573	6598
rna78185	GeneID:112445428	Name=TRNAW-CCA	tccctggtggtccagtggctaagattcttggcttccaatgcaggaggcccaggttcgatccctggtcagggaa	TrpCCA	NW_020190447.1	9838	9910	+	73	0	0	0	0	0	0	0	0	0	0	0	0	0
rna78239	GeneID:112445474	Name=TRNAE-CUC	tccctggtggtctagtggttaggattcggcgCTCTCACCGCCGCGgcccgggttcgattcccggtcagggaa	GluCUC	NW_020190592.1	1276	1347	-	72	320028	17674	54364	150294	278054	66902	38979	152910	122897	229570	36805	106420	115881
rna78240	GeneID:112445475	Name=TRNAG-UCC	GCGTTGGTGGTATAGTGGTGAGCATAGCTGCCTTCCAAGCAGttgacccgggttcgattcccggcCAACGCA	GlyUCC	NW_020190592.1	1649	1720	-	72	159516	12743	51199	96514	96586	39408	50373	127883	66853	169245	49427	102792	85728
rna78241	GeneID:112445476	Name=TRNAD-GUC	TCCTCGTTAGTATAGTGGTGAGTATCCCCGCCTGTCacgcgggagaccggggttcgattccCCGACGGGGAG	AspGUC	NW_020190592.1	2468	2539	-	72	952589	193511	182409	392118	528019	598685	134439	138406	796697	502775	159436	261586	501649
rna78242	GeneID:112445472	Name=TRNAL-CAG	GTCAGGATGGCCGAGCGGTCTAAGGCGCTGCGTTCAGGTCGCAGTCTCCCCTGGAGGCGTGGGTTCGAATCCCACTCCTGACA	LeuCAG	NW_020190592.1	3121	3203	+	83	880	9	17	146	458	16	8	62	429	278	3	55	138
rna78243	GeneID:112445483	Name=TRNAG-GCC	GcatgggtggttcagtggtagaattctcGCCTGCCACgcgggaggcccgggttcgattcccggcCCATGCA	GlyGCC	NW_020190592.1	4485	4555	+	71	13630	565	2610	6750	6926	2240	2594	8748	5261	8632	2380	5836	5413
rna78244	GeneID:112445477	Name=TRNAE-CUC	tccctggtggtctagtggttaggattcggcgCTCTCACCGCCGCGgcccgggttcgattcccggtcagggaa	GluCUC	NW_020190592.1	10784	10855	-	72	320017	17673	54360	150291	278055	66900	38976	152896	122892	229553	36799	106412	115869
rna78245	GeneID:112445478	Name=TRNAG-UCC	GCGTTGGTGGTATAGTGGTGAGCATAGCTGCCTTCCAAGCAGttgacccgggttcgattcccggcCAACGCA	GlyUCC	NW_020190592.1	11157	11228	-	72	159511	12743	51198	96511	96882	39408	50372	127879	66853	169242	49427	102791	85724
rna78246	GeneID:112445479	Name=TRNAD-GUC	TCCTCGTTAGTATAGTGGTGAGTATCCCCGCCTGTCacgcgggagaccggggttcgattccCCGACGGGGAG	AspGUC	NW_020190592.1	11976	12047	-	72	952518	193500	182372	392068	528654	598652	134397	138386	796657	502721	159383	261554	501604
rna78247	GeneID:112445488	Name=TRNAL-CAG	GTCAGGATGGCCGAGCGGTCTAAGGCGCTGCGTTCAGGTCGCAGTCTCCCCTGGAGGCGTGGGTTCGAATCCCACTCCTGACA	LeuCAG	NW_020190592.1	12613	12695	+	83	880	9	17	146	458	15	7	62	428	277	3	55	138
rna78248	GeneID:112445489	Name=TRNAG-GCC	GcatgggtggttcagtggtagaattctcGCCTGCCACgcgggaggcccgggttcgattcccggcCCATGCA	GlyGCC	NW_020190592.1	13975	14045	+	71	13631	565	2610	6750	6923	2241	2594	8748	5261	8632	2380	5836	5415
rna78249	GeneID:112445480	Name=TRNAE-CUC	tccctggtggtctagtggttaggattcggcgCTCTCACCGCCGCGgcccgggttcgattcccggtcagggaa	GluCUC	NW_020190592.1	20281	20352	-	72	320095	17676	54373	150326	277958	66922	39000	152955	122914	229614	36817	106437	115907
rna78250	GeneID:112445481	Name=TRNAG-UCC	GCGTTGGTGGTATAGTGGTGAGCATAGCTGCCTTCCAAGCAGttgacccgggttcgattcccggcCAACGCA	GlyUCC	NW_020190592.1	20654	20725	-	72	159566	12750	51206	96548	96752	39420	50401	127929	66866	169308	49450	102825	85767
rna78251	GeneID:112445482	Name=TRNAD-GUC	TCCTCGTTAGTATAGTGGTGAGTATCCCCGCCTGTCacgcgggagaccggggttcgattccCCGACGGGGAG	AspGUC	NW_020190592.1	21473	21544	-	72	952776	193551	182483	392252	530463	598906	134526	138463	796951	502900	159529	261681	501785
rna78252	GeneID:112445490	Name=TRNAL-CAG	GTCAGGATGGCCGAGCGGTCTAAGGCGCTGCGTTCAGGTCGCAGTCTCCCCTGGAGGCGTGGGTTCGAATCCCACTCCTGACA	LeuCAG	NW_020190592.1	22122	22204	+	83	936	11	19	166	498	23	9	69	455	306	3	64	153
rna78253	GeneID:112445473	Name=TRNAG-GCC	GcatgggtggttcagtggtagaattctcGCCTGCCACgcgggaggcccgggttcgattcccggcCCATGCA	GlyGCC	NW_020190592.1	23486	23556	+	71	13633	565	2610	6755	6925	2242	2595	8751	5262	8633	2381	5838	5416
rna78254	GeneID:112445484	Name=TRNAE-CUC	TctctggtggtctaatggttaggatTCGGCGCTCTCACCGCCGCGgcccgggttcgattcccggtcagggaa	GluCUC	NW_020190592.1	29782	29853	-	72	19	2	0	6	23	14	4	10	28	7	5	8	9
rna78255	GeneID:112445485	Name=TRNAG-UCC	GCGTTGGTGGTATAGTGGTGAGCATAGCTGCCTTCCAAGCAGttgacccgggttcgattcccggcCAACGCA	GlyUCC	NW_020190592.1	30154	30225	-	72	159493	12743	51198	96507	96607	39403	50368	127871	66843	169230	49425	102782	85718
rna78256	GeneID:112445486	Name=TRNAD-GUC	TCCTCGTTAGTATAGTGGTGAGTATCCCCGCCTGTCacgcgggagaccggggttcgattccCCGACGGGGAG	AspGUC	NW_020190592.1	30957	31028	-	72	952480	193486	182346	392043	529180	598616	134376	138369	796614	502688	159346	261526	501572
rna78257	GeneID:112445487	Name=TRNAG-GCC	GcatgggtggttcagtggtagaattctcGCCTGCCACgcgggaggcccgggttcgattcTCGGGCCATGCA	GlyGCC	NW_020190592.1	31695	31765	-	71	48	8	4	25	25	21	7	14	23	16	5	21	14
rna78330	GeneID:112445517	Name=TRNAW-CCA	tccctggtggtccagtggctaagactcttggcttccaatgcaggaggcccaggttcgatccctggtcagggaa	TrpCCA	NW_020190749.1	592	664	+	73	0	0	0	0	0	0	0	0	0	0	0	0	0
rna78370	GeneID:112445548	Name=TRNAT-AGU	gccctgatagctcagtggtagaaCGTTTGACTAGTGTTCAAAAGGTCCCGAGTTCAAATCTCGGTCAAGGCT	ThrAGU	NW_020190956.1	4227	4298	+	72	0	0	0	0	0	0	0	0	0	0	0	0	0
rna78418	GeneID:112445598	Name=TRNAW-CCA	tccctggtggtccagtggctaagattcttggcttccaatgcaggaggcccaggttcgatccctggtcagggaa	TrpCCA	NW_020191161.1	57359	57431	-	73	0	0	0	0	0	0	0	0	0	0	0	0	0
rna78433	GeneID:112445617	Name=TRNAW-CCA	tccctggtggtccagtggctaagactcttggcttccaatgcaggaggcccaggttcgatccctggtcagggaa	TrpCCA	NW_020191217.1	6418	6490	+	73	0	0	0	0	0	0	0	0	0	0	0	0	0
rna78503	GeneID:112445668	Name=TRNAS-GGA	tccctggtggctcagtggttaaagcgtctgcctggaatgcgggagacccaggttcgatccctgggtcgggaa	SerGGA	NW_020191445.1	22837	22908	+	72	0	0	0	0	0	0	0	0	0	0	0	0	0
rna78510	GeneID:112445672	Name=TRNAH-GUG	GCCGTGATCGTATAGTGGTTAGTACTCTGCGTTGTGGCCGCAGCAACCTCGGTTCGAATCCGAGTCACGGCA	HisGUG	NW_020191468.1	8497	8568	+	72	3061	435	391	1271	862	922	269	676	18130	1469	254	669	1187
rna78512	GeneID:112445674	Name=TRNAV-CAC	GTTTCTGTAGTGTAGTGGTTATCACGTTCGCCTCACACGAGAAAGGTCCCTGGTTCGAAACCGGGCGGAAACA	ValCAC	NW_020191468.1	12031	12103	-	73	0	0	0	0	0	0	0	0	0	0	0	0	0
rna78513	GeneID:112445673	Name=TRNAG-CCC	gcattggtggttcagtggtagaattctcTCCTCCcacgcgggagacccgggttcgattcctggccaaTGCA	GlyCCC	NW_020191468.1	27206	27276	+	71	0	0	0	0	0	0	0	1	0	0	0	0	0
rna78514	GeneID:112445675	Name=TRNAV-CAC	GTTTCCGTAGTGTAGTGGTTATCACGTTCGCCTCACACGCGAAAGGTCCCCGGTTCGATACCGGGCGGAAAca	ValCAC	NW_020191468.1	28599	28671	-	73	76	12	29	60	123	29	52	52	74	124	26	84	76
rna78566	GeneID:112445702	Name=TRNAK-UUU	GCCCgggtagctcagtcggtagagcATTGGACTTTTAATCCAAGGGTCCAGGGTTCAAGTCCCTGCTCGGGCG	LysUUU	NW_020191682.1	8556	8628	+	73	0	0	0	0	0	0	0	0	0	0	0	0	0
rna78567	GeneID:112445703	Name=TRNAY-GUA	CCttcgatagctcagttggtagagcgGTGGACTGTAGTGGTTTTAAACATTCGTGGCTATCCATAGGTCGCTGGTTCAAATCCGGCTCGAAGGA	TyrGUA	NW_020191682.1	8785	8878	+	94	0	0	0	0	0	0	0	0	0	0	0	0	0
rna78568	GeneID:112445704	Name=TRNAG-CCC	GCACTGCTGGTGTAGTGGTATCATGCAAGATTCCCATTCTTgcgacccgggttcgattcccgggCAGTGCA	GlyCCC	NW_020191682.1	9290	9360	-	71	1	0	0	1	0	1	0	0	2	0	0	0	0
rna78585	GeneID:112445721	Name=TRNAS-GGA	tccctggtggctcagtggttaaagcgtctgcctggaatgcgggagacccaggttcgatccctgggtcgggaa	SerGGA	NW_020191817.1	22032	22103	+	72	0	0	0	0	0	0	0	0	0	0	0	0	0
rna78596	GeneID:112445740	Name=TRNAT-GGU	gccctgatagctcagtggtagagcgtTTGACTGGTATTCAAAAGGTCCCGAGTTCAAATCTCGGTCAAGGCC	ThrGGU	NW_020191915.1	15096	15167	+	72	0	0	0	0	0	0	0	0	0	0	0	0	0
rna78762	GeneID:112445802	Name=TRNAH-AUG	tccctggtggctcagatggtaaagcgtctgtctatgatgcaggagacccaggttcgatccctgggttgggaa	HisAUG	NW_020192290.1	353511	353582	+	72	0	0	0	0	0	0	0	0	0	0	0	0	0
rna78793	GeneID:112445839	Name=TRNAC-GCA	tccctggtggctcagatggtaaagtgtctgcctgcaatgcaggagacccaggttcgatccctgggttggggaa	CysGCA	NW_020192292.1	4231424	4231496	-	73	0	0	0	0	0	0	0	0	0	0	0	0	0
rna78865	GeneID:112445853	Name=TRNAG-CCC	tccctggtggtccagtggctaagactctgtactcccagtgcaggggcccaggttcgatccctggtcgaggaa	GlyCCC	NW_020192294.1	851180	851251	+	72	0	0	0	0	0	0	0	0	0	0	0	0	0
rna78868	MT-PheGAA	MT-tRNA-Phe	GTTGATGTAGCTTAACCCAAAGCAAGGCACTGAAAATGCCTAGATGAGTCTCCCAACTCCATAAACA	PheGAA	NC_006853.1	364	430	+	67	1732	264	635	1405	2059	534	473	341	2708	1852	450	1355	1673
rna78870	MT-ValUAC	MT-tRNA-Val	CAAGATATAGCTTAAACAAAGCATCCAGTTTACACCTAGAAGACTTCATTCATTATGAATATCTTGA	ValUAC	NC_006853.1	1386	1452	+	67	49522	17267	36024	110285	72040	59690	30455	25242	101793	84369	30163	64590	76635
rna78872	MT-LeuUAA	MT-tRNA-Leu	GTTAAGGTGGCAGAGCCCGGTAATTGCATAAAACTTAAACTTTTATATCCAGAGATTCAAATCCTCTCCTTAACA	LeuUAA	NC_006853.1	3024	3098	+	75	10660	2112	4579	10573	13754	6796	3709	3082	15484	14623	3190	10518	12419
rna78873	MT-IleGAU	MT-tRNA-Ile	AGAAATATGTCTGACAAAAGAGTTACTTTGATAGAGTAAATAATAGAGGTTCAAACCCTCTTATTTCTA	IleGAU	NC_006853.1	4057	4125	+	69	2119	428	1716	4325	3230	1343	1356	761	5164	4905	1203	3098	4080
rna78874	MT-GlnUUG	MT-tRNA-Gln	TAGAATTTGGTGTAATTGGGAGCACGAAGAGTTTTGGATTCTTAGGAGTAGGTTCGATTCCTATAGTTCTAG	GlnUUG	NC_006853.1	4123	4194	-	72	88528	22178	117251	97143	139225	41852	178647	36838	60514	125368	167320	77099	106123
rna78875	MT-MetCAU	MT-tRNA-Met	AGTAAGGTCAGCTAATTAAGCTATCGGGCCCATACCCCGAAAATGTTGGTTTATATCCTTCCCGTACTA	MetCAU	NC_006853.1	4197	4265	+	69	65325	30089	62787	127823	90376	82535	89374	40709	76144	90720	70579	91793	90537
rna78876	MT-TrpUCA	MT-tRNA-Trp	AGGAATTTAGGTTAAACAGACCAAGAGCCTTCAAAGCCCTAAGCAAGTACAATTTACTTAATTCCTG	TrpUCA	NC_006853.1	5308	5374	+	67	1040	218	857	1066	1417	337	1200	442	811	1542	1137	664	890
rna78877	MT-AlaUGC	MT-tRNA-Ala	GAGGATTTAGCTTAATTAAAGTGGTTGATTTGCATTCAATTGATGTAAGGTGTAGTCTTGCAATCCTTA	AlaUGC	NC_006853.1	5376	5444	-	69	9406	2405	3580	9851	10935	6561	3210	3109	13001	9994	2753	8173	8683
rna78878	MT-AsnGUU	MT-tRNA-Asn	TAGATTGAAGCCAGTTAGCTAGGGTGTTTAGCTGTTAACTAAAGTTTCGTGGGGGTGGAGCCCACCAGTCTAG	AsnGUU	NC_006853.1	5446	5518	-	73	27436	13489	24554	43492	41580	26860	28169	14212	27936	40500	27867	23112	30429
rna78879	MT-CysGCA	MT-tRNA-Cys	AGCCCTGTGGTGAATTTACACGTTGAATTGCAAATTCAGAGAAGCAGCTTCAATTCTGCCGGGGCTT	CysGCA	NC_006853.1	5551	5617	-	67	52377	21929	44978	82979	80738	50865	45436	39436	56849	72196	41142	53004	67677
rna78880	MT-TyrGUA	MT-tRNA-Tyr	GGTAAAATGGCTGAGCAAAGCATTAGACTGTAAATCTAAAGATAGAGGTTTGACTCCTCTTTTTACCA	TyrGUA	NC_006853.1	5618	5685	-	68	245	79	201	435	371	195	208	138	538	428	152	402	342
rna78881	MT-SerUGA	MT-tRNA-Ser	TTGAGAGAGACATAGAGGTTATGATGTTGGCTTGAAACCAATAGTAGGGGGTTCGATTCCTTCCTTTCTTA	SerUGA	NC_006853.1	7229	7299	-	71	290	104	275	501	362	227	285	145	492	576	262	253	426
rna78882	MT-AspGUC	MT-tRNA-Asp	CGAGGTGTTAGTAAAACATTATATAATTTTGTCAAAGTTAAGTTACAAGTGAAAGTCCTGTACACCTCA	AspGUC	NC_006853.1	7304	7372	+	69	18261	5316	7630	24059	22815	19074	6773	9860	33299	21504	6441	22733	21355
rna78883	MT-LysUUU	MT-tRNA-Lys	CACTAAGAAGCTATATAGCACTAACCTTTTAAGTTAGAGATTGAGAGCCATATACTCTCCTTGGTGA	LysUUU	NC_006853.1	8061	8127	+	67	44198	11693	19601	48803	58660	30464	18642	15039	49584	51023	18162	26561	45429
rna78884	MT-GlyUCC	MT-tRNA-Gly	ATTCTTTTAGTATTAACTAGTACAGCTGACTTCCAATCAGCTAGTTTCGGTCTAGTCCGAAAAAGAATA	GlyUCC	NC_006853.1	9754	9822	+	69	64203	8024	37635	64209	92095	15763	32754	28483	76090	91952	34970	46306	83212
rna78885	MT-ArgUCG	MT-tRNA-Arg	TGGTACTTAGTTTAAAATAAAATAAATGATTTCGACTCATTAGATTATGATTTAATTCATAATTACCAA	ArgUCG	NC_006853.1	10170	10238	+	69	24931	3287	5646	14704	27444	8567	4985	5861	21594	18197	4865	11450	17653
rna78886	MT-HisGUG	MT-tRNA-His	GTAAATATAGTTTAACAAAAACATTAGATTGTGAATCTAACAATAGAAACTCATTACCTTCTTATTTACC	HisGUG	NC_006853.1	11907	11976	+	70	1212	419	704	1746	1415	1188	762	609	2509	1185	578	1281	1102
rna78887	MT-SerGCU	MT-tRNA-Ser	GAAAAAGTATGCAAGAACTGCTAATTCTATGCTCCCATATCTAATAGTATGGCTTTTTCG	SerGCU	NC_006853.1	11977	12036	+	60	53765	31947	80592	154626	80546	84845	122488	67558	71503	105117	105402	88734	87150
rna78888	MT-LeuUAG	MT-tRNA-Leu	ACTTTTAAAGGATAGTAGTTTATCCGTTGGTCTTAGGAACCAAAAAATTGGTGCAACTCCAAATAAAAGTA	LeuUAG	NC_006853.1	12038	12108	+	71	35876	5752	17710	29476	45575	13390	16404	7223	40524	41213	18202	15202	41027
rna78889	MT-GluUUC	MT-tRNA-Glu	GTTCTTGTAGTTGAATGACAACGATGGTTTTTCATATCATTAGTCATGGTTAGATTCCATGTAAGAATA	GluUUC	NC_006853.1	14441	14509	-	69	2159	682	667	2885	2334	3039	461	595	1168	3111	429	2178	575
rna78890	MT-ThrUGU	MT-tRNA-Thr	TCTTTGTAGTACATCTAATATACTGGTCTTGTAAACCAGAGAAGGAGAACAACTAACCTCCCTAAGACT	ThrUGU	NC_006853.1	15658	15726	+	69	2178	203	3103	3893	4138	875	2845	1452	3791	6072	2417	2249	5384
rna78891	MT-ProUGG	MT-tRNA-Pro	CAGGGAATAGTTTAAATAGAACTTCAGCTTTGGGGGTTGATGGTGAGACTGCAGTTTCTTCCTTGA	ProUGG	NC_006853.1	15726	15791	-	66	6149	870	1202	3433	7900	1696	840	677	6340	5143	863	2437	4436

## Sheet: Table S3B
Liver tRNA raw read counts
RNAid	Geneid	Name	Sequence	Amino_Anticodon	Chr	Start	End	Strand	Length	B783-Liver	B892-Liver	B799-Liver	C009-Liver	C008-Liver	J489A-Liver	J355-Liver	R868B-Liver	J835-Liver	J649-Liver	J619-Liver	J817B-Liver	R893-Liver
rna14	GeneID:112448383	Name=TRNAG-CCC	tccttggtggtccagtggctaagactccgtgctcccaatgcaggggtcccaggttcaatccctggtcagggaa	GlyCCC	NC_037328.1	1026686	1026758	+	73	0	0	0	0	0	0	0	0	0	0	0	0	0
rna45	GeneID:112448438	Name=TRNAC-GCA	tccctgatggctcagatggtaaagcatctgcctgcagtgcaggagacctgggttcgatccccaggtggggaa	CysGCA	NC_037328.1	1684563	1684634	+	72	0	0	0	0	0	0	0	0	0	0	0	0	0
rna244	GeneID:112448458	Name=TRNAR-CCU	tctttggtggtccagtggttaagactatgcgcTCCTAATGCAGAGGTCCCAGGTTCGaatcctagtcagggaa	ArgCCU	NC_037328.1	10326084	10326156	+	73	0	0	0	0	0	0	0	0	0	0	0	0	0
rna263	GeneID:112448472	Name=TRNAQ-UUG	ttcctggtggtctagtggttaggattcggcaCTTtgactgctgtggcctgggttcaatccccagttggggga	GlnUUG	NC_037328.1	10747437	10747508	-	72	0	0	0	0	0	0	0	0	0	0	0	0	0
rna271	GeneID:112448473	Name=TRNAC-GCA	tccctggtggctcagatggtaaagcatctgcctgcaatgcaggagacccaggttcaatccctgggtcgggaa	CysGCA	NC_037328.1	16843916	16843987	-	72	0	0	0	0	0	0	0	0	0	0	0	0	0
rna332	GeneID:112448477	Name=TRNAG-UCC	tccctggtggtccagtggttaagactctgagtttccacttcaggggctcaggttcaattcctggttagggaa	GlyUCC	NC_037328.1	25943248	25943319	+	72	0	0	0	0	0	0	0	0	0	0	0	0	0
rna342	GeneID:112448475	Name=TRNAC-GCA	tccctggtggctcagatggtacagcatctgcctgcaatgcaggagacccaggttcaatccctgggttgggaa	CysGCA	NC_037328.1	27454135	27454206	-	72	0	0	0	0	0	0	0	0	0	0	0	0	0
rna343	GeneID:112448478	Name=TRNAC-ACA	tccctggtggctcagatggtaaagcgtctgcctacaatgcagaagacccgggttcgatccctggctcaggaa	CysACA	NC_037328.1	28003710	28003781	-	72	0	0	0	0	0	0	0	0	0	0	0	0	0
rna344	GeneID:112448479	Name=TRNAS-GGA	tccctggtggctcagaggttaaagcgtctgcctggaatgcaggagacccgggttcgatccctggatcgggaa	SerGGA	NC_037328.1	28865322	28865393	-	72	0	0	0	0	0	0	0	0	0	0	0	0	0
rna347	GeneID:112448498	Name=TRNAC-GCA	ttcctgatagctcagttggtaaagaatctgcctgcaatgcagaagaccctagttcgattcctgggtcaggaag	CysGCA	NC_037328.1	29632505	29632577	+	73	0	0	0	0	0	0	0	0	0	0	0	0	0
rna533	GeneID:112448394	Name=TRNAF-AAA	tccctggtggctcagacggtaaagcgtctgtctaaaatgcaggagacccaggttcaatccctgggtagggaa	PheAAA	NC_037328.1	47578923	47578994	+	72	0	0	0	0	0	0	0	0	0	0	0	0	0
rna616	GeneID:112448480	Name=TRNAE-UUC	tccctggtggtccagtggttaggactcagtgctttcactgctgtggtctgggttcaatccctggtcagggag	GluUUC	NC_037328.1	55362509	55362580	-	72	0	0	0	0	0	0	0	0	0	0	0	0	0
rna795	GeneID:112448417	Name=TRNAS-GGA	tccctggtggctcagaggttaaagcgtctgcctggaatgcaggagacccaggtttgattcctgggttgggaa	SerGGA	NC_037328.1	60023243	60023314	+	72	0	0	0	0	0	0	0	0	0	0	0	0	0
rna800	GeneID:112448483	Name=TRNAK-UUU	GCCTGGATAGCTCATTTGGTAGAGCATCAGATTTTTAATCTGAGTGCCTAGGGTTCAAGTCCCTGTTCAGGTG	LysUUU	NC_037328.1	60944119	60944191	-	73	0	0	0	0	0	0	0	0	0	0	0	0	0
rna801	GeneID:112448485	Name=TRNAC-GCA	tccctggtggctcagatggtaaagcgtctgcctgcaatgcaggagacccaggttcgattcctgggttgggaa	CysGCA	NC_037328.1	61251927	61251998	-	72	0	0	0	0	0	0	0	0	0	0	0	0	0
rna802	GeneID:112448424	Name=TRNAR-GCG	tccttggtggctcagatggtaaagtgtctgcctgcgatgcaggagacccaggttcaatccctgggttgggaa	ArgGCG	NC_037328.1	62419503	62419574	+	72	0	0	0	0	0	0	0	0	0	0	0	0	0
rna1139	GeneID:112448425	Name=TRNAE-CUC	tccctggtggtccagtggttaggacgttGTGCTCTCATTGatagggcccaggttcaatccctggtcggggaa	GluCUC	NC_037328.1	71067073	71067144	+	72	0	0	0	0	0	0	0	0	0	0	0	0	0
rna1308	GeneID:112448426	Name=TRNAC-GCA	tccctggtggctcagtcggtaaagcgtctgcctgcaatgcaggagacccaggtttgattcctgggccgggaa	CysGCA	NC_037328.1	77150734	77150805	+	72	0	0	0	0	0	0	0	0	0	0	0	0	0
rna1410	GeneID:112448427	Name=TRNAE-UUC	tttctggtggtccagtggttaggacttggcactttcactgccatggccctaGGTTCAAACCctagtaggggaa	GluUUC	NC_037328.1	81348648	81348720	+	73	0	0	0	0	0	0	0	0	0	0	0	0	0
rna1435	GeneID:112448486	Name=TRNAK-UUU	gcccaggtagctcagctggtagagcaTCAGACTTTTACTCAGAGGGCCCAGGGTTCAAGTCCCTGTCCAGgtg	LysUUU	NC_037328.1	82129930	82130002	-	73	0	0	0	0	0	0	0	0	0	0	0	0	0
rna1581	GeneID:112448428	Name=TRNAS-GGA	tccctggtggctcagaggttaaagcgtctgcttggaatgcaggagacccaggttcgatccctgggtcgggaa	SerGGA	NC_037328.1	84309362	84309433	+	72	0	0	0	0	0	0	0	0	0	0	0	0	0
rna1584	GeneID:112448431	Name=TRNAR-UCU	tccctggtggtccagtggctaagactctgcacttctaatgcagggggcccaggttcaatcactggtcagggaa	ArgUCU	NC_037328.1	85120926	85120998	+	73	0	0	0	0	0	0	0	0	0	0	0	0	0
rna1590	GeneID:112448489	Name=TRNAG-GCC	gcattggtggttcagtggtagaattctcACCTGCCActcgggaggcctgggttcaattcccagcCAATGCA	GlyGCC	NC_037328.1	85487448	85487518	-	71	0	0	0	0	0	0	0	0	0	0	0	0	0
rna1598	GeneID:112448491	Name=TRNAC-ACA	tccctggtggctcagatggtaaagcgtctgcctacaatgcaggagacccaggttcaatccctgggttgggaa	CysACA	NC_037328.1	86134558	86134629	-	72	0	0	0	0	0	0	0	0	0	0	0	0	0
rna1617	GeneID:112448432	Name=TRNAC-ACA	tccctgttggctcagaggttaaagcatctgcctacaatgcaggagacccaggttcgatccctgggttgggaa	CysACA	NC_037328.1	87293706	87293777	+	72	0	0	0	0	0	0	0	0	0	0	0	0	0
rna1651	GeneID:112448435	Name=TRNAG-UCC	tccctggtggtccagtgggtaagattctgcacttccaatgcagggagcccaggtttgatccctggtcagggaa	GlyUCC	NC_037328.1	88086390	88086462	+	73	0	0	0	0	0	0	0	0	0	0	0	0	0
rna1673	GeneID:112448494	Name=TRNAY-GUA	CCCctgctagctcagttggtaaagaatctgcctgtaatgcaggagacccaggttcgattcctgggttgggaa	TyrGUA	NC_037328.1	89802979	89803050	-	72	0	0	0	0	0	0	0	0	0	0	0	0	0
rna1773	GeneID:112448439	Name=TRNAK-CUU	tccctagtggtccagtggttaggaatccacacTCTTATTGTGGacgacccaggttcaattcctggctggggag	LysCUU	NC_037328.1	97177158	97177230	+	73	0	0	0	0	0	0	0	0	0	0	0	0	0
rna1798	GeneID:112448497	Name=TRNAY-GUA	CCttcgatagctcagttggtagagcgGAGGACTGTAGTGTGAAGTTTCTCAGGCATCCTTAGGTCGCTGGTTCGAATCCGGCTCGAAGGA	TyrGUA	NC_037328.1	97560692	97560781	-	90	0	0	0	0	0	0	0	0	0	0	0	0	0
rna1813	GeneID:112448499	Name=TRNAV-AAC	GTTTCCGTAGTGTAGTGGTTATCACGTTCGCCTAACACGCGAAAGGTCCCCGGTTCGAAACCGGGCGGAAACA	ValAAC	NC_037328.1	97606076	97606148	-	73	2426	6704	6795	5703	2096	21651	5077	10338	7808	2365	2121	7409	17248
rna1872	GeneID:112448440	Name=TRNAS-GGA	tccctgatggctcagaggttaaagcgtctgcctggaatgcaggagacccaggttcaatccctgggtcagagaa	SerGGA	NC_037328.1	104392992	104393064	+	73	0	0	0	0	0	0	0	0	0	0	0	0	0
rna1873	GeneID:112448500	Name=TRNAW-CCA	GACCTTGTGGTGTAATGGTAGCATGTCTGACTCCAAGTCAGAAGGTTGTGTGTTCAAGTCACATTGGGGTCA	TrpCCA	NC_037328.1	105779329	105779400	-	72	0	0	0	0	0	0	0	0	0	0	0	0	0
rna1881	GeneID:112448501	Name=TRNAF-GAA	tccctgatagctcagttggtaaagaatctgcctgaaatgcaggagaccctggttcgattcctgggtggggaa	PheGAA	NC_037328.1	106592310	106592381	-	72	0	0	0	0	0	0	0	0	0	0	0	0	0
rna1912	GeneID:112448502	Name=TRNAE-UUC	tccctggtggtccagtggttaggactcagcactttcactgccatggcctgggttcaatccctggtcagggaa	GluUUC	NC_037328.1	107605137	107605208	-	72	0	0	0	0	0	0	0	0	0	0	0	0	0
rna1947	GeneID:112448441	Name=TRNAW-CCA	tccctggtggctcagaggttaaagcgtctgcctccaatgcagaagacccgggttcgatccctgggtcaggaag	TrpCCA	NC_037328.1	110698979	110699051	+	73	0	0	0	0	0	0	0	0	0	0	0	0	0
rna1951	GeneID:112448506	Name=TRNAQ-CUG	AGTTCCATGGTGTAATGGTTAGCACTCTGGACTCTGAATCCAGCAATCTGAGTTCAAGTCTCAGTGGAACCT	GlnCUG	NC_037328.1	111055681	111055752	-	72	0	0	0	0	0	0	0	0	0	0	0	0	0
rna1957	GeneID:112448385	Name=TRNAE-UUC	tccctggtggtccagtggttaggatcctgggctttcactgcagagggcccaggttcaatccctggttggggaa	GluUUC	NC_037328.1	111155017	111155089	-	73	0	0	0	0	0	0	0	0	0	0	0	0	0
rna1975	GeneID:112448386	Name=TRNAG-GCC	tccctggtggtccagtggctaagactctggactgccaatgcagaaggcctgggttcaatccccagtcaaggaa	GlyGCC	NC_037328.1	112088585	112088657	-	73	0	0	0	0	0	0	0	0	0	0	0	0	0
rna1985	GeneID:112448442	Name=TRNAK-UUU	gcctgggtagctcagttggtagagcatcagacttttaatctgagtgtccagggttcaaatccctgtccaggca	LysUUU	NC_037328.1	112844688	112844760	+	73	0	0	0	0	0	0	0	0	0	0	0	0	0
rna1986	GeneID:112448389	Name=TRNAC-GCA	tccctggtggctcagatggtaaagcatctgcctgcaatgcaggagacccaggttcaattcctgggttgggaa	CysGCA	NC_037328.1	113155197	113155268	-	72	0	0	0	0	0	0	0	0	0	0	0	0	0
rna1992	GeneID:112448391	Name=TRNAG-CCC	tccctggtggtccagtggctaagactctgagctcccaatccagaggacccaggttcaattcctggtcaggaaa	GlyCCC	NC_037328.1	114319625	114319697	-	73	0	0	0	0	0	0	0	0	0	0	0	0	0
rna2091	GeneID:112448443	Name=TRNAR-CCU	tccctggtggtccagtggctaagactctgcgctcctaatgcagggggcccaggtttgatccctggtcagggaa	ArgCCU	NC_037328.1	117392626	117392698	+	73	0	0	0	0	0	0	0	0	0	0	0	0	0
rna2117	GeneID:112448393	Name=TRNAG-CCC	tccctggtggtccagtggctaagactctacactcccaatgcagggtgcccaggttcaatccctggccaaggaa	GlyCCC	NC_037328.1	118453004	118453076	-	73	0	0	0	0	0	0	0	0	0	0	0	0	0
rna2133	GeneID:112448397	Name=TRNAG-CCC	tccctagtggtccagtggttaagactctgtgatcccaatgcagggtcccaggttcgatccctggttagggaa	GlyCCC	NC_037328.1	118958331	118958402	-	72	0	0	0	0	0	0	0	0	0	0	0	0	0
rna2156	GeneID:112448399	Name=TRNAC-ACA	tccctggtggctcagacggtaaaagcgtctgcctacaaagcaggagacccaggttcgatccctgggtcgggaa	CysACA	NC_037328.1	120585139	120585211	-	73	0	0	0	0	0	0	0	0	0	0	0	0	0
rna2203	GeneID:112448400	Name=TRNAK-UUU	GcctaggtagctcagctggtagagcaTCAGACTTTTAATCTGAGGGTCCAGGGTTCATGCCCCTATCCAggca	LysUUU	NC_037328.1	125329744	125329816	-	73	0	0	0	0	0	0	0	0	0	0	0	0	0
rna2204	GeneID:112448401	Name=TRNAM-CAU	tccctggtggtccagtggctaagactctgcactcataatgcagggggcccctgttcgagccctggtcagggaa	MetCAU	NC_037328.1	125669103	125669175	-	73	0	0	0	0	0	0	0	0	0	0	0	0	0
rna2231	GeneID:112448445	Name=TRNAG-UCC	tccctggtggtccagtggttaagactctacgcttccaacacaggggacccaggttcaatccctggtcggggaa	GlyUCC	NC_037328.1	126408832	126408904	+	73	0	0	0	0	0	0	0	0	0	0	0	0	0
rna2341	GeneID:112448449	Name=TRNAG-CCC	tccctgatggtccagtggctaagactctgcactcccaatgcagagggcccaggtctgatccctggtcagggaa	GlyCCC	NC_037328.1	129801900	129801972	+	73	0	0	0	0	0	0	0	0	0	0	0	0	0
rna2343	GeneID:112448403	Name=TRNAC-GCA	tccctgataactaagttggtaaagaatctgcctgcaatgcaggagaccccaggttcgattcctgggttgggaa	CysGCA	NC_037328.1	129875972	129876044	-	73	0	0	0	0	0	0	0	0	0	0	0	0	0
rna2350	GeneID:112448450	Name=TRNAW-CCA	tccctggtggctcagaggttaaagcgtctgcctccaatgcaggagacctaggttcaatccctgggtcgggaa	TrpCCA	NC_037328.1	130216502	130216573	+	72	0	0	0	0	0	0	0	0	0	0	0	0	0
rna2386	GeneID:112448451	Name=TRNAG-CCC	tccctggtggtccagtggctaagactctgcactcccaatgcagggcgcccaggttcaatccttggtcagggaa	GlyCCC	NC_037328.1	130652088	130652160	+	73	0	0	0	0	0	0	0	0	0	0	0	0	0
rna2425	GeneID:112448452	Name=TRNAC-GCA	tccttggtgactcagatggtagagaatctgcctgcaatgcaggagacccaggttcaatctctggctagggaa	CysGCA	NC_037328.1	131183443	131183514	+	72	0	0	0	0	0	0	0	0	0	0	0	0	0
rna2428	GeneID:112448406	Name=TRNAG-CCC	tccctggtggtccagtggctaagattctgtactcccaatgcagggagcccaggttcaattcctggtcagggaa	GlyCCC	NC_037328.1	131660535	131660607	-	73	0	0	0	0	0	0	0	0	0	0	0	0	0
rna2475	GeneID:112448407	Name=TRNAG-CCC	tccttggtggtccaatggctaagattcttcactcccaatgcaggggcccaggttcgatccctggtcagggta	GlyCCC	NC_037328.1	135306377	135306448	-	72	0	0	0	0	0	0	0	0	0	0	0	0	0
rna2516	GeneID:112448460	Name=TRNAC-ACA	tccttggtggctcagagggtaaagcgtctgcctacaatgcaggagacccaggttcgatccctgggttgggaa	CysACA	NC_037328.1	137595943	137596014	+	72	0	0	0	0	0	0	0	0	0	0	0	0	0
rna2518	GeneID:112448410	Name=TRNAS-GCU	tccctggtgactcagtggtaaagaacctgcctgctgatgcaggagacccaggttcgatccctgggtagggaa	SerGCU	NC_037328.1	137683822	137683893	-	72	0	0	0	0	0	0	0	0	0	0	0	0	0
rna3110	GeneID:112448414	Name=TRNAQ-UUG	GGTCCCATGGTGTAATGGTCAGCACTCTGGACTTTGAATCCAGCAATCCGAGTTCGAATCTCGGTGGGACCT	GlnUUG	NC_037328.1	157955337	157955408	-	72	82	59	53	57	124	58	141	66	134	45	91	71	91
rna3112	GeneID:112448416	Name=TRNAK-UUU	gccTGGATAGCTCAGTTAGTAGAGCATCAGACTTTTAATCTGAGGGTCCAGGGTTCAAGTCCCTGTTCAGGCG	LysUUU	NC_037328.1	157962896	157962968	-	73	2	2	1	2	1	0	0	3	1	0	3	2	3
rna3113	GeneID:112448461	Name=TRNAT-UGU	GGCTCTATGGCTTAGTTGGTTAAAGCGCCTGTCTTGTAAACAGGAGATCCTGGGTTCGAATCCCAGTAGGGCCT	ThrUGU	NC_037328.1	157982832	157982905	+	74	0	0	0	0	0	0	0	0	0	0	0	0	0
rna3114	GeneID:112448462	Name=TRNAR-UCG	GACCACGTGGCCTAATGGATAAGGCGTCTGACTTCGGATCAGAAGATTGAGGGTTCGAATCCCTTCGTGGTTG	ArgUCG	NC_037328.1	157988436	157988508	+	73	0	2	1	1	1	0	1	1	1	0	0	1	0
rna3115	GeneID:112448418	Name=TRNAI-UAU	GCTCCAGTGGCGCAATCGGTTAGCGCGCGGTACTTATAAGGCAGTACATTTGTGAGCAATGCCGAGGTTGTGAGTTCGAGCCTCACCTGGAGCA	IleUAU	NC_037328.1	157992168	157992261	-	94	0	0	0	0	0	0	0	0	0	0	0	0	0
rna3119	GeneID:112448465	Name=TRNAA-AGC	GGGggtgtagctcagtggtagagcgcGTGCTTAGCATGCACGAGGCCCCGGGTTTCAATCCCCGGCACCTCCA	AlaAGC	NC_037328.1	158044572	158044644	+	73	0	0	0	0	0	0	0	0	0	0	0	0	0
rna3120	GeneID:112448467	Name=TRNAT-CGU	GGCTCTATGGCTTAGTTGGTTAAAGCGCCTGTCTCGTAAACAGGAGATCCTGGGTTCGACTCCCAGTAGGGCCT	ThrCGU	NC_037328.1	158045146	158045219	+	74	0	0	1	0	0	0	0	0	1	0	0	1	0
rna3121	GeneID:112448422	Name=TRNAM-CAU	GCCTTCTTAGCGCAGTAGGCAGCGCGTCAGTCTCATAATCTGAAGGTCCTGAGTTCGAACCTCAAGAGAAGGCA	MetCAU	NC_037328.1	158048038	158048111	-	74	0	0	0	0	0	0	0	0	0	0	0	0	0
rna3122	GeneID:112448469	Name=TRNAT-UGU	GGCTCCATGGCTTAGTTGGTTAAAGCGCCTGTCTTGTAAACAGGAGATCCTGGGTTCGAATCCCAGTGGGGCCT	ThrUGU	NC_037328.1	158057151	158057224	+	74	0	0	0	0	0	0	0	0	0	0	0	0	0
rna3124	GeneID:112448471	Name=TRNAF-GAA	gctgaaatagctcagttgaGAGAGCATTAGACTGAAGATCTAAAGGTccctggttcaatcccaggttttGGCA	PheGAA	NC_037328.1	158065542	158065614	+	73	0	0	0	0	0	0	0	0	0	0	0	0	0
rna3155	GeneID:112443737	Name=TRNAE-CUC	tccctggcagtccagtggttaggactctgcactctcactgctgagggcccaggttcaattcctggtcagggaa	GluCUC	NC_037329.1	898055	898127	+	73	0	0	0	0	0	0	0	0	0	0	0	0	0
rna3169	GeneID:112443777	Name=TRNAE-UUC	TCCCATATGGTCTAGCGgttaggattcctggttttcacccAGGCGGCCCGGGTTCGACTCCCGGTATGGGAA	GluUUC	NC_037329.1	1313370	1313441	-	72	35824	38321	35229	52947	29640	54665	30948	36979	24755	27250	11178	29241	50063
rna3236	GeneID:112443757	Name=TRNAE-UUC	tccctggtggtccagtggttaggactcggtgctttcaccgcagtggcccaggttcagtccctggttggggaa	GluUUC	NC_037329.1	5051500	5051571	+	72	0	0	0	0	0	0	0	0	0	0	0	0	0
rna3367	GeneID:112443781	Name=TRNAG-UCC	tccctggtggtccagtggttaagactctgcacttccattggaGAGgccccaggttcaagccctggttggggaa	GlyUCC	NC_037329.1	9820826	9820898	-	73	0	0	0	0	0	0	0	0	0	0	0	0	0
rna3374	GeneID:112443782	Name=TRNAC-GCA	tccctggtggctcagaggataaagcgtctgcctgcaatgcaggagacccaggttcaatccctgggttgggaa	CysGCA	NC_037329.1	13391267	13391338	-	72	0	0	0	0	0	0	0	0	0	0	0	0	0
rna3418	GeneID:112443779	Name=TRNAC-GCA	tccctggtggctcagaggataaagcgtctgcctgcaatgcaggggacccaggttcgatccctgggttgggaa	CysGCA	NC_037329.1	15392286	15392357	+	72	0	0	0	0	0	0	0	0	0	0	0	0	0
rna3429	GeneID:112443784	Name=TRNASTOP-UCA	tccctggtagctcagcggttaaagcatctgccttcaatgcaggagacccgggttcgatccctgggttgggaa	STOPUCA	NC_037329.1	15738417	15738488	-	72	0	0	0	0	0	0	0	0	0	0	0	0	0
rna3441	GeneID:112443786	Name=TRNAC-ACA	tccctggtggctcagatggtaaagcatctgcctacaatgcaggagacccaggttcgatccctgggttgggaa	CysACA	NC_037329.1	17082352	17082423	-	72	0	0	0	0	0	0	0	0	0	0	0	0	0
rna3609	GeneID:112443794	Name=TRNAA-UGC	tccctggtggtccagtggttaggactcagcacttgcACTGCAGTGGCctaggttgaatccctggttggggaa	AlaUGC	NC_037329.1	22972120	22972191	+	72	0	0	0	0	0	0	0	0	0	0	0	0	0
rna3615	GeneID:112443822	Name=TRNAE-CUC	tccctggtggtccagtggttaggactctgcagtctcaatgcagggggcccaggttcaatccctagtcagggaa	GluCUC	NC_037329.1	23374926	23374998	+	73	0	0	0	0	0	0	0	0	0	0	0	0	0
rna3627	GeneID:112443739	Name=TRNAG-UCC	tccttggtggtccagtggctaggactctgtgcttccaatgcaggggacccaggttcaatacctggtcagggag	GlyUCC	NC_037329.1	24011434	24011506	+	73	0	0	0	0	0	0	0	0	0	0	0	0	0
rna3638	GeneID:112443787	Name=TRNAW-CCA	tccctggtggctcagaggttaaagcgtctgcctccaatgcaggagacccgggttcgatccctgggtggggaa	TrpCCA	NC_037329.1	24442713	24442784	-	72	0	0	0	0	0	0	0	0	0	0	0	0	0
rna3744	GeneID:112443789	Name=TRNAR-UCU	tccctggtggtctagtggttaggacttggcatttctactgccatggcccagattcaatccctggtcatggaa	ArgUCU	NC_037329.1	26781863	26781934	-	72	0	0	0	0	0	0	0	0	0	0	0	0	0
rna3840	GeneID:112443740	Name=TRNAC-GCA	ttcctaatagctcagttggtaaagaatctgcctgcaaagcaggagaccctggttcgattcctgggttgggaag	CysGCA	NC_037329.1	32708913	32708985	+	73	0	0	0	0	0	0	0	0	0	0	0	0	0
rna3872	GeneID:112443790	Name=TRNAL-CAA	GCTGTGATGGCTGGGTGGTCAAGGCATTGGATTCAAAATCCAATGGGGTCTGCCTGCTCAGGTTAGAATCCTGCTCACAGCA	LeuCAA	NC_037329.1	35103728	35103809	-	82	0	0	0	0	0	0	0	0	0	0	0	0	0
rna3981	GeneID:112443791	Name=TRNAC-GCA	tccctggtggctcagaggttaaagcatctgcctgcaatgcaggaggcccaggttcgatccctgggtctggaa	CysGCA	NC_037329.1	37531864	37531935	-	72	0	0	0	0	0	0	0	0	0	0	0	0	0
rna4018	GeneID:112443741	Name=TRNAC-GCA	tccctggtggctcagatggtaaagcgtctgcctgcaatgcgggagacccaggttcgattcctgggtcgggaa	CysGCA	NC_037329.1	39299224	39299295	+	72	0	0	0	0	0	0	0	0	0	0	0	0	0
rna4019	GeneID:112443744	Name=TRNAC-ACA	tccctggtggctcagatggtaaagcgtctgcctacaatgcaggagacccaggttcaatccctgggttgggaa	CysACA	NC_037329.1	39302771	39302842	+	72	0	0	0	0	0	0	0	0	0	0	0	0	0
rna4025	GeneID:112443746	Name=TRNAG-GCC	gcattggtggttcagtggtagaattctcGCCTGCCACgcgggaggcccgggttcgattcccggcCAATGCA	GlyGCC	NC_037329.1	39839393	39839463	+	71	189744	262363	158900	215271	103470	311548	233073	279186	131307	148360	63016	146893	286154
rna4026	GeneID:112443792	Name=TRNAA-CGC	GGGgatgtagctcagtggtagagcgcGCGCTTCGCATGTGTGAggtcccgggttcaatccccggcaTCTCCA	AlaCGC	NC_037329.1	39839750	39839821	-	72	70	10	10	7	22	37	17	22	16	73	1	74	21
rna4050	GeneID:112443748	Name=TRNAY-GUA	tccctagtggctcagacggtaaagcatctgtctgtaatgcaggagacccaggttcgatccctgggttgggaa	TyrGUA	NC_037329.1	43452579	43452650	+	72	0	0	0	0	0	0	0	0	0	0	0	0	0
rna4199	GeneID:112443793	Name=TRNAC-GCA	tccctggtggctcagacggtaaagcgtctgcctgcaatgcaggagacccaggttcgatccctgggttgggaa	CysGCA	NC_037329.1	55855580	55855651	-	72	0	0	0	0	0	0	0	0	0	0	0	0	0
rna4222	GeneID:112443750	Name=TRNAC-GCA	tccctggtggctcagaggttaaagtgtctgcctgcaatgcagcagacccaggttcgatccctgggttgggag	CysGCA	NC_037329.1	60714824	60714895	+	72	0	0	0	0	0	0	0	0	0	0	0	0	0
rna4348	GeneID:112443795	Name=TRNAE-UUC	tccctggtggtccagtggttaggtcctggcactttcactgccaagggcccaagttcaatccctggtcagggaa	GluUUC	NC_037329.1	71400837	71400909	-	73	0	0	0	0	0	0	0	0	0	0	0	0	0
rna4349	GeneID:112443798	Name=TRNAC-GCA	tccctggtggctcagatggtaaagcatctgcctgcaatgcaggcaacccaggttcaatccctggcttgggaa	CysGCA	NC_037329.1	71427649	71427720	-	72	0	0	0	0	0	0	0	0	0	0	0	0	0
rna4365	GeneID:112443804	Name=TRNAG-CCC	tccctggtggtccagtggctaagacgctgtgctcccaatgcaggaggcccaggttcaatacctggtcagggaa	GlyCCC	NC_037329.1	71760451	71760523	-	73	0	0	0	0	0	0	0	0	0	0	0	0	0
rna4381	GeneID:112443752	Name=TRNAL-CAA	GCCTTCTTAGCTCAGTAGGCAGTGCATCAGTCTCAAAATCTGAAGGTCCTGAGTTCAAGCCTCAGATAGGGCa	LeuCAA	NC_037329.1	72915310	72915382	+	73	0	0	0	0	0	0	0	0	0	0	0	0	0
rna4401	GeneID:112443805	Name=TRNAE-UUC	tccctggtggtccagtggctaggactcagcactttcactgccagggcccaggttcaacccctggtcagggaa	GluUUC	NC_037329.1	73451995	73452066	-	72	0	0	0	0	0	0	0	0	0	0	0	0	0
rna4440	GeneID:112443806	Name=TRNAC-GCA	tccctggtggctcagaggataaagcgtctgcctgcaatgcaggagacccaggttcgatacctgggttgggaa	CysGCA	NC_037329.1	79719947	79720018	-	72	0	0	0	0	0	0	0	0	0	0	0	0	0
rna4448	GeneID:112443809	Name=TRNAE-UUC	tccctggtggtccagtggttaggactctgcactttcacttctgAGGGtccagtttcaattcctggtcagggaa	GluUUC	NC_037329.1	80100616	80100688	-	73	0	0	0	0	0	0	0	0	0	0	0	0	0
rna4639	GeneID:112443812	Name=TRNAG-CCC	tccctggtggtccagtggttgagactctgcactcccaatgcagggggtccaggttcaatccctggttggggaa	GlyCCC	NC_037329.1	90163476	90163548	-	73	0	0	0	0	0	0	0	0	0	0	0	0	0
rna4645	GeneID:112443753	Name=TRNAC-GCA	tccctagtggctcagttggtaaagaatctgcctgcaatgcaggagacccaggttcgatccctgggtagggaa	CysGCA	NC_037329.1	90213518	90213589	+	72	0	0	0	0	0	0	0	0	0	0	0	0	0
rna4750	GeneID:112443754	Name=TRNAC-GCA	tccccggtggctcagacggtaaagcgcctgcctgcaatgcaggagacccaggttcgatccctgggttgggaa	CysGCA	NC_037329.1	94420376	94420447	+	72	0	0	0	0	0	0	0	0	0	0	0	0	0
rna4931	GeneID:112443814	Name=TRNAC-GCA	tccctggtggctcagaggttaaagcatctgcctgcaatgcaggagacctgggttcgatccccgggttgggaa	CysGCA	NC_037329.1	99210598	99210669	-	72	0	0	0	0	0	0	0	0	0	0	0	0	0
rna4938	GeneID:112443818	Name=TRNAC-GCA	tccctagtagctcagatggtaaagcatctgcctgcaatgcaggagacccaggttcaatccctgggtcgggaa	CysGCA	NC_037329.1	100307515	100307586	-	72	0	0	0	0	0	0	0	0	0	0	0	0	0
rna5006	GeneID:112443758	Name=TRNAS-GGA	tccctggtggctcagaggttaaagcgtctgcctggaatgcaggagacccaggttcgatccctggtttgggaa	SerGGA	NC_037329.1	104716418	104716489	+	72	0	0	0	0	0	0	0	0	0	0	0	0	0
rna5011	GeneID:112443759	Name=TRNAC-ACA	tccctggtggctcagatggtaaagtgtctgcctacaatgcaggagacccaggttcaatccctgggttgggaa	CysACA	NC_037329.1	105865731	105865802	+	72	0	0	0	0	0	0	0	0	0	0	0	0	0
rna5503	GeneID:112443821	Name=TRNAG-CCC	tccctggtggtccagtggctaagactctgtgctcccaatgcagggggtctgggttcaatccccagtcagggaa	GlyCCC	NC_037329.1	119119518	119119590	-	73	0	0	0	0	0	0	0	0	0	0	0	0	0
rna5528	GeneID:112443760	Name=TRNAK-UUU	tcccttgtggtccagtggtcaggactcggCACTTTTACTGCTGTGgccctaggttcaatccctggttgggaaa	LysUUU	NC_037329.1	119475270	119475342	+	73	0	0	0	0	0	0	0	0	0	0	0	0	0
rna5529	GeneID:112443762	Name=TRNAR-CCU	tccctggtggtccagtggctaagactctgtgctcctaagacagggcccaggttcgatccctggtcagggaa	ArgCCU	NC_037329.1	119490619	119490689	+	71	0	0	0	0	0	0	0	0	0	0	0	0	0
rna5765	GeneID:112443823	Name=TRNAC-ACA	tccctggtggctcagatggtaaagcatctgcctacaatgcaggagacccaggttcaatccctggctcaggaa	CysACA	NC_037329.1	122657139	122657210	-	72	0	0	0	0	0	0	0	0	0	0	0	0	0
rna5949	GeneID:112443763	Name=TRNAE-UUC	tccctgatggtctagtggttaggattcggcaCTTTCACTGTCGcagcccaggttcaagccctggtcagggaa	GluUUC	NC_037329.1	126087645	126087716	+	72	0	0	0	0	0	0	0	0	0	0	0	0	0
rna6039	GeneID:112443825	Name=TRNAE-UUC	tccctgacagtccagtggttaggactcagcactttcactgcaggggcctgggttcaacccccagtcagggac	GluUUC	NC_037329.1	127110878	127110949	-	72	0	0	0	0	0	0	0	0	0	0	0	0	0
rna6058	GeneID:112443765	Name=TRNAG-CCC	tccctggtggtccagtggctaagactctgtgctcccaatgcagggagcccaggttcaatccctggtcagggaa	GlyCCC	NC_037329.1	127400051	127400123	+	73	0	0	0	0	0	0	0	0	0	0	0	0	0
rna6068	GeneID:112443771	Name=TRNAG-UCC	tccctggtggcccagtggttaggactctgcacttccacttcagcgtcgcaggttcaatccctggtcggggag	GlyUCC	NC_037329.1	127654634	127654705	+	72	0	0	0	0	0	0	0	0	0	0	0	0	0
rna6100	GeneID:112443827	Name=TRNAE-UUC	TCCCACATGGTCTAGCGgttaggattcctggttttcacccAGGTGGCCCGGGTTCGACTCCCGGTGTGGGAA	GluUUC	NC_037329.1	128295086	128295157	-	72	964	2278	2234	1862	2436	1509	1988	1667	1812	1617	452	1447	3716
rna6165	GeneID:112443773	Name=TRNAG-CCC	tccctggtggtccagtggctaagactctgaactcccaatgcagggggcctgggttcgatccctggccagggaa	GlyCCC	NC_037329.1	129243763	129243835	+	73	0	0	0	0	0	0	0	0	0	0	0	0	0
rna6188	GeneID:112443829	Name=TRNAV-CAC	tccctggtggtccagtggctaagactctgcactcacagtgcagggggcccaggttcgatccctggtcagggaa	ValCAC	NC_037329.1	129611805	129611877	-	73	0	0	0	0	0	0	0	0	0	0	0	0	0
rna6270	GeneID:112443774	Name=TRNAC-GCA	tccctggtagctcagctggtaaagtgtctgcctgcaatgcagaagacccaggttcaatccctgggtcgggac	CysGCA	NC_037329.1	131105379	131105450	+	72	0	0	0	0	0	0	0	0	0	0	0	0	0
rna6432	GeneID:112443831	Name=TRNAC-ACA	tccctggtggctcagacggtaaagtgtctgcctacaatgcaggagacccaggttcgatacctgggttgggaa	CysACA	NC_037329.1	134473502	134473573	-	72	0	0	0	0	0	0	0	0	0	0	0	0	0
rna6577	GeneID:112446165	Name=TRNAP-AGG	GGCTCGTTGGTCTAGGGGTATGATTCTCGCTTAGGGTGCGAGAGGTCCCGGGTTCAAATCCCGGACgagccc	ProAGG	NC_037330.1	1003350	1003421	+	72	2	9	21	32	1	69	133	80	20	2	1574	758	457
rna6578	GeneID:112446195	Name=TRNAP-CGG	GGCTCGTTGGTCTAGGGGTATGATTCTCGCTTCGGGTGCGAGAGGTCCCGGGTTCAAATCCCGGACGAGCCC	ProCGG	NC_037330.1	1004082	1004153	-	72	9	16	66	86	9	134	206	133	48	2	2124	1008	658
rna6639	GeneID:112446275	Name=TRNAC-GCA	tccctggtggctcagagggtaaagtgtctgcctgcaatgcaggagacccaggttcgatccctgggttgggaa	CysGCA	NC_037330.1	2982134	2982205	+	72	0	0	0	0	0	0	0	0	0	0	0	0	0
rna6650	GeneID:112446196	Name=TRNAD-GUC	TCCTCGTTAGTATAGTGGTGAATATCCCTGCCTGTCACGCGGGAGACCAGGATTCGATTCCCTGACGGGGAG	AspGUC	NC_037330.1	3286587	3286658	-	72	0	0	0	0	0	0	0	0	0	0	0	0	0
rna6695	GeneID:112446292	Name=TRNAD-GUC	GCATGGGTGGTTCAGCGGTAGAATTCTCACCTGTCAtgagggaggcccaggttcaTTTCCTGGCCCATGCA	AspGUC	NC_037330.1	6987110	6987180	+	71	0	0	0	0	0	0	0	0	0	0	0	0	0
rna6746	GeneID:112446197	Name=TRNAN-GUU	GTCTCTGTAGCGCAATCGGTTAGCGCGTTCGGCTGTTAACCGAAAGGTTGGTGGTTCGAATCCACCCAGGGACG	AsnGUU	NC_037330.1	8011351	8011424	-	74	3	5	7	5	3	3	7	6	8	6	9	20	6
rna6747	GeneID:112446198	Name=TRNAD-GUC	TCCTCGTTAGTATAGTGGTGAGTATCCCCGCCTGTCacgcgggagaccggggttcgattccCCGACGGGGAG	AspGUC	NC_037330.1	8023793	8023864	-	72	122515	104790	142279	101710	155567	201853	205260	139178	242955	108312	369887	335832	216574
rna6748	GeneID:112446199	Name=TRNAG-UCC	GCGTTGGTGGTATAGTGGTGAGCATAGCTGCCTTCCAAGCAGttgacccgggttcgattcccggcCAACGCA	GlyUCC	NC_037330.1	8024754	8024825	-	72	218016	280448	210882	231554	228582	423812	207230	226604	237956	264731	78783	136709	324449
rna6749	GeneID:112446303	Name=TRNAL-CAG	GTCAGGATGGCCGAGCGGTCTAAGGCGCTGCGTTCAGGTCGCAGTCTCCCCTGGAGGCGTGGGTTCGAATCCCACTTCTGACA	LeuCAG	NC_037330.1	8025475	8025557	+	83	37	67	92	68	37	138	35	94	38	31	41	273	223
rna6751	GeneID:112446314	Name=TRNAG-GCC	gcattggtggttcagtggtagaattctcGCCTGCCACgcgggaggcccgggttcgattcccggcCAATGCA	GlyGCC	NC_037330.1	8034296	8034366	+	71	189745	262363	158900	215271	103470	311548	233073	279187	131307	148360	63016	146893	286154
rna6758	GeneID:112446200	Name=TRNAE-CUC	tccctggtggtctagtggttaggattcggcgCTCTCACCGCCGCGgcccgggttcgattcccggtTAGGGAA	GluCUC	NC_037330.1	8098331	8098402	-	72	277	378	350	319	133	754	402	619	247	168	314	541	1316
rna6759	GeneID:112446201	Name=TRNAG-UCC	GCGTTGGTGGTATAGTGGTGAGCATAGCTGCCTTCCAAGCAGttgacccgggttcgattcccggcCAACGCA	GlyUCC	NC_037330.1	8098701	8098772	-	72	218017	280455	210884	231553	228583	423815	207230	226609	237956	264733	78783	136713	324450
rna6760	GeneID:112446202	Name=TRNAD-GUC	TCCTCGTTAGTATAGTGGTAAGTATCCCCGCCTGTCacgcgggagaccggggttcgattccCCGACGGGGAG	AspGUC	NC_037330.1	8099537	8099608	-	72	954	173	751	394	252	1065	1759	2092	2008	426	4867	1066	2028
rna6761	GeneID:112446203	Name=TRNAG-GCC	GcatgggtggttcagtggtagaattctcGCCTGCCACgcgggaggcccgggttcgattcTCGGGCCATGCA	GlyGCC	NC_037330.1	8100275	8100345	-	71	15	44	16	31	2	31	45	92	16	4	16	49	55
rna6762	GeneID:112446205	Name=TRNAL-CAG	GTCAGGATGGCCGAGCGGTCTAAGGCGCTGCGTTCAGGTCGCAGTCTCCCCTGGAGGCGTGGGTTCGAATCCCACTCCTGACA	LeuCAG	NC_037330.1	8101782	8101864	-	83	9	10	21	18	7	40	21	79	11	3	42	224	164
rna6763	GeneID:112446171	Name=TRNAD-GUC	TCCTCGTTAGTATAGTGGTGAGTATCCCCGCCTGTCacgcgggagaccggggttccatTCCCCGACGGGGAG	AspGUC	NC_037330.1	8102386	8102457	+	72	60	59	84	61	114	105	121	45	190	101	208	72	72
rna6764	GeneID:112446182	Name=TRNAV-CAC	GTTTCCGTAGTGTAGTGGTTATCACGTTCGCCTCACACGCGAAAGGTCCCCGGTTCGAAACCGGGCGGAAACA	ValCAC	NC_037330.1	8134934	8135006	+	73	7194	25320	29061	24322	4979	92078	21422	37887	29627	5577	10214	33509	86317
rna6964	GeneID:112446206	Name=TRNAC-ACA	tccctggtggctcagatggtaaaagcatctgcctacaatgcaggagacccaggttcgatccctgggttgggaa	CysACA	NC_037330.1	10309270	10309342	-	73	0	0	0	0	0	0	0	0	0	0	0	0	0
rna6976	GeneID:112446193	Name=TRNAR-UCU	gtCTCTGTGGCGCAATGGACGAGCGCGCTGGACTTCTAATCCAGAGGTTCCGGGTTCGAGTCCCGGCAGAGATG	ArgUCU	NC_037330.1	10590598	10590671	+	74	0	0	0	0	0	0	0	0	0	0	0	0	0
rna7038	GeneID:112446204	Name=TRNAG-CCC	tccctgatggtccagtggctaagattctgcactcccaatgcagggggcccaggttcaatccctggccagggaa	GlyCCC	NC_037330.1	12340717	12340789	+	73	0	0	0	0	0	0	0	0	0	0	0	0	0
rna7098	GeneID:112446215	Name=TRNAS-GGA	tccctggtggctcagaggttaaagcgtctgcctggaatgcaggacacccaggttcgatccctggctcaggaa	SerGGA	NC_037330.1	13660291	13660362	+	72	0	0	0	0	0	0	0	0	0	0	0	0	0
rna7541	GeneID:112446207	Name=TRNAM-CAU	AGCAGAGTGGCGCAGCGGAAGCGTGCTGGGCCCATAACCCAGAGGTCGATGGATCGAAACCATCCTCTGCTA	MetCAU	NC_037330.1	16711608	16711679	-	72	7736	26813	25887	32879	5098	69367	42996	41706	21926	6434	32774	43244	75594
rna7793	GeneID:112446208	Name=TRNAG-CCC	tccctggtggtccagtggaagactctgcactcccaatgcaggggcccaggttcaatccctggtcagggaa	GlyCCC	NC_037330.1	19744804	19744873	-	70	0	0	0	0	0	0	0	0	0	0	0	0	0
rna7822	GeneID:112446209	Name=TRNAG-CCC	tccctggtggtccaatggctaagactctgcactcccaatgcagggatcctgggttcaatccctggtcagggaa	GlyCCC	NC_037330.1	19847513	19847585	-	73	0	0	0	0	0	0	0	0	0	0	0	0	0
rna7843	GeneID:112446210	Name=TRNAS-GGA	tccctggtggctcagaggttaaagcgtctgcctggaatgcaggagacccgggttcgatccctgggttgggaa	SerGGA	NC_037330.1	20159258	20159329	-	72	0	0	0	0	0	0	0	0	0	0	0	0	0
rna7888	GeneID:112446211	Name=TRNAW-CCA	tccctggtggctcagtgggtaaagcgtccgcctccaatgcgggaggcccaggttcgatccctgggtcgggaa	TrpCCA	NC_037330.1	20610745	20610816	-	72	0	0	0	0	0	0	0	0	0	0	0	0	0
rna7924	GeneID:112446212	Name=TRNAE-UUC	tctctggtggtctagtggctaggattcggCGCTTTCACCGCTGCGgcccgggttcgattcccggtcagggaa	GluUUC	NC_037330.1	20862158	20862229	-	72	2	4	2	5	1	10	2	6	3	0	0	4	8
rna7925	GeneID:112446213	Name=TRNAN-GUU	GTCTCTGTGGCGCAATCGGTTAGCGCGTTCGGCTGTTAACCGAAAGGTTGGTGGTTCGAGCCCACCCAGGGACG	AsnGUU	NC_037330.1	20872402	20872475	-	74	41	43	78	89	57	64	59	70	50	20	240	268	122
rna7926	GeneID:112446236	Name=TRNAH-GUG	GCCGTGATCGTATAGTGGTTAGTACTCTGCGTTGTGGCCGCAGCAACCTCGGTTCGAATCCGAGTCACGGCA	HisGUG	NC_037330.1	20873154	20873225	+	72	596	979	1265	748	555	2042	822	935	1012	652	287	1158	1709
rna7927	GeneID:112446247	Name=TRNAG-CCC	gcattggtggttcagtggtagaattctcGCCTCCcacgtgggagacccgggttcgattcccggcCAATGCA	GlyCCC	NC_037330.1	20877476	20877546	+	71	3	7	3	62	5	67	0	3	3	1	39	3	124
rna7928	GeneID:112446258	Name=TRNAE-UUC	tccctggtggtctagtggctaggatttggCGCTTTCACCGCCGCGgcccgggttcgattcccggtcagagaa	GluUUC	NC_037330.1	20890034	20890105	+	72	4	16	2	7	3	9	8	9	6	4	2	4	9
rna7929	GeneID:112446214	Name=TRNAE-UUC	tccctggtggtctagtggttaggattcggcgCTTTCACCGCCGCGgcccgggttcgattcccggtCAGGGAA	GluUUC	NC_037330.1	20897689	20897760	-	72	1199	995	786	468	564	424	239	1325	157	139	238	269	465
rna7930	GeneID:112446216	Name=TRNAN-GUU	GTCTCTGTGGCGCAATCGGTTAGCGCGTTCGGCTGTTAACCGAAAAGTTGGTGGTTCGAGCCCACCCAGGGACG	AsnGUU	NC_037330.1	20898247	20898320	-	74	1	0	0	0	0	0	0	0	0	0	0	0	0
rna7931	GeneID:112446269	Name=TRNAH-GUG	GCCGTGATCGTATAGTGGTTAGTACTCTGCGTTGTGGCCGCAGCAACCTCGGTTCGAATCCGAGTCACGgca	HisGUG	NC_037330.1	20898974	20899045	+	72	596	979	1265	748	555	2042	822	935	1012	652	287	1158	1709
rna7932	GeneID:112446281	Name=TRNAN-GUU	GTCTCTGTGGCGCAATCGGTTAGCGCGTTCGGCTGTTAACCGAAAGGTTGGTGGTTCGAGCCCACCCAGGGACG	AsnGUU	NC_037330.1	20905102	20905175	+	74	43	43	79	88	57	65	59	71	50	20	240	268	125
rna7940	GeneID:112446283	Name=TRNAV-UAC	GTTTCCGTAGTGTAGTGGTTATCACGTTCGCCTTACACGCGAAAGGTCCCCGGTTCGAAACCGGGCGGAAACA	ValUAC	NC_037330.1	20947989	20948061	+	73	2439	6752	6827	5730	2111	21698	5119	10397	7834	2358	2150	7442	17425
rna7941	GeneID:112446217	Name=TRNAQ-CUG	GGTTCCATGGTGTAATGGTGAGCACTCTGGACTCTGAATCCAGTGATCCGAGTTCAAATCTCGGTGGGACCT	GlnCUG	NC_037330.1	20952469	20952540	-	72	0	0	2	3	0	0	3	1	0	0	1	2	0
rna7942	GeneID:112446284	Name=TRNAN-GUU	GTCTCTGTGGCGCAATCGGTTAGCGCGTTCGGCTGTTAACCGAAAGGTTGGTGGTTCGAGCCCACCCAGGGACG	AsnGUU	NC_037330.1	20956909	20956982	+	74	43	43	79	88	57	65	59	71	50	20	240	268	125
rna7943	GeneID:112446285	Name=TRNAV-CAC	GTTTCCGTAGTGTAGTGGTTATCACGTTCGCCTCACACGCGAAAGGTCCCCGGTTCGAAACCGGGCGGAAACA	ValCAC	NC_037330.1	20957584	20957656	+	73	7193	25327	29061	24319	4978	92088	21420	37880	29623	5576	10217	33510	86315
rna7944	GeneID:112446218	Name=TRNAA-CGC	gcattggtggttcagtggtagaattctcACCTCGCACGCGggaaaccccggttcaattcccaGCCAATGCA	AlaCGC	NC_037330.1	20959931	20960001	-	71	0	0	0	0	0	0	0	0	0	0	0	0	0
rna7945	GeneID:112446286	Name=TRNAV-AAC	GTTTCTGTAGTGTAGTGGTTATCACGTTCGCCTAACACGCGAAAGGTCCCCGGTTCGAAACCGGGCGGAAACA	ValAAC	NC_037330.1	20967927	20967999	+	73	4	8	15	18	2	53	10	24	20	3	4	15	38
rna7946	GeneID:112446287	Name=TRNAV-UAC	GTTTCCGTAGTGTAGTGGTTATCACGTTCGCCTTACACGCGAAAGGTCCCCGGTTCGAAACCGGGCGGAAACA	ValUAC	NC_037330.1	20978865	20978937	+	73	2439	6751	6827	5730	2111	21697	5119	10397	7834	2358	2150	7442	17424
rna7947	GeneID:112446219	Name=TRNAQ-CUG	GGTTCCATGGTGTAATGGTGAGCACTCTGGACTCTGAATCCAGCGATCCGAGTTCAAATCTCGGTGGGACCT	GlnCUG	NC_037330.1	20980650	20980721	-	72	280	290	351	213	433	389	563	366	568	232	841	671	477
rna7948	GeneID:112446288	Name=TRNAN-GUU	GTCTCTGTGGCGCAATCGGTTAGCGCGTTCGGCTGTTAACCGAAAGGTTGGTGGTTCGAGCCCACCCAGGGACG	AsnGUU	NC_037330.1	20981895	20981968	+	74	43	43	79	88	57	65	59	71	50	20	240	268	125
rna7949	GeneID:112446289	Name=TRNAV-UAC	GTTTCCGTAGTGTAGTGGTTATCACGTTCGCCTTACACGCGAAAGGTCCCCGGTTCGAAACCGGGCGGAAACA	ValUAC	NC_037330.1	20991877	20991949	+	73	2439	6751	6827	5730	2111	21699	5119	10397	7834	2358	2150	7442	17425
rna7950	GeneID:112446220	Name=TRNAQ-CUG	GGTTCCATGGTGTAATGGTGAGCACTCTGGACTCTGAATCCAGCGATCCGAGTTCAAATCTCGGTGGGACCT	GlnCUG	NC_037330.1	20993663	20993734	-	72	280	290	351	213	433	389	563	366	568	232	841	671	478
rna7951	GeneID:112446290	Name=TRNAN-GUU	GTCTCTGTGGCGCAATCGGTTAGCGCGTTCGGCTGTTAACCGAAAGGTTGGTGGTTCGAGCCCACCCAGGGACG	AsnGUU	NC_037330.1	20994920	20994993	+	74	43	43	79	88	57	65	59	71	50	20	240	268	125
rna7952	GeneID:112446291	Name=TRNAV-CAC	GTTTCCGTAGTGTAGTGGTTATCACGTTCGCCTCACATGCGAAAGGTCCCCGGTTCGATACCGGGCGGAAAca	ValCAC	NC_037330.1	20995595	20995667	+	73	0	2	5	15	0	24	3	5	5	1	5	4	40
rna7953	GeneID:112446221	Name=TRNAG-CCC	gcattggtggttcagtggtagaattctcTCCTCCcacgcgggagacccgggttcgattcctggccaaTGCA	GlyCCC	NC_037330.1	20997412	20997482	-	71	1	1	0	1	0	0	0	0	0	0	0	0	0
rna7954	GeneID:112446293	Name=TRNAV-CAC	GTTTCTGTAGTGTAGTGGTTATCACGTTCGCCTCACACGAGAAAGGTCCCTGGTTCGAAACCGGGCGGAAACA	ValCAC	NC_037330.1	21012294	21012366	+	73	0	0	0	0	0	0	0	0	0	0	0	0	0
rna7956	GeneID:112446222	Name=TRNAH-GUG	GCCGTGATCGTATAGTGGTTAGTACTCTGCGTTGTGGCCGCAGCAACCTCGGTTCGAATCCGAGTCACGGCA	HisGUG	NC_037330.1	21015831	21015902	-	72	596	981	1265	749	557	2046	822	936	1012	653	288	1159	1710
rna7957	GeneID:112446294	Name=TRNAV-AAC	GTTTCCGTAGTGTAGTGGTTATCACGTTCGCCTAACACGCGAAAGGTCCCCGGTTCGAAACCGGGCGGAAACA	ValAAC	NC_037330.1	21024315	21024387	+	73	2451	6759	6851	5750	2120	21829	5115	10415	7872	2384	2141	7485	17395
rna7958	GeneID:112446223	Name=TRNAN-GUU	GTCTCTGTGGCACAATCGGTTAGCGCTCTCGGCTGTTAACCGAAAGGCTGGTGGTTCGAGCCCACCCAGGGACT	AsnGUU	NC_037330.1	21025040	21025113	-	74	0	0	0	0	0	0	0	0	0	0	0	0	0
rna7959	GeneID:112446295	Name=TRNAV-UAC	GTTTCCGTAGTGTAGTGGTTATCACGTTCGCCTTACACGCGAAAGGTCCCCGGTTCGAAACCGGGCGAAAACA	ValUAC	NC_037330.1	21035265	21035337	+	73	2	14	7	12	4	52	10	23	17	3	5	23	45
rna7960	GeneID:112446224	Name=TRNAQ-CUG	GGTTCCATGGTGTAATGGTGAGCACTCTGGACTCTGAATCCAGCGATCCGAGTTCAAATCTCGGTGGGACCT	GlnCUG	NC_037330.1	21037039	21037110	-	72	280	289	351	213	434	390	562	365	566	232	840	671	476
rna7961	GeneID:112446296	Name=TRNAN-GUU	GTCTCTGTGGCGCAATCGGTTAGCGCGTTCGGCTGTTAACCGAAAGGTTGGTGGTTCGAGCCCACCCAGGGACG	AsnGUU	NC_037330.1	21038302	21038375	+	74	43	43	79	88	57	65	59	71	50	20	240	268	125
rna7962	GeneID:112446297	Name=TRNAV-CAC	GTTTCCGTAGTGTAGTGGTTATCACGTTCGCCTCACACGCGAAAGGTCCCCGGTTCGATACCGGGCGGAAAca	ValCAC	NC_037330.1	21038978	21039050	+	73	234	628	373	341	258	919	613	516	1705	359	93	304	873
rna7963	GeneID:112446225	Name=TRNAG-CCC	gcattggtggttcagtggtagaattctcTCCTCCcacgcgggagacccgggttcgattcctggccaaTGCA	GlyCCC	NC_037330.1	21040374	21040444	-	71	1	1	0	1	0	0	0	0	0	0	0	0	0
rna7964	GeneID:112446226	Name=TRNAH-GUG	GCCGTGATCGTATAGTGGTTAGTACTCTGCGTTGTGGCCGCAGCAACCTCGGTTCGAATCCGAGTCACGGCA	HisGUG	NC_037330.1	21049256	21049327	-	72	596	981	1265	749	557	2046	822	936	1012	653	288	1159	1710
rna7965	GeneID:112446298	Name=TRNAV-AAC	GTTTCCGTAGTGTAGTGGTTATCACGTTCGCCTAACACGCGAAAGGTCCCCGGTTCGAAACCGGGCGGAAACA	ValAAC	NC_037330.1	21057895	21057967	+	73	2439	6721	6814	5704	2104	21700	5093	10374	7835	2373	2127	7439	17294
rna7966	GeneID:112446227	Name=TRNAN-GUU	GTCTCTGTGGCACAATCGGTTAGCGCTCTCGGCTGTTAACCGAAAGGCTGGTGGTTCGAGCCCACCCAGGGACT	AsnGUU	NC_037330.1	21058620	21058693	-	74	0	0	0	0	0	0	0	0	0	0	0	0	0
rna7967	GeneID:112446299	Name=TRNAH-GUG	GCCGTGATCGTATAGTGGTTAGTACTCTGCGTTGTGGCCGCAGCAACCTCGGTTCGAATCCGAGTCACGGCA	HisGUG	NC_037330.1	21063580	21063651	+	72	596	979	1265	748	555	2042	822	935	1012	652	287	1158	1709
rna7969	GeneID:112446228	Name=TRNAV-AAC	GTTTCCGTAGTGTAGTGGTTATCACGTTCGCCTAACACGCGAAAGGTCCCCGGTTCGAAACCGGGCGGAAACA	ValAAC	NC_037330.1	21070275	21070347	-	73	2412	6665	6771	5686	2088	21565	5055	10295	7774	2355	2113	7372	17180
rna7970	GeneID:112446229	Name=TRNAV-AAC	GTTTCCGGTGTAGTGGTTATCACGTTCACCTAACACGTGAAAGGTCCCCGGTTCGAAACCAGGCGGGAACG	ValAAC	NC_037330.1	21077149	21077219	-	71	0	0	0	0	0	0	0	0	0	0	0	0	0
rna7971	GeneID:112446300	Name=TRNAG-CCC	gcattggtggttcagtggtagaattctcGCCTCccacgcaggagacccgggttcgattcccggcCAATGCA	GlyCCC	NC_037330.1	21085364	21085434	+	71	7	10	10	16	2	25	5	14	7	2	8	5	20
rna7972	GeneID:112446230	Name=TRNAE-UUC	tccctggtggtctagtggctaggattcggCGCTTTCACCGCCGCGGCCCGGGTTCAATTCCCGGTCAGGGAA	GluUUC	NC_037330.1	21086134	21086205	-	72	13	14	14	15	3	26	17	23	15	4	4	17	24
rna7973	GeneID:112446231	Name=TRNAV-CAC	GTTTCCGTAGTGTAGTGGTTATCACGTTCGCCTCACACGCGAAAGGTCCCCGGTTCGAAACCGGGCGGAAaca	ValCAC	NC_037330.1	21086725	21086797	-	73	7156	25201	28923	24232	4958	91641	21309	37701	29494	5550	10180	33342	85899
rna7974	GeneID:112446232	Name=TRNAN-GUU	GTCTCTGTGGTGCAGTCGTTTAGCGCATGCGGCTGTTAACCGAAAGGTTGCTGGTTCGAGCCCACCCAGGGACG	AsnGUU	NC_037330.1	21087400	21087473	-	74	0	0	0	0	0	0	0	0	0	0	0	0	0
rna7975	GeneID:112446233	Name=TRNAV-CAC	GTTTCCGTAGTGTAGTGGTTATCACGTTCGCCTCACATGAGAAAGGTCCCCAGTTCGAACCCGGGTGGAAACA	ValCAC	NC_037330.1	21092613	21092685	-	73	0	0	0	0	0	0	0	0	0	0	0	0	0
rna7976	GeneID:112446234	Name=TRNAV-AAC	GTTTCCGTAGTGTAGTGGTTATCACATTCACCTAACACGCGGAAGGTCCCCGGTTCGAAACCGGGCGGAAACA	ValAAC	NC_037330.1	21104694	21104766	-	73	0	0	0	0	0	0	0	0	0	0	0	0	0
rna7977	GeneID:112446301	Name=TRNAG-CCC	gcattggtggttcagtggtagaattctcGCCTCCcacgcgggagacccgggttcgatttccggccaatgca	GlyCCC	NC_037330.1	21112718	21112788	+	71	3	10	11	10	7	13	2	15	11	4	3	5	23
rna7978	GeneID:112446235	Name=TRNAE-UUC	tccctggtggtctagtggctaggattcggCGCTTTCACCGCCGCGgcccgggttcgattcccggtCAGGGAA	GluUUC	NC_037330.1	21113479	21113550	-	72	7470	9317	7310	7909	3384	9904	8808	13460	5254	2547	3522	9995	15065
rna7979	GeneID:112446237	Name=TRNAV-CAC	GTTTCTGTAGTGTAGTGGTTATCACGTTCGCCTCACACGCGAAAGGTCCCCGGTTCGAAACCGGACAGAAAca	ValCAC	NC_037330.1	21114069	21114141	-	73	3	21	4	7	5	28	11	16	43	7	1	10	36
rna7980	GeneID:112446238	Name=TRNAN-GUU	GTCTCTGTGGCGCAATCGGTTAGCGCGTTCGGCTGTTAACCGAAAGGTTGGTGGTTCGAGCCCACCCAGGGACG	AsnGUU	NC_037330.1	21114744	21114817	-	74	41	43	78	89	56	65	59	70	50	20	240	270	122
rna7981	GeneID:112446302	Name=TRNAQ-CUG	GCTTCCATGGTGTAATGGTGAGCACTCTGGACTCTGAATCCAGCGATCCGAGTTCAAAGCTCGGTGGGACCT	GlnCUG	NC_037330.1	21116006	21116077	+	72	0	0	0	0	0	0	0	0	0	0	0	0	0
rna7982	GeneID:112446239	Name=TRNAV-UAC	GATTCCGTAGTGTAGTGGTTATCACGTTCGCCTTACACGCGAAAGATGCCGGGTTCGAGACTGGGCGGAAACA	ValUAC	NC_037330.1	21117572	21117644	-	73	0	0	0	0	0	0	0	0	0	0	0	0	0
rna7983	GeneID:112446240	Name=TRNAV-AAC	GTTTCCGTAGTGTAGTGGTTATCACGTTCGCCTAACACGCGAAAGGTCCCCGGTTCGAAACCGGGCGGAAACA	ValAAC	NC_037330.1	21128448	21128520	-	73	2407	6658	6760	5673	2086	21530	5042	10280	7765	2347	2108	7357	17149
rna7984	GeneID:112446304	Name=TRNAN-GUU	GTCTCTGTGGCGCAATCGGTTAGCGCGTTCGGCTGTTAACTGAAAGGTTGGTGGTTCGAGCCCACCCAGGGATG	AsnGUU	NC_037330.1	21144119	21144192	+	74	1	0	0	0	0	0	0	0	0	0	0	0	0
rna7985	GeneID:112446305	Name=TRNAV-CAC	CTTTCCGTGGTGTAGTGGTTATCACGTTTGCCTCACATGTGAAAAGTCTCCGGTTCGAAACCAGGCGGAAATa	ValCAC	NC_037330.1	21144775	21144847	+	73	0	0	0	0	0	0	0	0	0	0	0	0	0
rna7986	GeneID:112446306	Name=TRNAH-GUG	GCCGTGATCGTATAGTGGTTAGTACTCTGCGTTGTGGCCGCAGCAACCTCGGTTCGAATCCGAGTCACGGCA	HisGUG	NC_037330.1	21148775	21148846	+	72	596	979	1265	748	555	2042	822	935	1012	652	287	1158	1709
rna7987	GeneID:112446307	Name=TRNAN-GUU	GTCTCTGTGGCGCAATCGGTTAGTGCGTTCGGCTGTTAACCGAAAGGTTGGTGGTTCAAGCCCACCCAGGGACG	AsnGUU	NC_037330.1	21152548	21152621	+	74	0	0	0	1	0	0	0	0	0	0	1	0	0
rna7988	GeneID:112446241	Name=TRNAV-AAC	GTTTCTGTAGTGTAGTGGTTATCACATTTGCCTAACACACAAAAGGTCCCTGGTTCGAAACCAGGCAGAAACA	ValAAC	NC_037330.1	21161570	21161642	-	73	0	0	0	0	0	0	0	0	0	0	0	0	0
rna7989	GeneID:112446242	Name=TRNAV-CAC	ATTTCTGTAGTGTAGTGGTTATCACGTTCGCCTCACACGCGAAAGGTCCTCGGTTTGAAACCACGTGGAAACA	ValCAC	NC_037330.1	21165070	21165142	-	73	0	0	0	0	0	0	0	0	0	0	0	0	0
rna7990	GeneID:112446243	Name=TRNAN-GUU	GTCTCTGTGGCGCAATCGGTTAGCGCGTTCGGCTGTTAACCGAAAGGTTGGTGGTTCGAGCCCACCCAGGGACG	AsnGUU	NC_037330.1	21197565	21197638	-	74	41	43	78	89	57	64	60	70	50	20	240	268	122
rna7991	GeneID:112446308	Name=TRNAH-GUG	GCCGTGATCGTATAGTGGTTAGTACTCTGCGTTGTGGCCGCAGCAACCTCGGTTCGAATCCGAGTCACGGCA	HisGUG	NC_037330.1	21198328	21198399	+	72	596	980	1267	750	555	2042	823	935	1013	653	288	1159	1710
rna7992	GeneID:112446309	Name=TRNAE-UUC	tccctggtggtctagtggctaggattcggCGCTTTCACCGCCGCGgcccgggttcgattcccggtCAGGGAA	GluUUC	NC_037330.1	21204594	21204665	+	72	6241	4821	3672	3688	3040	3317	3980	5580	3045	2290	1143	3102	4167
rna7993	GeneID:112446244	Name=TRNAG-CCC	gcattggtggttcagtggtagaattctcGCCTCCcacgcgggagacccgggttcgattcccggcCAATGCA	GlyCCC	NC_037330.1	21206921	21206991	-	71	2625	4661	3645	3970	2245	6270	2347	5532	4466	2563	1203	2269	5413
rna7994	GeneID:112446310	Name=TRNAG-CCC	gcattggtggttcagtggtagaattctcGCCTCCcacgcgggagacccgggttcgattcccggcCAATGCA	GlyCCC	NC_037330.1	21208694	21208764	+	71	2627	4680	3666	3988	2244	6306	2368	5543	4461	2563	1208	2277	5438
rna7995	GeneID:112446311	Name=TRNAG-CCC	gcattggtggttcagtggtagaattctcGCCTCCcacgcgggagacccgggttcgattcccggcCAATGCA	GlyCCC	NC_037330.1	21210205	21210275	+	71	2626	4679	3665	3985	2244	6300	2367	5544	4459	2562	1207	2276	5435
rna7996	GeneID:112446245	Name=TRNAE-UUC	tccctggtggtctagtggctaggattcggCGCTTTCACCGCCGCGgcccgggttcgattcccggtCAGGGAA	GluUUC	NC_037330.1	21212531	21212602	-	72	7467	9312	7308	7906	3380	9904	8807	13456	5254	2545	3518	9990	15063
rna7997	GeneID:112446246	Name=TRNAH-GUG	GCCGTGATCGTATAGTGGTTAGTACTCTGCGTTGTGGCCGCAGCAACCTCGGTTCGAATCCGAGTCACGGCA	HisGUG	NC_037330.1	21218714	21218785	-	72	597	987	1269	753	558	2050	825	938	1015	656	289	1162	1717
rna7998	GeneID:112446312	Name=TRNAN-GUU	GTCTCTGTGGCGCAATCGGTTAGCGCGTTCGGCTGTTAACCGAAAGGTTGGTGGTTCGAGCCCACCCAGGGACG	AsnGUU	NC_037330.1	21219475	21219548	+	74	45	47	85	94	58	69	65	77	52	20	261	295	141
rna7999	GeneID:112446248	Name=TRNAH-GUG	GCCGTGATCGTATAGTGGTTAGTACTCTGCGTTGTGGCCGCAGCAACCTCGGTTCGAATCCGAGTCACGGCA	HisGUG	NC_037330.1	21227690	21227761	-	72	598	988	1274	755	558	2052	828	939	1019	657	292	1171	1722
rna8000	GeneID:112446313	Name=TRNAN-GUU	GTCTCTGTGGCGCAATCGGTTAGCGCGTTCGGCTGTTAACCGAAAGGTTGGTGGTTCAAGCCCACCCAGGGACG	AsnGUU	NC_037330.1	21228571	21228644	+	74	2	13	7	5	7	5	16	4	17	1	12	58	31
rna8001	GeneID:112446315	Name=TRNAV-CAC	GTTTCTGTAGTGTAGTGGTTATCACGTTCGCCTCACACGCGAAAGGTCCCCGGTTCGAAACCGGGCAGGAACA	ValCAC	NC_037330.1	21262480	21262552	+	73	23	63	71	44	18	144	55	96	120	29	18	95	181
rna8002	GeneID:112446316	Name=TRNAV-AAC	GTTTCCGTAGTGTAGTGGTTATCACGTTCGCCTAACACGCGAAAGGTCCCCGGTTCGAAACCGGGCGGAAACA	ValAAC	NC_037330.1	21265184	21265256	+	73	2451	6745	6848	5739	2122	21799	5113	10416	7871	2388	2142	7483	17380
rna8003	GeneID:112446249	Name=TRNAN-GUU	GTCTCTGTGGCGCAATCGGTGAGCGCGTTCGGCTGTTAACCGAAAGGTTGGTGGTTCGAGCCCACCCAGGGACG	AsnGUU	NC_037330.1	21271703	21271776	-	74	0	0	9	3	1	6	1	4	3	0	4	10	4
rna8004	GeneID:112446250	Name=TRNAH-GUG	GCCGTGATCGTATAGTGGTTAGTACTCTGCGTTGTGGCCGCAGCAACCTCGGTTCGAATCCGAGTCACGGCA	HisGUG	NC_037330.1	21276035	21276106	-	72	593	980	1262	747	555	2044	822	936	1010	651	286	1157	1706
rna8008	GeneID:112446251	Name=TRNAQ-CUG	GGTTCCATGGTGTAATGGTGAGCACTCTGGACTCTGAATCCAGCGATCCGAGTTCAAATCTCGGTGGGACCT	GlnCUG	NC_037330.1	21312527	21312598	-	72	280	289	351	213	433	389	562	364	566	232	840	671	476
rna8009	GeneID:112446317	Name=TRNAN-GUU	GTCTCTGTGGCGCAATCGGTTAGCGCGTTCGGCTGTTAACCGAAAGGTTGGTGGTTCGAGCCCACCCAGGGACG	AsnGUU	NC_037330.1	21316056	21316129	+	74	43	43	79	88	57	65	59	71	50	20	240	268	125
rna8010	GeneID:112446318	Name=TRNAV-CAC	GTTTCCGTAGTGTAGTGGTTATCACGTTCGCCTCACACGCGAAAGGTCCCCGGTTCGAAACCGGGCGGAAACA	ValCAC	NC_037330.1	21316761	21316833	+	73	7202	25355	29095	24353	4982	92202	21458	37910	29675	5585	10235	33558	86394
rna8011	GeneID:112446319	Name=TRNAE-UUC	tccctggtggtctagtggctaggattcggCGCTTTCACCGCCGCGgcccgggttcgattcccggtcagggaa	GluUUC	NC_037330.1	21317723	21317794	+	72	6241	4812	3652	3676	3039	3305	3968	5561	3040	2285	1124	3096	4159
rna8012	GeneID:112446166	Name=TRNAN-GUU	GTCTCTGTGGCGCAATCGGTTAGCGCGTTCGGCTGTTAACCGGAAGGTTGGTGGTTCGAGCCCACCCAGGGACG	AsnGUU	NC_037330.1	21318781	21318854	+	74	5	4	9	6	7	9	7	9	8	1	19	24	11
rna8015	GeneID:112446167	Name=TRNAN-GUU	GTCTCTGTGGCGCAATCGGTTAGCGCGTTCGGCTGTTAACCGAAAGGTTGGTGGTTCGAGCCCACCCAGGGACG	AsnGUU	NC_037330.1	21340083	21340156	+	74	43	43	79	88	57	65	59	71	50	20	240	268	125
rna8017	GeneID:112446252	Name=TRNAK-CUU	GCCCGGCTAGCTCAGTCGGTAGAGCATGAGACTCTTAATCTCAGGGTCGTGGGTTCGAGCCCCACGTTGGGCG	LysCUU	NC_037330.1	21347701	21347773	-	73	572409	494674	664500	572806	676778	942143	1449396	527431	943582	500667	1478398	919435	808683
rna8018	GeneID:112446253	Name=TRNAH-GUG	GCCGTGATCGTATAGTGGTTAGTACTCTGCGTTGTGGCCGCAGCAACCTCGGTTCGAATCCGAGTCACGGCA	HisGUG	NC_037330.1	21348793	21348864	-	72	596	981	1265	749	557	2046	822	936	1012	653	288	1159	1710
rna8019	GeneID:112446254	Name=TRNAG-UCC	GCGTTGGTGGTATAGTGGTGAGCATAGCTGCCTTCCAAGCAGttgacccgggttcgattcccggcCAACGCA	GlyUCC	NC_037330.1	21349675	21349746	-	72	218227	280717	211126	231757	228855	424281	207529	226875	238241	265055	78889	136941	324760
rna8020	GeneID:112446255	Name=TRNAE-CUC	tccctggtggtctagtggttaggattcggcgCTCTCACCGCCGCGgcccgggttcgattcccggtCAGGGAA	GluCUC	NC_037330.1	21352358	21352429	-	72	162877	147630	103836	126711	52314	146136	157229	190418	71011	58054	65806	126198	194667
rna8097	GeneID:112446168	Name=TRNAS-GGA	gccctggtggctcagacggtaaagcgtctgcctggaatgcaggagacccaggttcgattcctgggttgggaa	SerGGA	NC_037330.1	22643075	22643146	+	72	0	0	0	0	0	0	0	0	0	0	0	0	0
rna8103	GeneID:112446256	Name=TRNAC-GCA	GGGGGTACAGCTCAGTGGTAGAGCATTTGACTGCAGATCAAGAGGTCCCTGGTTCAAATCCGGGTGCCCCCT	CysGCA	NC_037330.1	22722293	22722364	-	72	0	0	0	0	0	0	0	1	0	0	0	0	1
rna8104	GeneID:112446169	Name=TRNAN-GUU	GTCTCTGTGGTGCAATTGGTTAGCACGTTCAGCTGTTAACTGAAAGGTTGGTGGTTCGAGCCCACCCAGGGACG	AsnGUU	NC_037330.1	22724173	22724246	+	74	0	0	0	0	0	0	0	0	0	0	0	0	0
rna8107	GeneID:112446170	Name=TRNAQ-CUG	GGTTCCATGGTGTAATGGTGAGCACTCTGGACTCTGAATCCAGCGATCCGAGTTCGAATCTCGGTGGGACCT	GlnCUG	NC_037330.1	22739543	22739614	+	72	1001	1083	1222	907	1411	1677	2530	1187	1935	792	2489	2496	1648
rna8108	GeneID:112446257	Name=TRNAN-GUU	GTCTCTGTGGCGCAATCGGTTAGCGCGTTCGGCTGTTAACCGAAAGGTTGGTGGTTCAAGCCCACCCAGGGACG	AsnGUU	NC_037330.1	22741720	22741793	-	74	2	11	7	5	7	5	16	4	16	1	11	53	30
rna8187	GeneID:112446259	Name=TRNAE-UUC	tccctggtggtccagtggttaagacactgcactttcaatgcagggggcccaggttcgacccttggtcaggaaa	GluUUC	NC_037330.1	25968055	25968127	-	73	0	0	0	0	0	0	0	0	0	0	0	0	0
rna8195	GeneID:112446260	Name=TRNAC-GCA	tccctggtggctcagatggtaaagcatctgcctgcaatgcaggagacccaggttcaatccctgggttgggaa	CysGCA	NC_037330.1	26054181	26054252	-	72	0	0	0	0	0	0	0	0	0	0	0	0	0
rna8397	GeneID:112446261	Name=TRNAD-AUC	tccctgatggtccaggggaTAAGCCTCTGCActatcaatgcaggggacccaggtttgattcctggtcggggaa	AspAUC	NC_037330.1	31554060	31554132	-	73	0	0	0	0	0	0	0	0	0	0	0	0	0
rna8467	GeneID:112446172	Name=TRNAK-UUU	GCCtgggtagctcagttggtagagcaTCAGACTTTTAATCTGAGGGCCCAGGGTTCAAGTCCCTGTCCAGGCA	LysUUU	NC_037330.1	32704291	32704363	+	73	3	3	5	6	4	3	3	6	3	5	2	3	6
rna8635	GeneID:112446262	Name=TRNAC-ACA	tccctggtggctcagatggtaaagtatctgcctacaatgcaggagacccaggttcaatccctggatggggaa	CysACA	NC_037330.1	36340799	36340870	-	72	0	0	0	0	0	0	0	0	0	0	0	0	0
rna8636	GeneID:112446173	Name=TRNAC-GCA	tccctagtggctcagttggtaaagcatttgcctgcaatgcgggagtcccaggttcgatccctgggttgggaa	CysGCA	NC_037330.1	37143674	37143745	+	72	0	0	0	0	0	0	0	0	0	0	0	0	0
rna8767	GeneID:112446263	Name=TRNAY-GUA	tcccttgtagctgagttggtaaagaatctgcctgtaatgcaggagacccaggttcaattcctgggttgggaa	TyrGUA	NC_037330.1	48477011	48477082	-	72	0	0	0	0	0	0	0	0	0	0	0	0	0
rna8784	GeneID:112446264	Name=TRNAR-UCU	GGCTCCGTGGCGCAATGGATAGCGCATTGGACTTCTAGAGGTTGAAGGCATTCAAAGGTTCCGGGTTCGAGTCCCGGCGGAGTCG	ArgUCU	NC_037330.1	49636867	49636951	-	85	0	0	1	3	0	3	4	2	1	0	0	1	3
rna8832	GeneID:112446174	Name=TRNAC-ACA	tccctggtggctcaaatggtaaagtgtctgcctacaatgcaggagacccaggttcgatccctggtttgggaa	CysACA	NC_037330.1	50890114	50890185	+	72	0	0	0	0	0	0	0	0	0	0	0	0	0
rna8872	GeneID:112446265	Name=TRNAE-UUC	tccctggtggtccagtggttaggactccgtgctttcaatgctgtggcccagattcaatccctggtcagggaa	GluUUC	NC_037330.1	51223043	51223114	-	72	0	0	0	0	0	0	0	0	0	0	0	0	0
rna8899	GeneID:112446175	Name=TRNAC-GCA	tccctggtggctcagaggttaaagcgtctgcctgcaatgcgggagacccaggttcgatccctgggttgggaa	CysGCA	NC_037330.1	52952648	52952719	+	72	0	0	0	0	0	0	0	0	0	0	0	0	0
rna8995	GeneID:112446176	Name=TRNAD-GUC	TCTTCGTTAGTATAGTGGTGAATATCCCCGCCTGTCACGCcagagaccggggttcgattccCCGACGGGGAG	AspGUC	NC_037330.1	55975398	55975469	+	72	0	0	2	0	0	1	1	0	0	1	1	0	2
rna9011	GeneID:112446266	Name=TRNAC-GCA	tccctggtggctcagaggttaaagcacctgcctgcaatgcaggagacccaggttcgatccctgggtcgggaa	CysGCA	NC_037330.1	57374613	57374684	-	72	0	0	0	0	0	0	0	0	0	0	0	0	0
rna9051	GeneID:112446177	Name=TRNAW-CCA	tccctgttggctcagaggttaaagcatccgcctccaatgtgggagacccaggttcgatccctggatagggaa	TrpCCA	NC_037330.1	58963241	58963312	+	72	0	0	0	0	0	0	0	0	0	0	0	0	0
rna9113	GeneID:112446178	Name=TRNAC-ACA	accctgctggctcagatggtaaagcatctgcctacaatgcaggagacccaggttcaatccctgggttgggaa	CysACA	NC_037330.1	63459810	63459881	+	72	0	0	0	0	0	0	0	0	0	0	0	0	0
rna9131	GeneID:112446267	Name=TRNAG-CCC	tccctggtggtccagtagctaagactctgtactcccaatgcagggggcccaggttcaatccctggtcagggaa	GlyCCC	NC_037330.1	66622930	66623002	-	73	0	0	0	0	0	0	0	0	0	0	0	0	0
rna9188	GeneID:112446268	Name=TRNAC-GCA	tccctgatagctcagttggtaaagaatctgcctgcaatgcaggagaccctggttcgattcctggtcgggaag	CysGCA	NC_037330.1	68895590	68895661	-	72	0	0	0	0	0	0	0	0	0	0	0	0	0
rna9220	GeneID:112446270	Name=TRNAC-ACA	tccctggtggctcagacggtaaagcatctgcctacaatgcgggagacccaggttcgatccctgggtagggaa	CysACA	NC_037330.1	71619030	71619101	-	72	0	0	0	0	0	0	0	0	0	0	0	0	0
rna9224	GeneID:112446179	Name=TRNAW-CCA	tccctggtggctcagaggttaaagcgtctgcctccaatgcgggagacccaggttcgatccctgggtcgggaa	TrpCCA	NC_037330.1	74126279	74126350	+	72	0	0	0	0	0	0	0	0	0	0	0	0	0
rna9265	GeneID:112446271	Name=TRNAD-GUC	TCCTCTTTAGTATAGTGGTGAGTATCCCCACCTGTCacgtgggagaccagggttcgattccctgATGGGGAG	AspGUC	NC_037330.1	77184752	77184823	-	72	0	0	0	0	0	0	0	0	0	0	0	0	0
rna9272	GeneID:112446180	Name=TRNAW-CCA	tctctggtggctcagaggttaaagcgtctgcctccaatgcaggagacccaggttcgatccctgggttgggaa	TrpCCA	NC_037330.1	77862323	77862394	+	72	0	0	0	0	0	0	0	0	0	0	0	0	0
rna9339	GeneID:112446181	Name=TRNAC-GCA	tccctggtggctcagatggtaaagcgtctgcctgcaatgcaggagacccaggttcaatccctgggttgggaa	CysGCA	NC_037330.1	79224820	79224891	+	72	0	0	0	0	0	0	0	0	0	0	0	0	0
rna9355	GeneID:112446183	Name=TRNAE-UUC	tccctagtggtccagtggttagaactcggcactttcactgccaagggcccaggttcaatccctggttgaggaa	GluUUC	NC_037330.1	80234673	80234745	+	73	0	0	0	0	0	0	0	0	0	0	0	0	0
rna9358	GeneID:112446184	Name=TRNAG-GCC	tccctggtggtctagtggtttaagactctgcactgccaATACAgcaggcccaggttcaatccctggtcagggag	GlyGCC	NC_037330.1	80372495	80372568	+	74	0	0	0	0	0	0	0	0	0	0	0	0	0
rna9408	GeneID:112446272	Name=TRNAC-ACA	tccttggtggctcagatggtaaagtgtctgcctacaatgcaggagacccaggttcgatccctgggtcaggaa	CysACA	NC_037330.1	83222971	83223042	-	72	0	0	0	0	0	0	0	0	0	0	0	0	0
rna9476	GeneID:112446185	Name=TRNAG-CCC	tccctggtggtccagtggctaagactctgcactcccaatgcaggggacccaggttcaatccctggtcaaggag	GlyCCC	NC_037330.1	87180141	87180213	+	73	0	0	0	0	0	0	0	0	0	0	0	0	0
rna9512	GeneID:112446186	Name=TRNAW-CCA	tccttggtggtccagtggttaagactctgcaccccAAATGCAGagagcccaggttcgatccctggttggggaa	TrpCCA	NC_037330.1	89733514	89733586	+	73	0	0	0	0	0	0	0	0	0	0	0	0	0
rna9539	GeneID:112446273	Name=TRNAP-AGG	GGCTTGTTGGTCTAGGGGTATGATTCTCGCTTAGGGTGAGAGAGGTCCTGGCTTCAAATCCCAGACGAGCCc	ProAGG	NC_037330.1	91675780	91675851	-	72	0	0	0	0	0	0	0	0	0	0	0	0	0
rna9597	GeneID:112446187	Name=TRNAE-UUC	tccctggcagtccagtggataggactcagtgctttcactgctggggcccaggttcaatccctggctggggaa	GluUUC	NC_037330.1	92377030	92377101	+	72	0	0	0	0	0	0	0	0	0	0	0	0	0
rna9757	GeneID:112446274	Name=TRNAT-AGU	GGCTCCGTGGCTTAGCTGGTTAAAGCGCCTGTCTAGTAAACAGGAGatcctgggttcaaaccccagtGGGGCCT	ThrAGU	NC_037330.1	97949989	97950062	-	74	0	0	0	0	0	0	0	0	0	0	0	0	0
rna9766	GeneID:112446188	Name=TRNAR-ACG	tccctggtggctcagatggtaaagcatctgcctacgatgcaggagacccaggttcgatccctgggttgggaa	ArgACG	NC_037330.1	98075796	98075867	+	72	0	0	0	0	0	0	0	0	0	0	0	0	0
rna9832	GeneID:112446189	Name=TRNAY-GUA	tccctgatagctcagttggtaaagtatctgcctgtagtgcaggagacctgggttcaatccctaggtagggaa	TyrGUA	NC_037330.1	99621323	99621394	+	72	0	0	0	0	0	0	0	0	0	0	0	0	0
rna9976	GeneID:112446276	Name=TRNAC-ACA	tccctggtggctcagacggtaaagcgtctgcctacaatgcaggagacccgggttcgatccctgggtagggaa	CysACA	NC_037330.1	101305361	101305432	-	72	0	0	0	0	0	0	0	0	0	0	0	0	0
rna10057	GeneID:112446277	Name=TRNAC-ACA	ccctggtggcttagaggttaaagcgtctgcctacaatgcaggagacccaggttcgatccctggatcaggaa	CysACA	NC_037330.1	102304359	102304429	-	71	0	0	0	0	0	0	0	0	0	0	0	0	0
rna10379	GeneID:112446278	Name=TRNAA-UGC	GGGgatgtagctcagtggtagagcgcATGCTTTGCATGTATGaggccccgggttcaatccccggcaTCTcca	AlaUGC	NC_037330.1	107039873	107039944	-	72	328	351	318	237	379	552	324	215	241	378	91	394	295
rna10390	GeneID:112446190	Name=TRNAG-CCC	tcgctggtggtccagtggctaggactctgtgctcccaatgcaggggacccaggttcgatccctggtcagggaa	GlyCCC	NC_037330.1	107343177	107343249	+	73	0	0	0	0	0	0	0	0	0	0	0	0	0
rna10463	GeneID:112446191	Name=TRNAG-CCC	tccctggtggtccagtggttaagattctgagctcccaatgcagagggcccaggttagatccctggtcagggaa	GlyCCC	NC_037330.1	109681208	109681280	+	73	0	0	0	0	0	0	0	0	0	0	0	0	0
rna10484	GeneID:112446192	Name=TRNAD-AUC	tccctggtggtctggtggttaggactctacactatcactgctgagggcccaggttcaatccctggtcagggaa	AspAUC	NC_037330.1	109850340	109850412	+	73	0	0	0	0	0	0	0	0	0	0	0	0	0
rna10560	GeneID:112446279	Name=TRNAC-GCA	tccctggtggctcagacggtaaagcgtctgcctgcaatgcaggagacccaggttcaattcctgggtcaggaag	CysGCA	NC_037330.1	111358578	111358650	-	73	0	0	0	0	0	0	0	0	0	0	0	0	0
rna10561	GeneID:112446194	Name=TRNAC-ACA	tccctggtggctcagatggtaaagcgtctgcctacaatgcggaagacccaggttcaatccctggattgggaa	CysACA	NC_037330.1	111494422	111494493	+	72	0	0	0	0	0	0	0	0	0	0	0	0	0
rna10678	GeneID:112446280	Name=TRNAE-UUC	tccctggtggtccagtggttaggacttagtgctttcactgctctgggcccaggttcaatccctggtcagggaa	GluUUC	NC_037330.1	115762454	115762526	-	73	0	0	0	0	0	0	0	0	0	0	0	0	0
rna10683	GeneID:112446282	Name=TRNAG-CCC	tccctggtggtccagtggttaagactttgcactcccaatgcaggggacacaggttcaagccctgattggggaa	GlyCCC	NC_037330.1	115901824	115901896	-	73	0	0	0	0	0	0	0	0	0	0	0	0	0
rna11030	GeneID:112446544	Name=TRNAY-AUA	tccctagtggctcagatggtaaagtgtctgcctataatgcaggagacccaggttcgatccctgggttgggaa	TyrAUA	NC_037331.1	563178	563249	+	72	0	0	0	0	0	0	0	0	0	0	0	0	0
rna11036	GeneID:112446568	Name=TRNAC-ACA	tccctggtggctcagacggtaaagcgcctgcctacaatgcaggagacccaggttccatccctgacttgggaa	CysACA	NC_037331.1	936189	936260	+	72	0	0	0	0	0	0	0	0	0	0	0	0	0
rna11049	GeneID:112446588	Name=TRNAT-UGU	GTCTCCATAGCTCAGTGGTTAGAGCACTGGTCTTGTAAACCAGGGGTCGTGAGTTCGATCCCCGCTGGGGCCT	ThrUGU	NC_037331.1	5298477	5298549	-	73	0	0	0	0	0	0	0	0	0	0	0	0	0
rna11153	GeneID:112446579	Name=TRNAC-ACA	tccctggtggctcagatggtaaagcgtctgcctacaatgcaggagacccaggttcgatccctggtttgggaa	CysACA	NC_037331.1	9483495	9483566	+	72	0	0	0	0	0	0	0	0	0	0	0	0	0
rna11181	GeneID:112446590	Name=TRNAG-CCC	tccctgatggtccagtggctaagactctgcattcccaatgcagggggcccaggtctgatccctggtcagggaa	GlyCCC	NC_037331.1	9837656	9837728	+	73	0	0	0	0	0	0	0	0	0	0	0	0	0
rna11354	GeneID:112446601	Name=TRNAC-GCA	tccctggtagctcagcagttagagcatctgcctgcaatgcaggagacccaggttcgatccctgggttgggaa	CysGCA	NC_037331.1	16735036	16735107	+	72	0	0	0	0	0	0	0	0	0	0	0	0	0
rna11355	GeneID:112446589	Name=TRNAC-GCA	tccctggtggctcagaggttaaagcatctgcctgcaatgcaggagacccaggttcgatccctgggtcaggaag	CysGCA	NC_037331.1	17065366	17065438	-	73	0	0	0	0	0	0	0	0	0	0	0	0	0
rna11403	GeneID:112446591	Name=TRNAC-GCA	tccctggtggctcagtcggtaaagcgtctgcctgcaatgcaggagacccaggttcaattcctgggtcgggaa	CysGCA	NC_037331.1	22814563	22814634	-	72	0	0	0	0	0	0	0	0	0	0	0	0	0
rna11408	GeneID:112446550	Name=TRNAN-GUU	GTCTCTGTGGTGCAATCGGTTATCATGTTCAGCTGTTAACTGAAAAATTGGTGGTTCGAGCCCATCCAGGGATG	AsnGUU	NC_037331.1	24056196	24056269	+	74	0	0	0	0	0	0	0	0	0	0	0	0	0
rna11447	GeneID:112446559	Name=TRNASTOP-UCA	tccctggtggctcagaggttaaagcgtctgccttcaatgcaggagacccgggttcgatccctgggtcgggaa	STOPUCA	NC_037331.1	25837436	25837507	+	72	0	0	0	0	0	0	0	0	0	0	0	0	0
rna11486	GeneID:112446592	Name=TRNAC-GCA	tccctgatggctcagttggtaaagaatctgtctgcaatgcaggagacccaggttcaattcctgggtagggaa	CysGCA	NC_037331.1	29852552	29852623	-	72	0	0	0	0	0	0	0	0	0	0	0	0	0
rna11487	GeneID:112446593	Name=TRNAC-GCA	tccctgatggctcagttggtaaagaatctgtctgcaatgcaggagacccaggttcaattcctgggtagggaa	CysGCA	NC_037331.1	29856094	29856165	-	72	0	0	0	0	0	0	0	0	0	0	0	0	0
rna11488	GeneID:112446594	Name=TRNAC-GCA	tccctgatggctcagttggtaaagaatctgtctgcaatgcaggagacccaggttcaattcctgggtagggaa	CysGCA	NC_037331.1	29859636	29859707	-	72	0	0	0	0	0	0	0	0	0	0	0	0	0
rna11500	GeneID:112446560	Name=TRNAC-GCA	tccctggtggctcagtcggtaaagtgtctgcctgcaatgcaggagacccaggttcgatccctgcgttgggaag	CysGCA	NC_037331.1	30522728	30522800	+	73	0	0	0	0	0	0	0	0	0	0	0	0	0
rna11573	GeneID:112446561	Name=TRNAC-GCA	tcccagttggctcagacggtaaagcgtctgcctgcaatgcaggagacccaggttcaatccctgggttgggat	CysGCA	NC_037331.1	32827677	32827748	+	72	0	0	0	0	0	0	0	0	0	0	0	0	0
rna11603	GeneID:112446562	Name=TRNAS-GGA	ttcctggtggctcagaggttaaagcgtctgcctggaatgcaggagacccgggttcgatccctgggtcgggaag	SerGGA	NC_037331.1	34061782	34061854	+	73	0	0	0	0	0	0	0	0	0	0	0	0	0
rna11609	GeneID:112446595	Name=TRNAC-GCA	ttcctggtggctcagatggtaaagtgtctgcctgcaatgcaggagacccaggttcaaaccctgggtagggaa	CysGCA	NC_037331.1	35034254	35034325	-	72	0	0	0	0	0	0	0	0	0	0	0	0	0
rna11881	GeneID:112446563	Name=TRNAW-CCA	tccctggtggctcagaggttaaagcgtctgcctccaatgcaggagacccgggttcgatccctgggtcgggaa	TrpCCA	NC_037331.1	48949254	48949325	+	72	0	0	0	0	0	0	0	0	0	0	0	0	0
rna11930	GeneID:112446596	Name=TRNAC-ACA	ttcctgatggctcagatggtaaagcgtctgcctacaatgcaggagacccaggttcaatccctgggttgggaag	CysACA	NC_037331.1	50729014	50729086	-	73	0	0	0	0	0	0	0	0	0	0	0	0	0
rna12018	GeneID:112446597	Name=TRNAS-GGA	tccctggtggctcagaggttaaagcgtctgtctggaatgcaggagacccaggttcgatccctgggtcgggaa	SerGGA	NC_037331.1	58619268	58619339	-	72	0	0	0	0	0	0	0	0	0	0	0	0	0
rna12083	GeneID:112446564	Name=TRNAG-GCC	tctctggtggtccagtggttaagattctgcactgcCAATGCATGGgttacaggttcgatccctggtcagggaa	GlyGCC	NC_037331.1	61321942	61322014	+	73	0	0	0	0	0	0	0	0	0	0	0	0	0
rna12351	GeneID:112446598	Name=TRNAC-GCA	tccctggtggctcagacggtaaagcgtctgcctgcaatgtgggagacccaggttcgatccctggttagggaa	CysGCA	NC_037331.1	72010929	72011000	-	72	0	0	0	0	0	0	0	0	0	0	0	0	0
rna12373	GeneID:112446565	Name=TRNAC-GCA	tccctgctggctaagatggtaaagaatctgcctgcaaagcagcagacccaggttcgatccctgggttgggaa	CysGCA	NC_037331.1	73204228	73204299	+	72	0	0	0	0	0	0	0	0	0	0	0	0	0
rna12395	GeneID:112446599	Name=TRNAI-AAU	GGCCGGTTAGCTCAGTTGATTAGAGTGTGGTGCTAATAACGCCAGGgtcacgggttcgatccctgtgcaGGCCA	IleAAU	NC_037331.1	74879263	74879336	-	74	0	0	0	0	0	0	0	0	0	0	0	0	0
rna12399	GeneID:112446600	Name=TRNAK-CUU	GCCcagctagctcagttggtagagcaTGGGACTCTTAATCCCAGGGTCGTGGGTTCGAGCCCCACATTGGGCA	LysCUU	NC_037331.1	75268361	75268433	-	73	1	0	0	0	0	0	0	0	0	0	2	0	1
rna12400	GeneID:112446566	Name=TRNAR-ACG	tccttggtggctcagacggtaaagcgtctgcctacgatgcaggagacccgggttcgattcctgggtggggaa	ArgACG	NC_037331.1	75682636	75682707	+	72	0	0	0	0	0	0	0	0	0	0	0	0	0
rna12659	GeneID:112446602	Name=TRNAR-ACG	tccctggtagctcagatggtaaagcttctgcctacgatgcaggagacccaggttcgatccctgggttgggaa	ArgACG	NC_037331.1	90168827	90168898	-	72	0	0	0	0	0	0	0	0	0	0	0	0	0
rna12668	GeneID:112446603	Name=TRNAK-UUU	tccctggtggtctagtggttaggatctgGTACTTTTACTGCtatggcccaagttcaatccctggttagggaa	LysUUU	NC_037331.1	91578918	91578989	-	72	0	0	0	0	0	0	0	0	0	0	0	0	0
rna12708	GeneID:112446567	Name=TRNAP-AGG	GGCTCGTTGGTCTAGGGGTATGATTCTCGCTTAGGGTGCGAGAGGTCCCGGGTTCAAATCCCGGACGAGCCC	ProAGG	NC_037331.1	92756488	92756559	+	72	2	9	21	32	1	69	133	80	20	2	1574	758	457
rna12838	GeneID:112446604	Name=TRNAE-UUC	tccctggtggtccagtggttaggacttggtgctttcactgctggggcccaggtttaattcctggccagggaa	GluUUC	NC_037331.1	95161753	95161824	-	72	0	0	0	0	0	0	0	0	0	0	0	0	0
rna12849	GeneID:112446605	Name=TRNAS-GGA	tccctggtggctcagaggttaaagcgtctgcctggaatgcaggagacccaggttcgatccctgggttgggaa	SerGGA	NC_037331.1	97012493	97012564	-	72	0	0	0	0	0	0	0	0	0	0	0	0	0
rna12860	GeneID:112446569	Name=TRNAC-ACA	tccctggtggctcagatggtaaagcatctgcctacaatgcaggagacccaggttcgatccctgggttgggaa	CysACA	NC_037331.1	98040727	98040798	+	72	0	0	0	0	0	0	0	0	0	0	0	0	0
rna12942	GeneID:112446570	Name=TRNAQ-CUG	GGTTCCATGGTGTAATGGTTAGCACTCTGGACTCTGAATCCAGCAATCTGAGTTCAAGTCTTGGTGGAACCT	GlnCUG	NC_037331.1	99861548	99861619	+	72	0	0	0	0	0	0	0	0	0	0	0	0	0
rna12943	GeneID:112446606	Name=TRNAR-GCG	tccctggtggctcagttggtaaagagtctgcctgcgatgcaggagacccaggttcaatccctgggttgggaa	ArgGCG	NC_037331.1	100037697	100037768	-	72	0	0	0	0	0	0	0	0	0	0	0	0	0
rna12948	GeneID:112446571	Name=TRNAC-GCA	tccctggtggctcaggtggtaaagcgtctgcctgcaatgcaggagacccgggttcaattcctgggttgggaa	CysGCA	NC_037331.1	100736727	100736798	+	72	0	0	0	0	0	0	0	0	0	0	0	0	0
rna12959	GeneID:112446572	Name=TRNAK-UUU	tccctggtggtccagtggttaggacttcacactTTTACAGTGAAGGctccaggttcaatctttggtcagggaa	LysUUU	NC_037331.1	101964221	101964293	+	73	0	0	0	0	0	0	0	0	0	0	0	0	0
rna12989	GeneID:112446573	Name=TRNAR-CCU	GCCCCAGTGGCCTAATGGATAAGGCATTGGCCTCCTAAGCCAGGGATTGTGGGTTCGAGTCCCATCTGGGGTG	ArgCCU	NC_037331.1	102877745	102877817	+	73	221	1170	1787	819	131	6618	1341	2491	1212	176	1896	3753	6998
rna13079	GeneID:112446574	Name=TRNAC-GCA	tccttggtggctcagatggtaaagtgtctgcctgcagtgcaggagacccaggttcgatccctgggttgggaa	CysGCA	NC_037331.1	104457282	104457353	+	72	0	0	0	0	0	0	0	0	0	0	0	0	0
rna13080	GeneID:112446545	Name=TRNAE-CUC	tccctggtggtccagtggttaaaactctgcactctcaatgcagggggcccaggctcgatccctggtcagggaa	GluCUC	NC_037331.1	104710401	104710473	-	73	0	0	0	0	0	0	0	0	0	0	0	0	0
rna13213	GeneID:112446546	Name=TRNAC-ACA	tccctggtggctcagatggtaaagcgtctgcctacaatgcgggagacccaggttcgatccctggttcgggaa	CysACA	NC_037331.1	107117115	107117186	-	72	0	0	0	0	0	0	0	0	0	0	0	0	0
rna13218	GeneID:112446547	Name=TRNAV-AAC	GTTTCCGTGGTGTAGTGGTTATCACGTTCGCCTAACACGCGAAAGGTCCCTGGTTCGAAACCAGGCGGAAACA	ValAAC	NC_037331.1	107197105	107197177	-	73	3	9	3	3	1	6	3	7	4	2	2	4	5
rna13248	GeneID:112446575	Name=TRNAW-CCA	tccctggtggctcagaggttaaagcgtctgcctccaatgcaggaggcctgggttcaatccctaggttgggaa	TrpCCA	NC_037331.1	110860553	110860624	+	72	0	0	0	0	0	0	0	0	0	0	0	0	0
rna13280	GeneID:112446576	Name=TRNAC-GCA	GGGGgtatagctcagtggtagagcatTTGACTGCAGATCAAGAGGTCCCTGGTTCAAGTCCGGGTGCCCCCT	CysGCA	NC_037331.1	112374449	112374520	+	72	14	97	137	104	9	147	103	94	72	5	239	311	191
rna13281	GeneID:112446577	Name=TRNAC-GCA	GGGGgtatagctcagtggtagagcatTTGACTGCAGATCAAGAGGTCCCTGGTTCAAATCCAGGTGCCCCCT	CysGCA	NC_037331.1	112385836	112385907	+	72	0	1	0	0	0	0	1	2	0	1	5	0	1
rna13282	GeneID:112446578	Name=TRNAC-GCA	GGGGGTATAGCTCAGGGGTAGAGCATTTGACTGCAGATCAAGAGGTCCCTGGTTCAAATCCAGGTGCCCCCT	CysGCA	NC_037331.1	112387136	112387207	+	72	2	2	3	4	1	12	6	3	1	0	13	13	7
rna13283	GeneID:112446548	Name=TRNAC-GCA	GGGGGTATAGCTCAGGGGTAGAGCATTTGACTGCAGATCAAGAGGTCCCCAGTTCAAATCTGGGTGCCCCCT	CysGCA	NC_037331.1	112392128	112392199	-	72	1	0	0	1	0	0	1	1	1	0	0	0	0
rna13284	GeneID:112446549	Name=TRNAC-GCA	GGGGgtatagctcagtggtagagcatTTGACTGCAGATCAAGAGGTCCCTGGTTCAAGTCCCGGTGCCCCCT	CysGCA	NC_037331.1	112393802	112393873	-	72	0	1	0	1	0	2	1	5	0	0	10	2	3
rna13285	GeneID:112446551	Name=TRNAC-GCA	GGGGGTATAGCTCAGGGGTAGAGCATTTGACTGCAGATCAAGAGGTCCCTGGTTCAAATCCAGGTGCCCCCT	CysGCA	NC_037331.1	112407284	112407355	-	72	2	2	3	4	1	12	6	3	1	0	13	12	7
rna13286	GeneID:112446552	Name=TRNAC-GCA	GGGGGTATAGCTCAGGGGTAGAGCATTTGACTGCAGATCAAGAGGTCCCTGGTTCAAATCCGGGTGCCCCCT	CysGCA	NC_037331.1	112413369	112413440	-	72	0	2	2	5	1	14	9	1	7	3	13	19	12
rna13287	GeneID:112446553	Name=TRNAC-GCA	GGGGGTATAGCTCAGGGGTAGAGCATTTGACTGCAGATCAAGAGGTCCCCGGTTCAAATCCGGGTGCCCCCT	CysGCA	NC_037331.1	112419516	112419587	-	72	47	90	126	164	35	264	328	234	146	27	555	463	372
rna13298	GeneID:112446580	Name=TRNAC-GCA	GGGGGTATAGCTCAGGGGTAGAGCATTTGACTGCAGATCAAGAGGTCCCTGGTTCAAATCCAGGTGCCCCCT	CysGCA	NC_037331.1	112519368	112519439	+	72	2	2	3	4	1	14	7	4	1	0	14	13	8
rna13299	GeneID:112446581	Name=TRNAC-GCA	GGGGGTATAGCTCAGGGGTAGAGCATTTGACTGCAGATCAAGATGTCCCCGGTTCAAATCCGGGTGCCCCCT	CysGCA	NC_037331.1	112521632	112521703	+	72	1	0	0	2	0	3	1	2	1	0	1	6	3
rna13300	GeneID:112446582	Name=TRNAC-GCA	GGGGGTATAGCTCAGGGGTAGAGCATTTGACTGCAGATCAAGAGGTCCCTGGTTCAAATCCAGGTGCCCCCT	CysGCA	NC_037331.1	112523019	112523090	+	72	2	2	3	4	1	14	7	4	1	0	14	13	8
rna13301	GeneID:112446583	Name=TRNAC-GCA	GGGGGTATAGCTCAGGGGTAGAGCATTTGACTGCAGATCAAGAGGTCCCCAGTTCAAATCTGGGTGCCCCCT	CysGCA	NC_037331.1	112531902	112531973	+	72	1	0	0	1	0	0	1	1	1	0	0	0	0
rna13302	GeneID:112446584	Name=TRNAC-GCA	GGGGGTATAGCTCAGGGGTAGAGCATTTGACTGCAGATCAAGAGGTCCCTGGTTCAAATCCAGGTGCCCcct	CysGCA	NC_037331.1	112536022	112536093	+	72	2	2	3	4	1	14	7	4	1	0	14	13	8
rna13303	GeneID:112446554	Name=TRNAC-GCA	GGGGGTATAGCTCAGGGGTAAAGCATTTGACTGCAGATCAAGAGGTCCCCGGTTCAAATCCGGGTGCCCCCT	CysGCA	NC_037331.1	112550397	112550468	-	72	1	0	0	0	0	0	0	0	0	0	1	2	0
rna13304	GeneID:112446555	Name=TRNAC-GCA	GGGGGTATAGCTCAGGGGTAGAGCATTTGACTGCAGATCAAGAGGTCCCCGGTTCAAATCCGGGTGCCCCCT	CysGCA	NC_037331.1	112555282	112555353	-	72	46	90	126	164	35	266	330	234	147	27	559	467	375
rna13305	GeneID:112446585	Name=TRNAC-GCA	GGGGGTATAGCTCAGGGGTAGAGCATTTGACTGCAGATCAAGAGGTCCCTGGTTCAAATCCAGGTGCCCCCT	CysGCA	NC_037331.1	112559068	112559139	+	72	2	2	3	4	1	12	6	3	1	0	13	12	7
rna13326	GeneID:112446556	Name=TRNAC-GCA	GGGGGTATAGCTCAGGGGTAGAGCATTTGACTGCAGATCAAGAGGTCCCTGGTTCAAATCCAGGTGCCCCCT	CysGCA	NC_037331.1	112728957	112729028	-	72	2	2	3	4	1	12	6	3	1	0	13	12	7
rna13327	GeneID:112446586	Name=TRNAC-GCA	GGGGGTATAGCTCAGGGGTAGAGCATTTGACTGCAGATCAAGAGGTCCCCGGTTCAAATCCGGGTGCCCCCT	CysGCA	NC_037331.1	112732476	112732547	+	72	47	90	126	164	35	264	329	235	146	27	554	464	373
rna13413	GeneID:112446587	Name=TRNAC-ACA	tccctggtggctcagatggtaaagcatctgcctacaatgcaggagacccaggttcgatccctgggttgggaa	CysACA	NC_037331.1	113386260	113386331	+	72	0	0	0	0	0	0	0	0	0	0	0	0	0
rna13538	GeneID:112446557	Name=TRNAG-CCC	tccctggtggtccagtggctaagactctgtgctcccaatgcaggaggcccaggttcgatccctggtcagggaa	GlyCCC	NC_037331.1	115530341	115530413	-	73	0	0	0	0	0	0	0	0	0	0	0	0	0
rna13539	GeneID:112446558	Name=TRNAC-GCA	tccctggtggctcagacggtaaagcgtctgcctgcaatgcgggagacccaggttcaatccctggtttgggaa	CysGCA	NC_037331.1	115628152	115628223	-	72	0	0	0	0	0	0	0	0	0	0	0	0	0
rna13642	GeneID:112446922	Name=TRNAC-GCA	ttcctgatagctcagttggtaaagaatctgcctgcaatgcagaagaccccggttcaattcctgggtcaggaag	CysGCA	NC_037332.1	781005	781077	+	73	0	0	0	0	0	0	0	0	0	0	0	0	0
rna13661	GeneID:112446939	Name=TRNAY-GUA	tccctagtggttcagatggtaaagcatctgcctgtaatgcaggagacccaggttcaatccctggctcgggaa	TyrGUA	NC_037332.1	4461563	4461634	+	72	0	0	0	0	0	0	0	0	0	0	0	0	0
rna13705	GeneID:112446955	Name=TRNAC-GCA	tccctggtggctcagatggtaaagcatctgcctgcaatgcaggagacccgggttcgattcctggctcgggaa	CysGCA	NC_037332.1	5789550	5789621	-	72	0	0	0	0	0	0	0	0	0	0	0	0	0
rna13836	GeneID:112446950	Name=TRNAG-CCC	tccttggttgtccagtggctaagactctgcactcccaatgcagagggcccaggttcgatccctgttcagggaa	GlyCCC	NC_037332.1	18484031	18484103	+	73	0	0	0	0	0	0	0	0	0	0	0	0	0
rna13842	GeneID:112446962	Name=TRNAK-UUU	gcccagatagctcagtcagtagagCATCAGACTTTTAATCTGAGGGTCCAGGGTTCAAGTCCCTGTTCGGACC	LysUUU	NC_037332.1	19158763	19158835	+	73	0	0	0	0	0	1	2	0	0	0	1	0	0
rna13873	GeneID:112446974	Name=TRNAC-ACA	tccctagtggctcagatggtaaagcatctgcctacaatgcaggagacccaggttcaatccctgggttgggaa	CysACA	NC_037332.1	20268243	20268314	+	72	0	0	0	0	0	0	0	0	0	0	0	0	0
rna13883	GeneID:112446956	Name=TRNAC-ACA	tccctggtggctcagatggtaaagcgtctgcctacaatgcaggagacccaggttcaatccttgggtggggaa	CysACA	NC_037332.1	20954912	20954983	-	72	0	0	0	0	0	0	0	0	0	0	0	0	0
rna14282	GeneID:112446928	Name=TRNAE-UUC	tccctggtagttcagtggtcaggacttgacactttcactgccatgagcccaggttcaatccctggtcggggaa	GluUUC	NC_037332.1	28222145	28222217	+	73	0	0	0	0	0	0	0	0	0	0	0	0	0
rna14301	GeneID:112446957	Name=TRNAG-CCC	tccttggtggtccaatggctaagactctgcactcccaatgcagggagcccaggttcggttcctggtcagggaa	GlyCCC	NC_037332.1	28437947	28438019	-	73	0	0	0	0	0	0	0	0	0	0	0	0	0
rna14310	GeneID:112446929	Name=TRNAG-CCC	tccctggtgatccagtggctaatactctgcactcccaatgcagggggcccaggttcgattcctggtcagggaa	GlyCCC	NC_037332.1	28563226	28563298	+	73	0	0	0	0	0	0	0	0	0	0	0	0	0
rna14387	GeneID:112446930	Name=TRNAG-CCC	tccctggtggtccagtggctaagactctgcgctcccaatgcagggggcccaggttcaatccctggtcagggaa	GlyCCC	NC_037332.1	29212155	29212227	+	73	0	0	0	0	0	0	0	0	0	0	0	0	0
rna14435	GeneID:112446958	Name=TRNAC-GCA	tccctagtggctcagttggtaaagaatctgcctgcaatgcagaagacccaggttcaatccctgggtcgggaa	CysGCA	NC_037332.1	29986322	29986393	-	72	0	0	0	0	0	0	0	0	0	0	0	0	0
rna14686	GeneID:112446931	Name=TRNAC-ACA	tccctggtggctcagacggtaaagtgtctgtctacaatgcaggagacccaggttcgatccctggtttgggaa	CysACA	NC_037332.1	34337996	34338067	+	72	0	0	0	0	0	0	0	0	0	0	0	0	0
rna14719	GeneID:112446932	Name=TRNAS-GGA	tccctggtggctcagaggttaaagcatctgcctggaatgcagaagacccgggttcgatccctgggtcgggaa	SerGGA	NC_037332.1	37558658	37558729	+	72	0	0	0	0	0	0	0	0	0	0	0	0	0
rna14758	GeneID:112446959	Name=TRNAQ-CUG	GGCCGTGTGGCCTAATGGATAAGGCGTCTGATTCTGGATCAGAAGATTGAAGGTTCAAGTCCATTCATGGTCG	GlnCUG	NC_037332.1	39378287	39378359	-	73	0	0	0	0	0	0	0	0	0	0	0	0	0
rna14801	GeneID:112446960	Name=TRNAC-GCA	tccctggtggctcagaggttaaagtgtctgcctgcaatgcaggagacccaggttcgatccctgggttgggaa	CysGCA	NC_037332.1	43047243	43047314	-	72	0	0	0	0	0	0	0	0	0	0	0	0	0
rna14869	GeneID:112446933	Name=TRNAC-GCA	tccctggtggctcagtggtaaagaaactgcctgcaatgcaggagacccaggttcgatccctggttcgggag	CysGCA	NC_037332.1	44582997	44583067	+	71	0	0	0	0	0	0	0	0	0	0	0	0	0
rna14915	GeneID:112446961	Name=TRNAE-UUC	tccctggtagtccagtggttaggactcagcactttcactcctgaggcccaggttcaatccctgcttgaggaa	GluUUC	NC_037332.1	46621309	46621380	-	72	0	0	0	0	0	0	0	0	0	0	0	0	0
rna14919	GeneID:112446934	Name=TRNAC-GCA	tccctggtagctcagcggttaaagcatctgcctgcaatgcagatgacccgggttcgagccctggtttgggaa	CysGCA	NC_037332.1	47207083	47207154	+	72	0	0	0	0	0	0	0	0	0	0	0	0	0
rna14927	GeneID:112446963	Name=TRNAK-CUU	GCCTGGCTGACTCAGTTGGTAGAGCATGAGACTCTTAATCTCAGGGTTGTGGGTTCGAGCCCCACATTGGGTG	LysCUU	NC_037332.1	47580610	47580682	-	73	0	0	0	0	0	0	0	0	0	0	0	0	0
rna14971	GeneID:112446964	Name=TRNAF-AAA	tccctggtagctcagacggtaaagcgtctgcctaaaacgcgggagatccaggttcgatccctgggtagggaa	PheAAA	NC_037332.1	49509261	49509332	-	72	0	0	0	0	0	0	0	0	0	0	0	0	0
rna15018	GeneID:112446935	Name=TRNAG-GCC	tccctggtggctcagacggtaaagcgtctgcctgccatgcaggagacccaggttcaatccctgggtcgggaa	GlyGCC	NC_037332.1	54905485	54905556	+	72	0	0	0	0	0	0	0	0	0	0	0	0	0
rna15079	GeneID:112446965	Name=TRNAE-UUC	tccctggtggtccagtggttagaactctgcactttcactgctggggcccaggttcagtccctggttggggaa	GluUUC	NC_037332.1	55946271	55946342	-	72	0	0	0	0	0	0	0	0	0	0	0	0	0
rna15198	GeneID:112446937	Name=TRNAG-CCC	tccctggtggtccagtggttaagattctggcattcccaatgcagagggctcaggttcaatccctggtcagggaa	GlyCCC	NC_037332.1	56692366	56692439	+	74	0	0	0	0	0	0	0	0	0	0	0	0	0
rna15297	GeneID:112446966	Name=TRNAS-CGA	GTCACGGTGGCCGAGTGGTTAAGGCGTTGGACTCGAAATCCAATGGGGTTTCCCCGCACAGGTTCGAATCCTGTTCGTGACG	SerCGA	NC_037332.1	57140090	57140171	-	82	0	2	3	2	0	4	5	2	2	0	7	13	10
rna15489	GeneID:112446938	Name=TRNAD-GUC	TCCTCGTTAGTATAGTGGTGAGTATCCCCGCCTGTCacgcgggagaccggggttcgattccCCGACGGGGAG	AspGUC	NC_037332.1	60336567	60336638	+	72	122623	104976	142759	101940	155629	202675	205684	139672	243680	108371	371232	337050	217359
rna15514	GeneID:112446967	Name=TRNAG-UCC	tccctgatggtccagtggttaagactctgcacttccactgcagaagcacaggttcaatccctggtcggggga	GlyUCC	NC_037332.1	61327672	61327743	-	72	0	0	0	0	0	0	0	0	0	0	0	0	0
rna15519	GeneID:112446940	Name=TRNAD-GUC	TCCTCGTTAGTATAGTGGTTAGTATCCCCGCCTGTCacgcgggagaccggggttcaattccCCGACGGGGAG	AspGUC	NC_037332.1	62676636	62676707	+	72	13005	12604	16210	11962	16345	24202	14515	10486	16787	13428	23117	27316	23762
rna15520	GeneID:112446941	Name=TRNAW-CCA	gaccTCGTGGCGCAACGGTAGCGCGTCTGACTCCAGATCAGAAGGCTGCGTGTTCGAATCACGTCGGGGTCA	TrpCCA	NC_037332.1	62677335	62677406	+	72	0	2	1	0	0	2	0	1	1	0	1	0	2
rna15689	GeneID:112446942	Name=TRNAE-UUC	cccttggtggtctagtggttaggatttggcactttcactgctatggccctggttcaatccctggtcagggaa	GluUUC	NC_037332.1	67777754	67777825	+	72	0	0	0	0	0	0	0	0	0	0	0	0	0
rna15693	GeneID:112446969	Name=TRNAA-UGC	GGGgatgtagctcagtggtagagcacATGCTTTGCATGTATGaggtcctgggttcaattcccagcATCTCCA	AlaUGC	NC_037332.1	67889002	67889073	-	72	24	54	24	47	25	52	28	39	100	46	7	27	28
rna15751	GeneID:112446970	Name=TRNAY-GUA	TCCTggctggctcagcggtaaagaatctgcctgtaatgcaggaggcccaggttcaatctctgggtcaggaa	TyrGUA	NC_037332.1	69975577	69975647	-	71	0	0	0	0	0	0	0	0	0	0	0	0	0
rna15801	GeneID:112446971	Name=TRNAR-CCU	gtCCCAGTGGCCTAATGGACAAGGCACTGGCCTCCTAAGTCAGGGattgtgggttcaagtcccacctGGGGTG	ArgCCU	NC_037332.1	73290781	73290853	-	73	0	0	0	0	0	0	0	0	0	0	0	0	0
rna15936	GeneID:112446972	Name=TRNAE-UUC	tccctggtggtccagtggttaagactcagcactttcactgctggggcccaggttcgatccctggtcaaggaa	GluUUC	NC_037332.1	74942568	74942639	-	72	0	0	0	0	0	0	0	0	0	0	0	0	0
rna16008	GeneID:112446943	Name=TRNAC-GCA	tccctggtggctcagacggtagagtgtctgcctgcaatgcaggcgacctgggttcgatccctggcttgggaa	CysGCA	NC_037332.1	77092728	77092799	+	72	0	0	0	0	0	0	0	0	0	0	0	0	0
rna16237	GeneID:112446973	Name=TRNAG-CCC	tccctggtggtccagtggttaggactctgcactcccagtgcagtgggcaaggttcaatcccttgttagggaa	GlyCCC	NC_037332.1	87102887	87102958	-	72	0	0	0	0	0	0	0	0	0	0	0	0	0
rna16238	GeneID:112446975	Name=TRNAK-UUU	GcctgaatagctcaactggtagaGCATCAGACTTTTAACCTGAGGATCCAGGGTTCAAGTCCCTGTTCAGGCA	LysUUU	NC_037332.1	87259226	87259298	-	73	0	0	0	0	0	0	0	0	0	0	0	0	0
rna16244	GeneID:112446976	Name=TRNAG-CCC	tccctggtagtccagtggctaagactctgaactcccaatgcagggggcccaggttcgacccctggtcagggac	GlyCCC	NC_037332.1	87699371	87699443	-	73	0	0	0	0	0	0	0	0	0	0	0	0	0
rna16264	GeneID:112446977	Name=TRNAW-CCA	tccctggtggctcagaggttaaagcgtctgcctccaatgcaggagacccgggtttgatccccgggtggggaa	TrpCCA	NC_037332.1	88700059	88700130	-	72	0	0	0	0	0	0	0	0	0	0	0	0	0
rna16311	GeneID:112446978	Name=TRNAC-ACA	tccctggtggctcagatggtaaagcgtctgtctacaatgcagaagacccaggttcgagccctgggttgggaa	CysACA	NC_037332.1	91393128	91393199	-	72	0	0	0	0	0	0	0	0	0	0	0	0	0
rna16316	GeneID:112446944	Name=TRNAG-UCC	tccctcgtggttcaatggttaagattctgcacttccattgcaggggttgcaggttcaatccctgcttggggaa	GlyUCC	NC_037332.1	92945070	92945142	+	73	0	0	0	0	0	0	0	0	0	0	0	0	0
rna16317	GeneID:112446945	Name=TRNAC-ACA	tccctggtggctcagatggtaaagtgtctgcctacaaagcaggagacccaggttcaatccctgggttgggag	CysACA	NC_037332.1	93174171	93174242	+	72	0	0	0	0	0	0	0	0	0	0	0	0	0
rna16338	GeneID:112446946	Name=TRNAC-GCA	tccctgatggctcagaggttaaagcgtctgcctgcagtgcaggagacccaggttcgatccctgggttgggaa	CysGCA	NC_037332.1	94278600	94278671	+	72	0	0	0	0	0	0	0	0	0	0	0	0	0
rna16488	GeneID:112446979	Name=TRNAC-GCA	tccctgatagctcagttggtaaagaatccgcctgcaatgcgggagacccaggttcgattcctggcttgggaa	CysGCA	NC_037332.1	99434970	99435041	-	72	0	0	0	0	0	0	0	0	0	0	0	0	0
rna16623	GeneID:112446947	Name=TRNAE-UUC	tccctggcagtccaatggttaggacttggcactttcactgccaaggtcccaggttcaatccctgttcaaggaa	GluUUC	NC_037332.1	101217933	101218005	+	73	0	0	0	0	0	0	0	0	0	0	0	0	0
rna16979	GeneID:112446923	Name=TRNAE-CUC	tccctggtggtccagtggttaggactctgccctctcactgccgagggcccaggttcaatccctggttggggag	GluCUC	NC_037332.1	107482555	107482627	-	73	0	0	0	0	0	0	0	0	0	0	0	0	0
rna17080	GeneID:112446948	Name=TRNAY-GUA	tccctggtggctcagatggtaaagcgtctgcctgtaatgcaggagatccaggttcaatccctgggttgggaa	TyrGUA	NC_037332.1	108556490	108556561	+	72	0	0	0	0	0	0	0	0	0	0	0	0	0
rna17119	GeneID:112446924	Name=TRNAE-UUC	tccctggtggtccagtggttaggatttggcgctttcactgccctggcccaggttcaatccctggttggggaa	GluUUC	NC_037332.1	109087107	109087178	-	72	0	0	0	0	0	0	0	0	0	0	0	0	0
rna17303	GeneID:112446949	Name=TRNAG-CCC	tccctggtggtccagtggctaagactgtgcactcccaatgcagggggtctgggttcaacccccagtcagggaa	GlyCCC	NC_037332.1	110809855	110809927	+	73	0	0	0	0	0	0	0	0	0	0	0	0	0
rna17408	GeneID:112446925	Name=TRNAG-UCC	tccctggtggtccagtggttaagactctgtacttccaatgcagggggtgcaggttcgatccttggccggggaa	GlyUCC	NC_037332.1	112443615	112443687	-	73	0	0	0	0	0	0	0	0	0	0	0	0	0
rna17418	GeneID:112446951	Name=TRNAM-CAU	tccttggtggttcagtggttaagactctgaactcataatgcagggggcccaggttcgatccctggtcagggaa	MetCAU	NC_037332.1	112630739	112630811	+	73	0	0	0	0	0	0	0	0	0	0	0	0	0
rna17514	GeneID:112446953	Name=TRNAG-CCC	tcccttgtggtccagtggctaagactctgcgcccccaatgcagagggcccaggttcgatccctggtcagggaa	GlyCCC	NC_037332.1	113431037	113431109	+	73	0	0	0	0	0	0	0	0	0	0	0	0	0
rna17568	GeneID:112446926	Name=TRNAC-GCA	ccccaggtggctcagatggtagagcgtctgcctgcaatgcaggaggcccaggttcgatccctgggtcgggaa	CysGCA	NC_037332.1	114225179	114225250	-	72	0	0	0	0	0	0	0	0	0	0	0	0	0
rna17584	GeneID:112446927	Name=TRNAC-GCA	tccctggtagctcagctggtaaagaatctgcctgcaatgcagaagaccctggttcaattcctggcttgggaa	CysGCA	NC_037332.1	114762316	114762387	-	72	0	0	0	0	0	0	0	0	0	0	0	0	0
rna17604	GeneID:112446954	Name=TRNAW-CCA	tccctggtggctcagaggttaaagcgtctgcctccaatgcaggagacccgggttcgatccctggatcgggaa	TrpCCA	NC_037332.1	115447976	115448047	+	72	0	0	0	0	0	0	0	0	0	0	0	0	0
rna17921	GeneID:112447234	Name=TRNAG-CCC	tccctgatggtccaatggctaagactctgcacccccaatgcagggggcctgggttcaatcctcggtcagggaa	GlyCCC	NC_037333.1	5715756	5715828	+	73	0	0	0	0	0	0	0	0	0	0	0	0	0
rna17944	GeneID:112447261	Name=TRNAC-GCA	tccctagtggctcagaggataaagcatctgcctgcaatgcaggagacccaggttcaatccctgggttgggaa	CysGCA	NC_037333.1	6096303	6096374	-	72	0	0	0	0	0	0	0	0	0	0	0	0	0
rna17949	GeneID:112447246	Name=TRNAE-UUC	TCCCTGatggccagtggttaggacttggtgctttcactgccgtggtcccaggttcaatccctggtcagggaa	GluUUC	NC_037333.1	6427110	6427181	+	72	0	0	0	0	0	0	0	0	0	0	0	0	0
rna17962	GeneID:112447262	Name=TRNAC-GCA	tcccttgtagctcagttggtaaagagtctgcctgcaatgcaggagacccaggttcaatccctggttagggaa	CysGCA	NC_037333.1	7306717	7306788	-	72	0	0	0	0	0	0	0	0	0	0	0	0	0
rna17971	GeneID:112447257	Name=TRNAK-UUU	GCCtgggtagctcagttggtagagcaTCAGACTTTTAATCTGAGGGTTCAGGGTTCAAGTCCCTATCCATACA	LysUUU	NC_037333.1	11501752	11501824	+	73	0	0	0	0	0	0	0	0	0	0	0	0	0
rna18080	GeneID:112447263	Name=TRNAF-GAA	tccctggtggctcagacggtaaagcatctgcctgaaatgcaggagacccaggttcaattcctgggtcgggaa	PheGAA	NC_037333.1	14372118	14372189	-	72	0	0	0	0	0	0	0	0	0	0	0	0	0
rna18121	GeneID:112447268	Name=TRNAS-GGA	tccctggtggctcagaggttaaagtgtctgcctggaatgcaggagacccaggttcaatccctgggttgggaa	SerGGA	NC_037333.1	16040668	16040739	+	72	0	0	0	0	0	0	0	0	0	0	0	0	0
rna18155	GeneID:112447264	Name=TRNAC-GCA	tcccaggtggctcagatggtaaagaatctgcctgcaatgcagaagacccaggttcaatccctgggttgggaa	CysGCA	NC_037333.1	17331047	17331118	-	72	0	0	0	0	0	0	0	0	0	0	0	0	0
rna18156	GeneID:112447280	Name=TRNAG-CCC	tccctggtggtcgagtggctaagactctgcgctcccaatgcaggggatccaggttcgattcctggtcagggaa	GlyCCC	NC_037333.1	17333433	17333505	+	73	0	0	0	0	0	0	0	0	0	0	0	0	0
rna18163	GeneID:112447236	Name=TRNAC-GCA	tccctggtggctcagatggtaaagcgtctgcctgcaatgcgggagacccaggttcgattcctgggttgggaa	CysGCA	NC_037333.1	18495087	18495158	+	72	0	0	0	0	0	0	0	0	0	0	0	0	0
rna18164	GeneID:112447265	Name=TRNAC-GCA	tccctggtggctcagaggttaaagcgtctgcctgcaatgcaggagacccaggttcaatccctgggttgggaa	CysGCA	NC_037333.1	18516356	18516427	-	72	0	0	0	0	0	0	0	0	0	0	0	0	0
rna18263	GeneID:112447237	Name=TRNAS-GGA	tccctggtggctcagtggttaaagcgtctgcctggaatgcgggagacccgggttcgatccctgggttgggaa	SerGGA	NC_037333.1	24799273	24799344	+	72	0	0	0	0	0	0	0	0	0	0	0	0	0
rna18287	GeneID:112447238	Name=TRNAE-UUC	tccctggtggtccagtggttaggactcagcgctttcaccgCCGTGGgtcaggttccattcctggccagggat	GluUUC	NC_037333.1	25587489	25587560	+	72	0	0	0	0	0	0	0	0	0	0	0	0	0
rna18303	GeneID:112447239	Name=TRNAC-GCA	tccctggtggctcagccggtaaagcgtctgtctgcaatgcaggagacccgggttcgatccctggcttgggaa	CysGCA	NC_037333.1	27038610	27038681	+	72	0	0	0	0	0	0	0	0	0	0	0	0	0
rna18309	GeneID:112447266	Name=TRNAK-CUU	tccctggtggtccagtggctaagattctgcactcttaatgcagggggccctggttcaatccctggtcagggaa	LysCUU	NC_037333.1	29077083	29077155	-	73	0	0	0	0	0	0	0	0	0	0	0	0	0
rna18364	GeneID:112447240	Name=TRNAE-UUC	tccctggtggtctagtggttaggacttggcactttcactgctatggcccgggttcaatccctggtcagggga	GluUUC	NC_037333.1	30804912	30804983	+	72	0	0	0	0	0	0	0	0	0	0	0	0	0
rna18452	GeneID:112447267	Name=TRNAA-CGC	GGGgatgtagctcagtggtagagcgcATGCTTCGCATGTATGAggccccgggttcgatccccggcaTCTCCA	AlaCGC	NC_037333.1	37118306	37118377	-	72	95	98	78	47	121	81	69	41	46	107	7	77	39
rna18560	GeneID:112447241	Name=TRNAA-UGC	gccctgatggtccagtggctaagactctgcgcttgcaatgcagggggcccaagttcgatccttggtcagggag	AlaUGC	NC_037333.1	45436475	45436547	+	73	0	0	0	0	0	0	0	0	0	0	0	0	0
[truncated: 1,251 more rows]

## Sheet: Table S4
Uniquely expressed tRNAs within each treatment group
Muscle
[truncated: 195 more rows]

## Sheet: Table S5
Output of desciptive statistics for each anticodon across treatment groups
[truncated: 207 more rows]

[truncated: 2 more sheets: Table S6, Table S7]
